# Supplementary material for: The Aspergillus fumigatus Secretome Alters the Proteome of Pseudomonas aeruginosa to Stimulate Bacterial Growth: Implications for Co-infection
Source: Mol Cell Proteomics. 2020 Nov 23;19(8):1346–59. doi: 10.1074/mcp.RA120.002059 (PMC8015003; doi:10.1074/mcp.RA120.002059)
Supplement: Supplementary file 1 [file mmc1.zip]

Archive with 4 entries (4 files):
- 159691_1_supp_526315_q9yjv8.xlsx
- 159691_1_supp_526316_q9yjv8.xlsx
- 159691_1_supp_526317_q9yjv8.xlsx
- 159691_1_supp_526318_q9yjv8.xlsx
