# Supplementary material for: The Aspergillus fumigatus Secretome Alters the Proteome of Pseudomonas aeruginosa to Stimulate Bacterial Growth: Implications for Co-infection
Source: Mol Cell Proteomics. 2020 Nov 23;19(8):1346–59. doi: 10.1074/mcp.RA120.002059 (PMC8015003; doi:10.1074/mcp.RA120.002059)
Supplement: Supplementary file 1 [file mmc1.zip › 159691_1_supp_526315_q9yjv8.xlsx]

## Sheet: Proteins >3kDa A. fumigatus CF
Supplemental Dataset 1: Proteins (> 3kDa) from 48-hour A. fumigatus culture filtrate produced in Czapek-Dox at 48 hours
Accession	Description	Score	Coverage	# Proteins	# Unique Peptides	# Peptides	# PSMs	# AAs	MW [kDa]	calc. pI
Q4WGZ9	L-amino acid oxidase LaoA OS	146.195	44.33	1	28	28	56	697	78.5132	6.50732
Q4WEM5	Thioredoxin reductase, putative OS	125.882	47.67	1	28	28	47	386	42.8237	7.48877
Q4WSV9	1,3-beta-glucanosyltransferase Bgt1 OS	113.725	44.26	1	21	21	37	305	33.0632	5.19873
Q70J59	Tripeptidyl-peptidase sed2 OS	70.4408	38.54	1	19	19	24	602	65.7977	5.51611
P28296	Alkaline protease 1 OS	70.0999	39.45	1	10	10	17	403	42.1644	6.81494
Q4WQR8	Glycosyl hydrolase, putative OS	68.22	57.34	1	12	12	17	354	36.733	5.2876
Q4WRZ5	Probable mannosyl-oligosaccharide alpha-1,2-mannosidase 1B OS	62.4763	39.55	1	15	15	22	493	53.8065	5.2749
Q4WGP3	Malate dehydrogenase OS	60.7369	63.82	1	16	16	18	340	35.8761	9.08545
Q4WHI9	Uncharacterized protein OS	58.8218	50.75	1	9	9	16	400	42.243	6.04932
Q4WD61	FAD/FMN-containing isoamyl alcohol oxidase MreA OS	58.5975	25.39	1	13	13	18	571	61.3272	5.92236
E9RAH5	Thioredoxin reductase gliT OS	58.0176	53.59	1	14	14	20	334	35.9814	5.64307
Q8J0P4	Probable glycosidase crf1 OS	51.9597	46.58	1	11	11	15	395	40.2592	4.77979
Q4WV20	Amidase, putative OS	51.7881	27.17	1	14	14	16	611	64.9976	6.94678
Q4WKR6	Endonuclease/exonuclease/phosphatase family protein OS	49.8328	31.44	1	10	10	13	439	47.6494	5.70654
Q4WDJ0	Formate dehydrogenase OS	49.2529	39.23	1	14	14	17	418	45.7177	8.26514
Q4WFW0	FAD-dependent oxygenase, putative OS	48.1961	34.12	1	13	13	17	507	54.992	6.99072
Q4WD55	IgE-binding protein, putative OS	48.1344	29.06	1	4	4	10	203	21.1574	8.99756
P41748	Aspergillopepsin-1 OS	46.918	35.19	1	8	8	14	395	41.5875	5.10986
Q4WVV5	Triosephosphate isomerase OS	46.4604	44.92	1	12	12	16	256	28.0507	6.13818
Q4WGL5	Secreted beta-glucosidase sun1 OS	45.6774	19.81	1	9	9	12	414	43.4769	5.47803
Q4WG16	Probable glucan endo-1,3-beta-glucosidase eglC OS	40.1258	23.54	1	9	9	15	446	44.6239	5.07178
P0C7S9	1,3-beta-glucanosyltransferase gel1 OS	39.5903	25.66	1	10	10	13	452	48.0474	5.18604
Q4WPF0	Aminopeptidase OS	38.2048	26.23	1	17	17	18	953	106.16	6.7417
Q4WV60	Uncharacterized protein OS	35.6262	41.78	1	11	11	13	292	32.5717	7.13721
Q4WUP8	Transaldolase OS	34.4135	39.81	1	12	12	13	324	35.4265	6.44287
P0C956	1,3-beta-glucanosyltransferase gel4 OS	33.4936	13.32	1	8	8	11	548	58.835	5.021
Q4WNS8	Protein ecm33 OS	33.1736	16.08	1	8	8	10	398	41.4798	4.98291
Q4WIN3	Beta-fructofuranosidase, putative OS	32.1591	23.35	1	11	11	13	514	57.2276	5.74463
P0C954	1,3-beta-glucanosyltransferase gel2 OS	31.9011	20.42	1	7	7	9	475	51.6851	4.81787
Q4WBU0	Probable endo-beta-1,4-glucanase D OS	31.0861	18.91	1	5	5	7	349	35.7122	6.32861
Q4X066	Endoglucanase, putative OS	29.597	27.24	1	7	7	9	290	31.6253	8.26514
Q4WI46	Probable glycosidase crf2 OS	29.3473	14	1	6	6	9	443	46.6811	4.85596
Q4WF87	Cell wall protein PhiA OS	29.3274	45.95	1	4	4	7	185	19.3943	5.45264
Q4WNY2	Cobalamin-independent methionine synthase MetH/D OS	29.2886	25.45	1	14	14	16	774	86.8405	6.78564
Q4X1J1	Glucose-6-phosphate isomerase OS	29.1956	25.5	1	11	11	16	553	61.2771	6.354
Q4WMD7	Aldehyde reductase (AKR1), putative OS	29.0237	42.51	1	12	12	13	334	37.1834	6.46826
Q4WSA0	Transketolase OS	28.3941	25.15	1	14	14	15	684	74.7807	6.59521
Q4WAJ8	FAD dependent oxidoreductase, putative OS	27.9833	20.56	1	10	10	12	496	54.8215	5.59229
Q4WYD9	Uncharacterized protein OS	27.8419	25.23	1	12	12	12	543	60.3702	6.04932
Q4WVN9	Kelch repeat protein OS	27.2544	41.57	1	9	9	10	332	35.7809	5.31299
O43099	Peroxiredoxin Asp f3 OS	26.1252	50	1	8	8	9	168	18.4414	5.57959
Q4WT26	Alpha-1,2-mannosidase family protein, putative OS	25.5062	16.21	1	10	10	11	839	92.6922	6.41748
Q4WCB5	Beta-hexosaminidase OS	24.9732	17.5	1	8	8	8	600	67.3815	5.97314
Q4WBS1	Mannan endo-1,4-beta-mannosidase F OS	24.7608	20.32	1	7	7	8	438	47.2975	5.42725
Q4WE15	Uncharacterized protein OS	24.7276	18.05	1	4	4	6	205	22.031	5.14795
Q4WDY6	Uncharacterized protein OS	24.6722	23.16	1	6	6	8	354	36.5574	7.12256
Q4WE56	Extracellular endoglucanase, putative OS	24.0899	24.17	1	7	7	9	575	62.4563	7.26904
Q4WV97	Thioredoxin OS	22.8255	61.82	1	7	7	8	110	11.968	5.22412
E9R0V9	Alpha/beta fold family hydrolase, putative OS	22.2061	37.67	1	7	7	9	292	31.8284	5.45264
P79017	Major allergen Asp f 2 OS	21.8604	23.87	1	6	6	9	310	32.8176	5.64307
Q4WBR2	Endo-1,6-beta-D-glucanase neg1 OS	21.7115	19.06	1	6	6	6	488	51.3977	5.90967
Q4WDZ3	Carboxypeptidase S1, putative OS	21.2997	18.24	1	5	5	6	488	54.088	4.97021
P87184	Alkaline protease 2 OS	21.2019	17.58	1	6	6	7	495	52.6075	6.25244
Q4WNV0	Aspartic-type endopeptidase ctsD OS	20.9861	17.93	1	6	6	7	474	50.5161	5.65576
Q4WIT0	Probable pectate lyase A OS	20.8301	38.94	1	8	8	8	321	33.8009	6.7417
Q4WE77	Extracellular lipase, putative OS	20.6837	18.39	1	6	6	7	299	31.4235	5.97314
Q4WX15	Extracellular serine-rich protein, putative OS	20.339	11.11	1	5	5	8	801	85.4304	5.021
Q4WZJ4	DUF1237 domain protein OS	20.1956	18.13	1	7	7	7	535	58.9198	6.32861
Q4WJP4	Uncharacterized protein OS	20.1916	31.39	1	7	7	8	309	33.469	4.95752
Q4W9U8	Acid phosphatase, putative OS	20.0475	17.63	1	5	5	6	414	46.1028	6.41748
Q4WL94	Glucooligosaccharide oxidase, putative OS	19.8534	15.76	1	4	4	6	476	51.4437	4.94482
Q4WPA3	Mitochondrial peroxiredoxin Prx1, putative OS	19.8482	23.94	1	6	6	7	213	23.378	5.64307
Q4WLV6	FK506-binding protein 1A OS	19.337	61.61	1	6	6	7	112	12.1222	7.25439
Q4WZD5	Extracellular serine carboxypeptidase, putative OS	18.8271	15.38	1	7	7	7	572	64.2018	5.57959
Q4WW58	Beta-lactamase, putative OS	18.8112	25.8	1	8	8	8	438	48.1652	5.88428
O60024	Allergen Asp f 4 OS	18.8022	18.32	1	5	5	6	322	34.0634	5.35107
Q92450	Superoxide dismutase [Mn], mitochondrial OS	18.7423	28.57	1	5	5	7	210	23.3758	7.73779
Q4WSY6	Eukaryotic translation elongation factor 1 subunit Eef1-beta, putative OS	18.6277	33.92	1	5	5	6	227	25.2295	4.55127
Q4WFV6	UPF0619 GPI-anchored membrane protein AFUA_3G00880 OS	18.3974	22.83	1	4	4	6	219	21.5925	4.84326
Q4WJ30	Molecular chaperone Hsp70 OS	18.3051	13.79	1	5	5	6	638	69.6176	5.17334
Q4WEF5	Uncharacterized protein OS	18.3039	31.05	1	4	4	7	190	20.366	5.19873
Q4WG12	Extracellular phytase, putative OS	17.6665	16.35	1	6	6	6	532	58.3304	5.98584
Q4WRM6	3-isopropylmalate dehydrogenase OS	17.426	26.78	1	6	6	7	366	39.0242	5.49072
Q4WR63	Peptidase S41 family protein OS	17.333	17.44	1	7	7	7	648	71.039	5.33838
E9R9J7	Thiamine biosynthesis protein (Nmt1), putative OS	17.297	33.92	1	7	7	8	342	38.2984	6.44287
Q4WE86	Probable alpha-galactosidase B OS	17.186	19.69	1	5	5	5	447	49.1712	5.26221
Q4X0G1	Uncharacterized protein OS	17.135	60.49	1	3	3	4	81	9.33379	6.78564
Q4WGE5	Gamma-glutamyltranspeptidase OS	17.0777	19.11	1	7	7	7	492	53.586	6.354
Q4WV10	Probable pectin lyase A OS	16.6787	23.68	1	6	6	6	380	39.7587	8.1333
Q7Z8P9	Nucleoside diphosphate kinase OS	16.5619	54.25	1	6	6	6	153	16.9217	7.97217
Q4WY53	Phosphoglucomutase OS	16.1554	21.62	1	10	10	10	555	60.4637	6.75635
Q70GH4	Tripeptidyl-peptidase sed3 OS	15.9905	9.73	1	5	5	6	596	65.2351	5.21143
Q4WAD8	Isoamyl alcohol oxidase, putative OS	15.8347	7.12	1	7	7	7	1039	111.694	5.80811
O42799	Allergen Asp f 7 OS	15.6723	8.89	1	2	2	5	270	27.4644	4.4751
Q4WJ24	Uncharacterized protein OS	15.448	42.11	1	3	3	4	95	10.2292	5.85889
Q4WPI7	Aspartic-type endopeptidase, putative OS	15.1148	10.82	1	5	5	5	638	67.8437	5.84619
A4D9R5	Isoamyl alcohol oxidase, putative OS	15.0382	11.72	1	6	6	6	563	60.4816	6.52197
Q4WLJ9	Exo-beta-1,3-glucanase, putative OS	15.0074	14.55	1	5	5	5	804	84.1312	5.22412
Q4WQ65	Glycerol dehydrogenase (GldB), putative OS	14.8778	24.31	1	7	7	8	325	36.8047	6.3667
Q4WPT1	Polyubiquitin UbiD/Ubi4, putative OS	14.868	62.42	2	2	5	7	314	35.1778	6.96143
A4D9B6	Probable feruloyl esterase C OS	14.5962	30.51	1	5	5	6	272	28.7522	8.25049
Q4WE83	Uncharacterized protein OS	14.5942	27.17	1	7	7	7	265	29.4428	5.43994
Q4WT91	Adenosylhomocysteinase OS	14.5571	23.09	1	8	8	9	446	48.4589	6.21436
E9R3W5	Spermidine synthase OS	14.2464	17.06	1	5	5	5	293	33.4237	5.5415
Q4WLN1	Aconitate hydratase, mitochondrial OS	14.2224	13.21	1	9	9	9	787	85.4752	6.7124
Q4WT45	GPI anchored protein, putative OS	14.0653	17.65	1	5	5	6	357	38.8541	6.30322
Q4X1N4	Probable glucan endo-1,6-beta-glucosidase B OS	13.8897	16.92	1	5	5	5	396	44.7666	5.23682
Q00050	Asp-hemolysin OS	13.7994	46.76	1	6	6	6	139	15.1892	5.52881
Q4WMW2	Cell wall glucanase, putative OS	13.5856	10	1	3	3	4	450	47.0759	5.23682
Q0H904	Endo-1,4-beta-xylanase C OS	13.4286	19.38	1	5	5	5	325	35.199	8.30908
Q4WG11	Endo-1,4-beta-xylanase xynf11a OS	13.3222	22.37	1	4	4	4	228	24.4785	6.771
Q4WPE3	GPI anchored cell wall protein, putative OS	13.2541	9.59	1	3	3	4	386	39.5566	4.70361
Q4WX65	Inorganic diphosphatase, putative OS	13.1909	18.43	1	7	7	7	396	43.5964	7.76709
Q4WAS6	L-PSP endoribonuclease family protein (Hmf1), putative OS	13.1313	25.6	1	4	4	6	168	18.0041	8.82178
Q4X1L7	Extracellular endoglucanase/cellulase, putative OS	12.778	21.17	1	6	6	7	477	50.7801	4.75439
A4D9S6	Ubiquitin UbiA, putative OS	12.7445	33.1	1	1	4	5	142	16.2066	9.42236
Q4WLZ8	Uncharacterized protein OS	12.6282	17.3	1	4	4	5	370	39.1577	4.99561
Q4WGZ6	Uncharacterized protein OS	12.5267	23.08	1	4	4	5	234	26.0665	9.05615
Q4WL81	Uncharacterized protein OS	12.5053	26.5	1	4	4	5	234	26.0058	4.53857
Q4WQR6	Neutral protease 2 homolog AFUA_4G13750 OS	12.3275	9.46	1	3	3	4	370	39.3807	6.0874
Q4WHY9	Peptidyl-prolyl cis-trans isomerase OS	12.1795	31.22	1	5	5	6	205	22.2763	8.57275
E9QTI1	Chitin binding protein, putative OS	12.1209	19.66	1	3	3	5	290	29.7962	4.75439
Q4WA10	Profilin OS	11.7765	18.38	1	2	2	3	136	14.4823	6.30322
Q4WP91	Uncharacterized protein OS	11.5719	12.61	1	3	3	4	333	35.62	5.0083
Q4WUD1	Extracellular cellulase CelA/allergen Asp F7-like, putative OS	11.4267	13.08	1	3	3	3	344	35.5533	6.20166
Q4WIU1	Arabinosidase, putative OS	11.3592	9.54	1	5	5	5	482	52.5306	6.25244
Q4WFT1	Cell wall protein, putative OS	10.701	31.11	1	4	4	4	180	19.2609	4.99561
Q4WKX2	FAD-dependent oxidase, putative OS	10.6415	13.1	1	6	6	6	496	53.6092	7.23975
Q4X072	Oxidoreductase, FAD-binding, putative OS	10.4312	9.51	1	4	4	4	473	50.4628	6.354
Q4X071	Endoglucanase, putative OS	10.3858	7.91	1	3	3	4	506	54.3556	7.1958
Q4WKJ1	Uncharacterized protein OS	10.2014	29.25	1	2	2	3	106	11.7676	4.57666
Q4WE18	NADH-dependent flavin oxidoreductase, putative OS	10.1913	14.71	1	4	4	4	442	47.0191	6.66846
Q4X1A4	Mannitol-1-phosphate 5-dehydrogenase OS	9.95207	15.46	1	5	5	5	388	42.9772	5.89697
Q4WC60	Probable beta-glucosidase btgE OS	9.88571	11.15	1	5	5	5	565	58.1115	5.08447
Q4W9Z2	Extracellular guanyl-specific ribonuclease RntA OS	9.88369	37.4	1	2	2	3	131	14.0237	4.91943
Q4X1H5	Mitochondrial Hsp70 chaperone (Ssc70), putative OS	9.79356	5.11	1	4	4	4	685	74.4198	6.37939
P0C958	Lysophospholipase 3 OS	9.60146	13.02	1	5	5	5	630	67.3745	5.65576
E9R7J5	Endoglucanase, putative OS	9.35208	10.19	1	3	3	3	373	38.3595	5.04639
Q4WIT8	Glycosyl hydrolase, putative OS	9.27018	13.07	1	3	3	3	375	40.8556	4.729
Q4WNL2	Dipeptidyl peptidase 3 OS	9.15661	7.44	1	4	4	5	780	87.2208	6.68311
E9R013	Carboxypeptidase OS	8.86503	6.69	1	2	2	2	613	68.3027	4.86865
Q4WWX5	Peptidyl-prolyl cis-trans isomerase OS	8.79176	39.26	1	5	5	5	163	17.7299	7.97217
Q4X1K5	Aspartate transaminase, putative OS	8.64468	15.99	1	5	5	5	469	51.1509	8.48486
Q4WMI8	Uncharacterized protein OS	8.56924	35.2	1	5	5	5	179	19.6897	5.24951
Q4WYJ3	Aldose 1-epimerase, putative OS	8.54045	8.04	1	3	3	4	460	50.7014	5.98584
Q4WMF0	N,O-diacetyl muramidase, putative OS	8.43717	19.3	1	2	2	2	228	24.6236	6.52197
Q4WY00	Class V chitinase, putative OS	8.40545	16.44	1	4	4	4	450	49.065	5.43994
Q4WP18	Pyruvate carboxylase OS	8.14394	1.76	1	1	1	2	1193	131.191	6.69775
Q4WRS6	Autophagy protein Atg27, putative OS	7.95576	16.82	1	3	3	3	333	37.3546	5.64307
Q4WXR8	Nuclear transport factor NTF-2, putative OS	7.82892	29.84	1	3	3	3	124	14.1939	4.75439
Q4WZU7	Uncharacterized protein OS	7.80014	7.89	1	3	3	3	317	34.6892	5.97314
Q4WXW4	Telomere and ribosome associated protein Stm1, putative OS	7.72621	3.32	1	2	2	3	331	36.8706	9.75928
Q4WXR4	Uncharacterized protein OS	7.66579	4.51	1	3	3	3	709	76.2693	6.49365
Q70DX9	Tripeptidyl-peptidase sed1 OS	7.27801	6.83	1	2	2	3	644	69.9198	4.95752
Q4WXE6	Cell wall glucanase, putative OS	7.26492	9.64	1	3	3	3	363	40.5647	5.37646
Q4WUR5	Carbonyl reductase, putative OS	7.24013	10.88	1	3	3	3	294	31.4496	6.30322
A4DA62	WW domain protein OS	7.16633	13.62	1	3	3	3	257	28.9266	4.86865
Q4X078	Cutinase OS	6.99677	13.33	1	2	2	2	375	36.4266	9.02686
Q4WUD7	Pyridoxine biosynthesis protein OS	6.99152	12.34	1	3	3	3	308	32.7158	6.43018
Q4WKD1	dUTPase (Dut), putaive OS	6.868	17.2	1	3	3	3	250	26.4869	8.88037
Q4WXE2	Endonuclease/exonuclease/phosphatase family protein OS	6.79033	7.43	1	3	3	3	606	64.0581	4.86865
Q4W8Z7	IgE-binding protein OS	6.78512	7	1	1	1	2	200	20.4747	4.86865
Q4WCS2	Phosphotransferase OS	6.78067	11.56	1	4	4	5	493	54.4198	5.50342
Q4WRE3	Ribonuclease T2, putative OS	6.57302	10.69	1	2	2	2	262	29.2647	5.14795
Q4WL26	Carboxypeptidase OS	6.2835	7.45	2	3	3	3	537	59.7142	5.32568
Q4WIQ6	Myo-inositol-phosphate synthase, putative OS	6.26147	7.68	1	3	3	3	534	58.6346	6.22705
Q4WJT2	Translocon protein Sec61beta, putative OS	6.12993	32.82	1	2	2	2	131	13.169	11.3999
E9QT94	Hydrophobin OS	6.02834	10.71	1	1	1	2	140	14.3083	6.7124
Q4WB00	Methyltransferase psoC OS	5.98697	9.96	1	2	2	2	271	29.5349	5.37646
Q4WYY2	Uncharacterized protein OS	5.96445	25	1	2	2	2	132	14.5702	4.44971
Q4WJR7	Protein mitochondrial targeting protein (Mas1), putative OS	5.86649	4.12	1	1	1	2	413	45.4385	6.26514
Q4WGW1	NADH-dependent flavin oxidoreductase, putative OS	5.86067	11.37	1	5	5	5	422	45.6607	7.28369
Q96X30	Enolase OS	5.8569	10.73	1	3	3	3	438	47.2763	5.57959
Q4WSL6	SCP-like extracellular protein, putative OS	5.66745	3.13	1	1	1	2	320	33.798	4.55127
Q4WB06	Cell surface protein Mas1, putative OS	5.60896	10.9	1	2	2	2	312	31.8243	9.21729
Q4WDG7	Uncharacterized protein OS	5.48853	11.57	1	2	2	2	216	22.9193	5.19873
A4D9S0	6-phosphogluconolactonase, putative OS	5.45035	10.94	1	2	2	2	265	28.8198	6.27783
Q4WR97	Uncharacterized protein OS	5.43208	8.08	1	2	2	2	198	20.822	4.75439
E9R226	Exo-beta-1,3-glucanase Exg0 OS	5.37238	3.38	1	2	2	2	947	100.558	5.38916
Q4WF34	Uncharacterized protein OS	5.31725	13.17	1	3	3	3	334	35.6002	4.93213
Q4WND4	14-3-3 family protein OS	5.31434	9.59	1	2	2	3	271	30.085	4.83057
Q4WLJ3	RNA binding protein, putative OS	5.20809	28.57	1	3	3	3	112	12.4831	6.15088
E9R5X9	Cell wall serine-threonine-rich galactomannoprotein Mp1 OS	5.20421	12.32	1	2	2	2	284	27.3449	4.83057
Q4WSV7	Uncharacterized protein OS	5.1634	9.09	1	2	2	2	187	20.4752	7.07861
Q4WUW0	S-formylglutathione hydrolase OS	5.16087	13.94	1	4	4	4	287	31.5205	6.72705
A4GYZ0	Glutathione S-transferase gliG OS	5.06206	10.42	1	2	2	2	240	27.4523	7.15186
O60022	Allergen Asp f 15 OS	5.04172	15.79	1	2	2	2	152	15.9336	4.75439
A4DA78	Copper resistance protein Crd2, putative OS	5.02231	27.03	1	2	2	3	111	11.343	7.38623
Q4WA31	NmrA-like family protein, putative OS	4.72044	7.83	1	2	2	2	281	31.6599	6.3667
Q4WD82	Ribosomal protein L14 OS	4.57827	11.35	1	1	1	1	141	15.8758	9.94971
Q4WTZ9	4-aminobutyrate transaminase GatA OS	4.5204	8.82	1	3	3	4	499	55.1725	8.93896
Q4WFV4	Alpha-amylase, putative OS	4.46095	8.73	1	2	2	2	561	62.2544	5.78271
Q4WE70	Glyceraldehyde-3-phosphate dehydrogenase OS	4.44583	7.1	1	2	2	2	338	36.2916	7.43018
P0C957	Lysophospholipase 1 OS	4.41519	3.48	1	2	2	2	633	68.101	4.76709
Q4WTJ3	60S ribosomal protein L9, putative OS	4.37308	10.42	1	2	2	2	192	21.8297	9.67139
Q4WEB8	Farnesyl-pyrophosphate synthetase OS	4.24784	8.07	1	2	2	2	347	39.7375	5.50342
Q4WZS3	Putative aspergillopepsin A-like aspartic endopeptidase AFUA_2G15950 OS	4.22549	4.67	1	1	1	1	428	45.2415	5.17334
Q4WCP3	Dienelactone hydrolase family protein OS	4.20961	7.89	1	3	3	3	317	34.9877	8.5874
Q4X136	Phosphatidylglycerol/phosphatidylinositol transfer protein OS	4.20631	10.29	1	2	2	2	175	19.0709	5.18604
Q4W962	Glycosyl hydrolase, putative OS	4.026	2.15	1	2	2	2	883	98.8655	6.13818
Q4WTL5	Iron/copper transporter Atx1, putative OS	4.01306	37.97	1	1	1	1	79	8.45316	5.99854
Q4WJB3	High expression lethality protein Hel10, putative OS	3.94403	8.7	1	1	1	1	207	21.7957	6.88818
Q4WDT6	NPP1 domain protein, putative OS	3.94185	13.68	1	1	1	1	234	24.5418	4.7417
Q4WCH8	GPI anchored protein, putative OS	3.88943	15.38	1	1	1	1	221	22.4758	4.61475
A4D9M2	Uncharacterized protein OS	3.889	26.8	1	2	2	2	153	17.0558	5.09717
Q4W9Z5	Uncharacterized protein OS	3.87081	5.35	1	1	1	1	449	49.439	5.90967
Q4W8X0	Uncharacterized protein OS	3.7621	32.11	1	2	2	2	109	12.1236	8.17725
Q4WU42	RNP domain protein OS	3.67726	7.67	1	1	1	1	352	37.116	9.15869
Q4WLQ0	Dienelactone hydrolase family protein OS	3.60895	9.8	1	2	2	2	245	26.9258	6.63916
Q4WN34	Alanine aminotransferase, putative OS	3.56514	5.59	1	2	2	2	501	55.1004	5.96045
Q4WQQ8	WSC domain protein, putative OS	3.43917	3.75	1	1	1	1	293	30.8326	6.52197
Q4W9L9	60S ribosomal protein L13 OS	3.14877	5.31	1	1	1	1	226	25.658	10.6235
Q4WUD3	Probable Xaa-Pro aminopeptidase P OS	3.09147	2.29	1	1	1	1	654	72.6344	6.34131
Q4WZX6	Uncharacterized protein OS	3.0149	8.18	1	1	1	1	269	29.9866	5.14795
Q4WE17	Allergen, putative OS	3.01367	5.45	1	1	1	1	202	21.9364	8.35303
Q4WJK8	40S ribosomal protein S3, putative OS	2.99701	4.51	1	1	1	1	266	29.1832	9.1001
Q4WBT5	Probable pectinesterase A OS	2.98878	4.63	1	1	1	1	324	34.5359	5.43994
Q4WVC8	Secretory pathway protein Ssp120, putative OS	2.98678	7.88	1	1	1	1	203	23.2331	5.10986
Q4WCV4	Alpha-galactosidase OS	2.97416	9.38	1	3	3	3	512	56.2898	5.63037
Q4WG08	Uncharacterized protein OS	2.94708	15.89	1	1	1	1	107	12.6814	5.51611
Q4WMX7	Thiamine thiazole synthase OS	2.90117	8.73	1	2	2	2	332	35.469	5.84619
Q4WWL1	Translation initiation factor SUI1, putative OS	2.86616	14.04	1	1	1	1	114	13.0458	8.60205
Q4X0X1	Uncharacterized protein OS	2.85714	6.29	1	1	1	1	143	15.8487	8.19189
Q4WWR9	40S ribosomal protein S4 OS	2.84813	3.83	1	1	1	1	261	29.4728	10.0669
Q4WGN6	Translation elongation factor eEF-3, putative OS	2.80896	1.31	1	1	1	1	1065	117.694	6.17627
Q4WUZ0	Pectin lyase OS	2.78821	3.63	1	1	1	1	386	41.3296	7.92822
Q4X1G7	Actin cytoskeleton protein (VIP1), putative OS	2.76195	6.42	1	1	1	1	265	28.2482	6.3667
Q4X1M0	Eukaryotic translation initiation factor subunit eIF-4F, putative OS	2.74043	0.66	1	1	1	1	1525	163.883	9.36377
Q4WNL4	Branched-chain-amino-acid aminotransferase OS	2.70715	7.3	1	2	2	2	411	45.6385	9.05615
Q4WLG5	Beta-xylanase OS	2.64599	5.04	1	2	2	2	397	42.1095	5.8208
Q4WZ15	Endo-chitosanase OS	2.61752	10.76	1	2	2	2	344	35.1175	4.89404
Q4WHP0	Cytochrome b5, putative OS	2.60742	5.53	1	1	1	1	217	23.8966	5.59229
Q4WQ26	Aha1 domain family OS	2.58133	3.69	1	1	1	1	379	42.3297	6.03662
Q4W9Q8	Mucin family signaling protein Msb2, putative OS	2.58075	1.11	1	1	1	1	901	89.0859	4.86865
Q4WTT6	UV excision repair protein (RadW), putative OS	2.57352	8.24	1	2	2	2	376	39.8048	4.64014
Q9Y8D9	Superoxide dismutase [Cu-Zn] OS	2.56094	6.49	1	1	1	1	154	15.9569	6.52197
Q4WFG4	Alpha,alpha-trehalose glucohydrolase TreA/Ath1 OS	2.55669	3.92	1	2	2	2	1072	116.945	5.57959
Q4WCD6	Valyl-tRNA synthetase OS	2.55475	1.42	1	1	1	1	1057	119.903	7.18115
Q4WFK4	Probable 1,4-beta-D-glucan cellobiohydrolase C OS	2.5379	2.64	1	1	1	1	454	47.7653	5.31299
Q4WJT9	Probable NAD(P)H-dependent D-xylose reductase xyl1 OS	2.50908	10.48	1	2	2	2	315	35.5214	6.55127
Q4WDH2	Actin Act1 OS	2.50502	4.07	1	1	1	1	393	43.8651	6.27783
Q4WF96	Aspergillopepsin, putative OS	2.48166	4.46	1	1	1	1	269	27.9967	5.18604
Q4WJ80	Probable arabinogalactan endo-beta-1,4-galactanase A OS	2.45819	3.37	1	1	1	1	356	39.0808	7.00537
Q4WPA6	Calcium homeostasis protein Regucalcin, putative OS	2.43924	3.56	1	1	1	1	281	31.3424	5.71924
Q4WGZ8	Glutamyl-tRNA(Gln) amidotransferase, subunit A OS	2.40777	5.27	1	1	1	1	493	53.3895	5.88428
E9QYY1	Isocitrate dehydrogenase [NAD] subunit, mitochondrial OS	2.37566	2.86	1	1	1	1	385	41.7008	8.51416
Q4WLF0	Alpha-1,2-mannosidase, putative subfamily OS	2.36985	1.26	1	1	1	1	792	86.9493	5.41455
Q4WIF3	Peptidyl-prolyl cis-trans isomerase D OS	2.3653	2.92	1	1	1	1	377	41.7821	6.16357
Q4WBT7	Uncharacterized protein OS	2.35822	3.63	1	1	1	1	248	27.4891	5.16064
Q4WH99	Protein disulfide-isomerase OS	2.35804	1.93	1	1	1	1	517	56.152	4.70361
Q4WBK5	CobW domain protein OS	2.33663	2.37	1	1	1	1	591	67.345	4.69092
Q4WKX0	Oxidoreductase, 2OG-Fe(II) oxygenase family OS	2.31693	5.97	1	1	1	1	385	42.6087	5.57959
E9QRF2	Endochitinase B1 OS	2.30257	2.31	2	1	1	1	433	47.5924	5.26221
E9QQJ7	SUN domain protein (Adg3), putative OS	2.29455	1.7	1	1	1	1	470	48.632	5.021
Q4WIW2	Phosphotransferase OS	2.26921	2.45	1	1	1	1	530	58.2534	5.89697
Q4WFI5	Short-chain dehydrogenase/reductase, putative OS	2.26262	1.91	1	1	1	1	681	74.0278	6.354
Q4WAA2	Uncharacterized protein OS	2.22975	5.15	1	1	1	1	233	23.7346	4.67822
Q4WGR2	Metallopeptidase MepB OS	2.22682	2.93	1	2	2	2	716	81.8584	5.78271
Q4WMU1	S-methyl-5'-thioadenosine phosphorylase OS	2.22585	3.22	1	1	1	1	342	37.582	7.38623
Q4WEP6	WW domain protein OS	2.2152	4.35	1	1	1	1	253	28.3739	4.48779
Q4WRN7	Laccase TilA OS	2.20359	1.68	1	1	1	1	596	65.505	6.17627
Q4WIV7	Uncharacterized protein OS	2.1946	1.51	1	1	1	1	464	49.7257	4.57666
Q4WWC7	Dihydrolipoamide succinyltransferase, putative OS	2.1893	8.09	1	2	2	3	445	48.3971	5.77002
Q4X1G9	Nonsense-mediated mRNA decay protein (Nmd5), putative OS	2.17578	1.15	1	1	1	1	1048	118.882	4.84326
Q4WHA4	DUF907 domain protein OS	2.17103	1.11	1	1	1	1	723	79.3545	7.02002
Q4WPF8	Cytochrome c peroxidase, mitochondrial OS	2.15607	10.93	1	3	3	3	366	40.3542	8.55811
Q4WUZ7	Uncharacterized protein OS	2.14236	3.61	1	1	1	1	305	31.8878	7.00537
Q4WNW8	KH domain protein OS	2.12546	4.77	1	2	2	2	503	55.1681	8.99756
Q4WT98	Uncharacterized protein OS	2.12478	9.15	1	1	1	1	153	15.9942	9.92041
P46075	Extracellular metalloproteinase mep OS	2.11781	1.58	1	1	1	1	634	68.6655	5.41455
Q4WE16	ThiJ/PfpI family protein OS	2.10802	3.81	1	1	1	1	236	25.0329	5.41455
Q4WBR8	Hydrophobin OS	2.10636	9.68	1	1	1	2	155	16.0032	7.54736
Q4WIS6	Probable pectin lyase B OS	2.10528	7.67	1	1	1	1	378	39.3572	6.20166
Q4WQY2	Secreted glycosyl hydrolase, putative OS	2.07923	3.85	1	1	1	1	234	25.1783	5.71924
Q4W998	Uncharacterized protein OS	2.03397	4.9	1	1	1	1	286	31.6184	5.32568
Q4WPD6	Glucose-6-phosphate 1-epimerase OS	2.02156	7.55	1	2	2	2	318	35.2078	5.87158
Q4X164	Acyl CoA binding protein family OS	2.01151	17.09	1	1	1	1	158	17.2987	5.99854
