# Supplementary material for: The Aspergillus fumigatus Secretome Alters the Proteome of Pseudomonas aeruginosa to Stimulate Bacterial Growth: Implications for Co-infection
Source: Mol Cell Proteomics. 2020 Nov 23;19(8):1346–59. doi: 10.1074/mcp.RA120.002059 (PMC8015003; doi:10.1074/mcp.RA120.002059)
Supplement: Supplementary file 1 [file mmc1.zip › 159691_1_supp_526316_q9yjv8.xlsx]

## Sheet: All protein IDs
Supplemental Dataset 2A: All Proteins identified from P. aeruginosa exposed to P. aeruginosa CuF, A. fumigatus CuF or Co-culture CuF. LFQ Intensities are Log2 transformed.
Protein name	Majority protein IDs	Gene name	Peptides	Sequence coverage [%]	Mol. weight [kDa]	Score	Intensity	MS/MS Count	Sequence length	LFQ Intensity A. fumigatus CF Rep 1	LFQ Intensity A. fumigatus CF Rep 2	LFQ Intensity A. fumigatus CF Rep 3	LFQ Intensity A. fumigatus CF Rep 4	LFQ Intensity P. aeruginosa CF Rep 1	LFQ Intensity P. aeruginosa CF Rep 2	LFQ Intensity P. aeruginosa CF Rep 3	LFQ Intensity P. aeruginosa CF 4	LFQ Intensity Co-culture CF Rep 1	LFQ Intensity Co-culture CF Rep 2	LFQ Intensity Co-culture CF Rep 3	LFQ Intensity Co-culture CF Rep 4
Peptide chain release factor 2	E1JGJ8	prfB	16	61.5	41.17	87.669	861130000	96	364	26.0568	26.0502	26.0244	25.8746	25.6458	25.5274	25.828	25.8817	26.1729	26.7588	27.0133	26.5969
Cys-tRNA(Pro)/Cys-tRNA(Cys) deacylase	G3XCT4	PA3580	3	28.2	16.493	10.957	133790000	15	156	24.4366	22.758	24.2971	23.9852	23.7302	22.0505	21.8986	22.9368	23.2627	22.7783	22.0016	22.1254
Histidine kinase	G3XCT6	PA1458	24	50.2	79.737	313.77	1900800000	171	753	27.529	27.6042	27.6476	27.4519	27.017	26.8919	27.0148	27.1702	27.446	27.0357	26.899	27.7431
HTH-type transcriptional regulator ArgR	G3XCU2	argR	2	6.7	36.854	4.7657	29592000	17	329	21.8627	22.0962	21.8667	22.1371	22.7285	21.999	22.1322	21.2564	22.1694	21.7287	21.7064	22.068
	G3XCU6	cysB	17	63	36.109	178.25	1710200000	106	324	27.1441	26.9515	26.8322	26.4736	27.7293	27.7566	28.0277	27.88	26.1316	25.3973	26.6195	27.5725
	G3XCV0	fleQ	20	49.8	55.276	93.097	1111700000	118	490	26.3426	26.3374	26.3823	26.3532	26.6569	26.3745	26.4403	26.3219	26.4684	26.4639	26.8551	27.5537
	G3XCV5	phaC1	12	30.8	62.522	24.465	129000000	26	559	21.927	22.6279	22.8509	22.1231	21.3154	22.3962	22.9273	22.5358	22.4856	22.2101	22.7593	26.8062
	G3XCW5	PA3031	2	35.6	8.0121	36.896	600760000	16	73	21.4756	21.5888	21.9585	23.5388	27.5892	21.5796	26.8706	25.0015	22.1959	22.6159	21.7021	23.27
	G3XCX1	narG	47	51.8	140.97	165.3	1233300000	173	1261	26.6687	26.3529	26.567	27.2472	22.5303	22.2142	21.6265	20.7768	27.1417	27.0731	27.3905	28.5395
	G3XCX7	pilP	4	33.3	19.054	22.291	80788000	14	174	23.9153	21.0738	23.9624	23.144	23.4531	21.8277	21.8256	23.7047	21.8715	22.057	21.4303	22.2292
	G3XCX8	PA0900	2	31.2	10.641	41.279	391530000	22	96	24.9171	22.1952	21.1824	25.0011	25.265	25.1704	25.4549	25.5301	25.4308	24.8529	25.2191	26.0794
	G3XCY4	amrZ	11	89.8	12.333	97.215	2068700000	93	108	26.8261	26.4081	27.0458	27.278	28.1159	28.0753	28.1715	27.8689	28.0169	25.529	27.365	26.8307
	G3XCY8	PA4514	12	24	82.336	22.886	99718000	32	753	23.9463	24.6469	23.0029	23.0508	23.6716	22.2496	24.1426	23.9603	22.3529	22.8538	22.5256	22.172
	G3XCZ3	pilZ	6	61	12.904	26.533	495210000	52	118	25.6407	25.5691	25.5382	25.5517	25.1943	25.5891	25.1031	25.0818	25.5849	25.4608	25.0236	25.2337
Malonyl CoA-acyl carrier protein transacylase	G3XCZ6	fabD	15	64.4	32.444	315.91	1703600000	81	312	27.4633	27.2572	27.5817	27.3623	26.505	26.4944	26.2336	26.8376	26.8866	27.1944	27.3594	27.8297
	G3XCZ7	PA3119	6	29.9	21.188	17.918	84447000	11	187	23.9469	24.0436	24.2724	24.0997	21.7947	22.1675	22.3312	21.7071	21.5085	22.1744	21.6733	22.2883
DNA helicase	G3XD04	uvrD	9	22.1	81.493	27.933	139790000	22	728	24.656	24.1881	24.563	25.2379	22.8903	22.827	23.466	21.2846	21.9362	22.3188	23.3151	22.4931
	G3XD09	gltD	18	55.8	52.624	98.751	830940000	107	477	25.6714	25.9396	25.938	26.1832	25.7644	25.8958	25.4961	25.9816	26.0722	26.2125	26.4124	27.3653
	G3XD11	oprH	8	43.5	21.574	95.445	652990000	51	200	26.5016	26.3162	25.7921	25.6725	26.05	26.4303	25.3252	25.9496	25.1635	22.6672	25.3737	23.3461
RNA polymerase-binding transcription factor DksA	G3XD14	dksA	14	81.8	17.344	215.58	5466300000	133	148	27.9326	28.0974	27.9589	28.1075	29.2236	29.5981	29.4078	29.8334	28.6198	28.9792	28.9806	28.1118
	G3XD17	dsbC	6	41.3	26.095	49.489	547120000	34	242	25.4795	25.9687	26.0402	26.1221	20.6278	23.2022	23.0249	20.5879	26.146	26.4694	27.0065	22.3271
	G3XD20	mucD	25	73.4	50.321	323.31	12913000000	240	474	30.2071	30.0852	30.5279	30.895	29.8087	29.7604	29.2101	29.0673	31.0469	28.8497	29.1983	29.6986
Methyl-accepting chemotaxis protein PctA	G3XD24	pctA	16	41.7	68.016	100.04	541360000	64	629	25.1718	25.8374	25.1805	25.4225	26.1399	25.8336	26.2363	25.8845	25.3495	25.3366	24.7628	22.8848
	G3XD25	mexC	19	56.6	40.838	167.27	1268100000	140	387	27.3822	27.2445	27.4392	27.0697	26.6675	26.6176	26.5643	26.453	25.7013	27.2573	25.0718	24.5035
	G3XD26	PA3978	5	46.2	19.636	18.944	361460000	28	182	25.9003	25.0111	25.207	25.2385	24.9628	22.2875	25.168	25.1422	20.6606	24.8811	24.8388	22.7409
	G3XD27	PA5055	7	74	13.653	34.036	412070000	37	123	25.4611	24.8226	25.9453	26.4325	24.2665	23.9009	23.8083	24.2434	25.6719	22.007	24.4578	21.7425
	G3XD28	pilM	12	48.6	37.983	32.71	383730000	52	354	25.4416	25.3801	25.0315	24.534	25.151	25.46	25.4569	25.3265	24.4726	25.1349	21.6588	24.8971
	G3XD30	pilN	9	49	22.213	30.698	231600000	39	198	23.6784	23.606	23.5215	23.2396	25.3166	25.4398	24.9142	26.0598	22.1977	22.8801	23.2802	22.513
	G3XD36	ptsP	29	53.5	83.606	141.93	1193300000	132	759	27.2507	27.0191	27.22	27.542	25.4568	24.9464	24.3345	24.5392	26.3618	26.1494	27.0849	27.1675
	G3XD40	PA3925	16	73.1	40.553	68.297	344670000	48	391	22.6165	22.1838	24.3894	25.5369	22.3225	22.2109	22.4349	23.0061	25.5191	25.1721	26.0474	27.2207
	G3XD43	pilE	3	24.1	15.279	7.4287	68613000	9	141	23.9439	23.2017	23.7873	23.8463	20.937	23.0553	22.2049	22.2486	22.6241	22.5162	22.2161	21.6314
	G3XD47	aotJ	29	84.9	28.01	323.31	21982000000	295	259	30.696	30.9532	30.7004	30.4481	31.4293	31.3058	31.3875	31.5779	30.4666	30.1636	30.0835	30.2229
	G3XD51	pilO	3	22.2	22.819	12.074	255620000	33	207	25.005	24.6466	24.914	24.3224	24.9034	24.792	24.5813	24.9993	24.0044	23.9611	21.5527	23.056
	G3XD52	PA3302	13	69.9	16.901	70.167	1822100000	92	156	27.1311	27.3143	27.3229	27.1506	27.5437	27.1808	27.447	27.7169	27.6736	26.6174	26.5424	26.5533
	G3XD53	PA2321	7	65.9	18.456	74.493	195390000	29	173	24.2625	24.3164	23.9175	24.6248	21.3658	22.0211	21.6606	24.568	25.1639	24.4436	23.7709	22.7277
Site-determining protein	G3XD64	fleN	17	56.1	30.037	63.346	958040000	97	280	26.2083	26.0776	26.0663	26.0173	26.3155	26.58	26.3962	26.5242	26.3073	26.5795	26.4383	26.8494
	G3XD70	PA5279	5	40.3	25.767	18.58	324950000	29	233	25.2605	24.7985	25.2749	25.1049	24.5824	24.6869	24.6202	21.8701	24.9339	22.9917	25.0672	25.2136
	G3XD72	PA1464	13	88.7	17.536	156.03	2918900000	99	159	28.3336	28.0205	28.6305	28.1259	28.523	28.3023	27.5444	26.9896	28.4994	24.945	26.0735	27.0888
	G3XD74	dacC	26	63.7	42.457	262.04	6221100000	225	386	29.5375	29.3783	29.6243	29.6682	28.4297	27.8594	27.8788	28.0666	29.454	29.0107	29.4013	27.0404
2,3,4,5-tetrahydropyridine-2,6-dicarboxylate N-succinyltransferase	G3XD76	dapD	15	44.8	35.973	86.896	3154300000	131	344	28.3684	28.1592	28.3517	28.3636	27.6897	27.7947	27.6366	27.8316	28.388	28.1839	28.0415	28.0359
	G3XD87	narH	33	70	58.105	110.44	1062200000	94	513	26.0228	25.566	25.8334	26.1486	22.4035	22.7721	22.5811	22.8046	26.328	25.4361	26.4013	29.4807
	G3XD89	oprC	29	52.8	79.303	195.15	1174300000	111	723	28.0804	27.0399	27.8919	28.3053	23.6301	22.6429	21.8861	22.0736	25.8336	23.3248	23.8339	22.4416
	G3XD95	chpC	7	70.8	17.625	32.133	259820000	48	168	25.3039	24.8547	25.1376	25.6846	22.9058	23.0595	22.6528	23.1183	24.0741	24.5634	23.7519	24.4687
	G3XD97	ptxS	19	67.9	37.391	295.44	2111100000	108	340	27.3784	27.7256	27.9099	28.371	25.0242	24.951	24.115	25.6815	28.3825	28.4147	28.0636	26.841
3-oxoacyl-[acyl-carrier-protein] synthase 2	G3XDA2	fabF1	13	63.5	43.497	67.927	841110000	87	414	25.7163	25.9038	25.6078	25.9321	26.9129	26.7652	26.4808	26.4732	25.4069	25.7463	25.7397	26.6922
	G3XDA4	PA0653	8	87.9	15.236	30.743	909090000	52	140	26.4733	26.6792	26.4791	26.2274	26.2604	25.8519	26.3055	26.3582	25.6629	26.7372	26.3459	25.6441
	G3XDA5	oprE	20	51.7	49.666	140.76	1770000000	104	460	28.0403	26.6653	28.1287	28.4369	26.2322	25.9114	26.0054	26.3166	26.0745	24.8237	26.6089	27.1693
Phosphate-binding protein PstS	G3XDA8	pstS	21	79.3	34.473	323.31	20129000000	289	323	31.0892	31.3274	30.8506	30.4066	31.0059	31.7157	31.0469	31.5913	29.4567	27.9779	28.8577	28.7059
	G3XDB0	crc	12	62.2	29.844	75.851	1054400000	75	259	26.7965	26.5409	26.8321	26.8003	25.7632	26.2554	25.0572	25.7427	26.6389	25.9097	26.5662	27.1106
	G3XDB2	PA0974	14	60.9	29.097	272.94	3730400000	151	274	27.9344	28.1082	27.7548	27.9836	28.3162	28.1782	28.6964	28.6728	28.1389	28.8349	28.75	27.8156
Phosphoadenosine phosphosulfate reductase	O05927	cysH	8	41.2	30.215	69.72	1007200000	58	267	26.1473	25.9073	26.3055	26.2501	26.4905	26.3808	26.6345	26.6902	26.1508	26.0533	26.3703	26.8919
Arginine/ornithine transport ATP-binding protein AotP	O30506	aotP	11	62.2	27.956	33.331	602660000	63	254	25.258	25.4418	25.0947	24.7985	25.979	26.6162	26.4727	26.3325	25.5247	25.6186	25.246	24.9482
Succinylornithine transaminase/acetylornithine aminotransferase	O30508	aruC	29	83.7	43.747	323.31	7086900000	343	406	29.3224	29.4617	29.4152	29.5185	29.0713	28.9836	28.8575	29.1496	29.1666	29.3125	29.148	29.1563
3-dehydroquinate dehydratase 1	O30557	aroQ1	11	96.6	16.234	161.95	1679600000	109	147	27.5269	27.4196	27.6637	27.6595	26.8224	26.5047	26.948	27.0208	27.0966	26.9353	26.4149	26.3687
Esterase EstA	O33407	estA	22	44.4	69.608	135.5	1609200000	127	646	27.5001	26.821	26.6102	27.0179	28.9064	26.7819	27.2605	27.9887	23.8622	24.1462	22.8418	23.0837
3-hydroxydecanoyl-[acyl-carrier-protein] dehydratase	O33877	fabA	10	58.5	18.747	55.445	1247000000	66	171	26.8599	26.5806	26.7216	26.543	27.2198	27.436	27.2873	27.48	26.1071	25.8028	21.8396	26.7669
N-succinylglutamate 5-semialdehyde dehydrogenase	O50174	astD	16	46.8	51.379	71.185	752430000	87	487	25.4619	25.312	25.5345	25.5999	26.4556	26.8439	26.9282	26.8483	24.4151	24.0156	25.5273	25.9309
N-succinylarginine dihydrolase	O50175	astB	20	65.8	48.874	116.74	1195200000	84	448	27.497	27.7535	27.1724	26.5693	24.0097	25.2643	25.0043	25.3665	27.1109	25.7943	27.1984	26.7397
Succinylglutamate desuccinylase	O50177	astE	14	53.6	36.908	88.802	1243000000	92	332	26.9451	27.2939	26.8954	26.7779	26.4196	26.3673	26.1231	26.5037	26.5186	26.6595	26.5828	26.318
Sulfate adenylyltransferase subunit 2	O50273	cysD	19	66.2	35.478	323.31	2394800000	140	305	28.4648	28.6436	28.5848	28.4863	24.2631	24.9477	24.412	24.3564	27.6688	27.7795	27.4416	27.5104
Adenylyl-sulfate kinase;Bifunctional enzyme CysN/CysC;Sulfate adenylyltransferase subunit 1	O50274	cysNC	22	48.8	69.268	155.49	1570800000	112	633	27.3717	27.0551	28.5358	27.2776	23.8187	23.4188	22.8366	24.223	27.5691	27.1225	27.2657	27.4745
30S ribosomal protein S4	O52759	rpsD	21	69.9	23.277	126.87	5723900000	184	206	28.7898	28.9176	29.1207	28.9971	28.894	28.9879	28.351	28.7269	28.8026	29.2608	29.1446	29.0893
DNA-directed RNA polymerase subunit alpha	O52760	rpoA	36	82.6	36.649	323.31	25560000000	390	333	31.1702	31.1473	31.1642	31.1418	30.5979	30.8176	30.7939	30.651	31.2647	31.4435	31.4408	31.1211
50S ribosomal protein L17	O52761	rplQ	11	66.7	14.504	143.64	5095600000	106	129	28.6938	28.6992	28.6957	28.97	28.5767	28.6816	28.3076	28.7828	28.6811	29.1968	28.946	28.4271
Catalase	O52762	katA	46	87.6	55.588	323.31	22070000000	432	482	30.6727	30.8147	30.5861	30.2909	31.0056	31.2532	31.0534	31.2211	30.6337	30.9971	30.6332	30.8879
3-oxoacyl-[acyl-carrier-protein] reductase FabG	O54438	fabG	13	85	25.585	204.67	7822200000	135	247	29.5362	29.5953	29.5757	29.8147	29.1246	29.0601	28.8871	29.4083	28.9674	29.7356	29.0324	29.4283
Acyl carrier protein 1	O54439	acpP1	4	37.2	8.7406	20.941	31442000000	64	78	31.7355	31.2844	32.1578	31.8533	31.3455	31.3472	31.1607	31.1109	31.2041	29.6887	30.2845	30.5383
HTH-type transcriptional regulator HexR	O68281	hexR	10	41.8	31.169	20.641	128720000	28	285	22.7406	23.6529	21.7513	22.2325	23.6972	23.3235	23.9946	23.774	22.4556	22.5666	23.8206	22.6919
Glucose-6-phosphate 1-dehydrogenase	O68282	zwf	27	64.4	55.62	232.44	2821700000	215	489	28.4269	28.0743	28.4632	28.7252	27.3847	26.5543	26.2488	27.0531	27.6002	28.2922	28.1385	26.6483
2-dehydro-3-deoxy-phosphogluconate aldolase	O68283	eda	15	78.2	23.953	181.89	4832300000	130	220	29.2332	29.2441	28.9703	29.1112	27.8123	27.8605	27.9384	28.0753	28.6752	29.4418	28.2638	27.6411
Ribosome association toxin RatA	O68560	ratA	6	54.2	16	9.7639	250780000	35	144	24.3725	24.4179	24.0243	24.2274	24.5985	24.9555	24.8636	24.976	22.9193	24.0217	24.4048	24.6346
Outer membrane protein assembly factor BamE	O68562	bamE	6	42	19.395	24.481	135240000	21	176	24.0442	24.2343	24.4304	24.3504	23.8448	20.5981	23.3508	21.873	24.2701	21.6414	22.1684	22.467
Cytosol aminopeptidase	O68822	pepA	40	73.3	52.331	323.31	7734000000	332	495	29.1415	29.001	29.1593	28.9939	29.7098	29.1237	29.3437	29.6888	29.3756	29.3453	29.5718	29.613
Aspartokinase	O69077	lysC	28	85.4	44.388	323.31	6920800000	242	412	29.5422	29.6511	29.6811	29.7343	28.1882	28.433	28.2888	28.1796	29.5217	29.2429	29.1717	29.1183
Carbon storage regulator homolog	O69078	csrA	6	82	6.9089	323.31	3027000000	73	61	27.846	28.2264	27.6809	27.6208	28.3629	28.4119	28.519	28.1516	27.5677	28.3692	27.9118	27.3688
30S ribosomal protein S2	O82850	rpsB	24	81.7	27.336	323.31	12706000000	378	246	29.9553	30.1327	29.9218	30.0341	29.4484	29.7057	29.545	29.753	30.4547	30.6809	30.4243	30.2071
Elongation factor Ts	O82851	tsf	40	90	30.653	323.31	39953000000	467	289	31.7859	31.6841	31.7356	31.6738	31.5647	31.564	31.4997	31.7097	32.1737	31.9523	31.8842	31.5047
Uridylate kinase	O82852	pyrH	10	57.6	26.272	125.89	1284700000	73	245	27.1669	26.7756	27.2465	27.0896	25.5555	25.7022	25.7189	26.1536	27.0346	27.2185	27.1205	26.7871
Ribosome-recycling factor	O82853	frr	26	85.9	20.485	313.2	11429000000	217	185	29.913	29.8787	30.0299	30.0788	29.4836	29.6878	29.833	29.7923	30.3532	30.0528	29.9498	29.7953
Methionyl-tRNA formyltransferase	O85732	fmt	10	52.5	33.028	47.992	254030000	34	314	23.7841	21.1142	24.301	24.194	24.4726	25.2511	21.4193	24.4862	24.7704	24.5343	24.818	25.0374
NADH pyrophosphatase	O86062	nudC	6	31.3	31.355	19.696	173100000	25	278	23.8068	21.9418	22.0611	23.5543	24.9721	24.7084	24.5288	24.5289	22.864	23.9898	22.3449	25.0667
Branched-chain-amino-acid aminotransferase	O86428	ilvE	27	77.5	34.084	323.31	17558000000	331	307	30.5612	30.7313	30.6594	30.5696	30.7411	30.3412	30.5341	30.4347	30.5441	30.3872	30.4745	30.4805
Chemotaxis response regulator protein-glutamate methylesterase of group 1 operon	O87125	cheB1	14	65.5	39.004	50.031	797840000	69	368	25.5536	25.287	25.6554	25.536	25.7136	26.205	25.8044	25.8402	26.2521	26.6748	26.5665	27.3331
Chemotaxis protein methyltransferase 1	O87131	cheR1	6	26.3	30.647	15.348	189800000	28	274	24.5686	24.5702	24.5297	24.1671	23.8238	23.0735	24.0483	23.9875	22.0123	24.266	23.8187	24.0069
Cytochrome c4	P00106	cc4	7	44.3	20.734	190.85	6446600000	77	201	29.228	28.7489	29.138	29.1493	29.8507	28.8251	29.0888	29.1086	28.7749	28.4998	28.5196	28.9933
Azurin	P00282	azu	11	66.2	16.008	250.3	60653000000	221	148	32.369	32.2047	32.3126	31.3252	32.8663	32.6069	32.8016	32.703	31.7261	32.299	32.1526	32.0136
DNA-binding protein HU-beta	P05384	hupB	14	88.9	9.0865	187.93	134000000000	315	90	33.5786	33.7795	33.5741	33.7518	33.3993	32.9172	33.3101	33.1447	33.2821	32.4558	33.5398	33.1193
Tryptophan synthase alpha chain	P07344	trpA	12	75.4	28.488	79.475	1262200000	71	268	26.7695	26.8904	26.9696	26.9346	26.7106	26.5521	26.7195	26.824	25.7552	26.6321	26.4479	27.0219
Tryptophan synthase beta chain	P07345	trpB	18	53	43.68	124.56	904730000	88	402	25.8814	25.7809	25.901	25.8566	26.5279	26.7856	26.534	25.9205	26.0879	26.4527	26.1292	27.0845
Protein RecA	P08280	recA	15	66.8	36.879	130.19	1153000000	84	346	26.5719	26.3326	26.9122	27.088	25.3291	25.1858	22.2479	24.4601	27.2404	27.3297	27.1696	27.2111
Ornithine carbamoyltransferase, catabolic	P08308	arcB	26	84.5	38.108	248.77	13040000000	297	336	30.0534	29.7825	29.7393	29.6142	30.2402	30.3453	30.3089	30.4816	29.9417	29.717	30.1973	30.7137
Elongation factor Tu	P09591	tufA	43	95	43.369	323.31	169000000000	914	397	32.9778	32.9264	32.8175	32.8974	33.5949	34.182	34.1454	33.7909	33.7489	33.6322	34.4265	35.0099
Thiol:disulfide interchange protein DsbA	P0C2B2	dsbA	14	65.4	23.375	60.138	3097600000	108	211	28.3727	28.1607	28.8244	28.6799	28.1178	27.5034	26.6075	26.7643	29.2478	27.0469	27.29	22.5782
Major outer membrane lipoprotein	P11221	oprI	6	79.5	8.8348	129.68	2446000000	49	83	25.5569	26.5218	25.4616	26.3978	29.5949	28.7291	28.2896	28.2564	27.2481	27.5424	26.3525	26.536
Aliphatic amidase	P11436	amiE	22	58.1	38.494	323.31	1819700000	125	346	26.8181	27.0084	26.2693	25.7951	28.1547	28.8225	28.2968	28.5644	25.1876	22.7463	25.4139	25.5974
Ornithine carbamoyltransferase	P11724	argF	12	43.9	33.924	67.027	711520000	80	305	25.9413	25.9631	25.8129	26.0385	25.5254	25.876	25.6496	25.6655	26.1738	25.7845	25.8575	26.5203
Outer membrane porin F	P13794	oprF	30	74.6	37.639	323.31	42891000000	351	350	31.8897	31.9098	31.8341	31.9878	31.9147	31.476	31.4252	31.5851	32.1565	32.5183	32.2382	30.3609
Arginine deiminase	P13981	arcA	29	66.7	46.435	323.31	5320700000	273	418	29.0647	28.8806	28.726	28.7232	28.3111	28.5955	28.4457	28.5633	28.1921	28.2178	28.8662	30.2277
Carbamate kinase	P13982	arcC	18	53.5	33.08	283.76	5078800000	143	310	29.1204	28.9706	28.7053	28.4623	28.485	28.4889	28.756	28.6839	28.5429	28.8069	28.9121	28.5914
Citrate synthase	P14165	gltA	24	81.1	47.694	213.41	5046900000	206	428	28.114	28.2652	28.2755	28.6905	28.653	28.5726	28.7348	28.5316	28.6343	29.231	29.4011	28.9596
Cytochrome c551 peroxidase	P14532	ccpA	13	53.2	37.403	98.996	964550000	57	346	26.3773	26.1483	26.4765	27.0291	22.8916	21.1601	23.2701	23.4687	27.7674	26.7945	26.6744	27.4234
Transcriptional regulatory protein AlgQ	P15275	algQ	4	25.6	18.011	24.357	343210000	24	160	25.0996	24.8454	22.1178	24.9041	24.8781	25.116	24.9967	24.5652	25.3025	22.7344	24.8268	25.4183
Transcriptional regulatory protein AlgP	P15276	algP	8	15.6	34.49	42.855	1594000000	83	352	26.3777	26.7717	26.5073	26.566	28.029	27.5619	27.571	27.4303	26.6907	27.0352	26.8585	26.5999
Diaminopimelate decarboxylase	P19572	lysA	17	61.9	45.49	80.096	418240000	74	415	25.4638	25.2017	25.2416	25.3299	23.4317	23.8063	22.5775	24.383	25.1808	25.4662	26.1915	26.1437
Anthranilate phosphoribosyltransferase	P20574	trpD	13	69.1	37.383	68.288	400850000	65	349	25.5186	25.5085	25.4831	25.6566	24.6336	24.7431	24.8683	24.4544	24.7379	23.776	24.2683	25.0092
Anthranilate synthase component 2	P20576	trpG	8	71.1	22.046	34.734	292790000	44	201	24.6617	25.1415	24.9602	24.7426	24.3004	23.7597	24.465	24.6801	24.6153	24.4811	24.9051	24.3505
Indole-3-glycerol phosphate synthase	P20577	trpC	15	49.6	30.347	94.287	1361300000	108	278	27.0057	26.7799	26.9706	26.8536	26.8757	26.9661	26.9791	27.035	26.5352	26.9742	26.5593	26.5598
Anthranilate synthase component 1	P20580	trpE	13	36.4	54.555	38.368	336390000	51	492	25.1792	24.9632	24.9872	25.3308	20.847	20.4203	23.0215	23.7907	25.1789	25.2986	25.7748	25.4905
Leucine-, isoleucine-, valine-, threonine-, and alanine-binding protein	P21175	braC	31	84.2	39.769	323.31	51129000000	483	373	31.3373	31.4828	31.0742	30.834	33.2103	33.112	33.3076	33.3709	29.8245	30.4851	30.1242	30.3482
High-affinity branched-chain amino acid transport ATP-binding protein BraF	P21629	braF	8	44.3	28.283	35.727	308630000	30	255	25	25.3203	24.4492	24.1735	25.3582	25.9679	25.2286	25.4306	21.5864	21.7306	22.7509	24.104
High-affinity branched-chain amino acid transport ATP-binding protein BraG	P21630	braG	10	59.7	25.591	98.056	872870000	74	233	25.7587	25.9993	25.6783	25.7446	27.1068	27.3343	26.8756	27.0753	25.4179	24.7882	24.4697	25.2137
Pyrroline-5-carboxylate reductase	P22008	proC	4	22.7	28.094	25.458	339890000	34	273	25.3768	25.6624	25.5209	25.5278	23.8418	22.8414	23.6474	24.4129	24.4067	25.3398	24.915	24.8431
Amino-acid acetyltransferase	P22567	argA	10	36.1	47.858	25.821	151870000	35	432	21.9604	22.5426	21.894	23.2781	23.5835	21.9294	22.302	23.7553	24.0768	24.67	24.8952	25.5942
Glutathione reductase	P23189	gor	23	77.2	49.237	246.51	2883600000	215	451	27.5002	27.4576	27.5034	27.3545	28.2448	28.3991	28.5105	28.778	27.3508	27.6998	27.7163	27.9566
Uncharacterized protein PA2024	P23205	PA2024	4	40	15.373	28.364	259120000	30	140	23.8527	24.07	23.8387	23.2534	25.7749	25.0853	25.4362	25.7432	22.0911	24.0954	23.2298	23.7875
Phosphate regulon transcriptional regulatory protein PhoB	P23620	phoB	5	40.2	25.711	17.173	121310000	27	229	23.6808	21.6689	23.6707	24.0036	23.8081	23.9193	23.711	24.0346	21.3222	21.9067	22.0856	22.501
Transcriptional activator protein anr	P23926	anr	7	30.7	27.129	19.767	167510000	29	244	23.8148	24.0472	24.2489	24.095	24.2394	24.5245	24.4182	24.3705	23.5485	22.7921	22.6447	21.314
Twitching mobility protein	P24559	pilT	16	64.8	38.02	121.73	1128000000	115	344	26.31	26.5929	26.3412	26.3431	26.7137	26.8673	26.9226	26.9655	26.3465	26.5292	25.9708	26.698
UPF0001 protein PA0394	P24562	PA0394	10	54.8	24.505	72.762	485810000	37	230	24.8299	24.9546	24.8294	25.1852	25.7752	25.867	25.5457	25.8452	24.9097	25.7292	25.3891	24.9756
Positive alginate biosynthesis regulatory protein	P26275	algR	15	64.5	27.608	106.1	3195300000	120	248	27.9343	28.0195	27.6526	27.3161	28.6826	28.5224	28.8073	28.6997	27.6124	27.2206	27.9094	27.8149
Phosphomannomutase/phosphoglucomutase	P26276	algC	32	69.3	50.295	263.73	2997900000	205	463	27.9819	27.8946	28.2413	28.4069	27.1567	26.8064	26.9492	26.7904	28.5912	28.0833	28.6985	28.2406
RNA polymerase sigma factor RpoD	P26480	rpoD	38	56.7	69.643	323.31	4569300000	234	617	28.7918	28.8289	28.9246	29.1653	27.8995	27.7878	27.5592	27.8816	28.8637	28.6301	28.8689	28.3932
Lactonizing lipase	P26876	lip	9	39.9	32.722	126.9	1370400000	51	311	25.5042	22.2929	24.7472	21.7395	28.5224	28.4946	28.593	27.1265	26.2398	24.9151	25.5725	23.7876
Glyceraldehyde-3-phosphate dehydrogenase	P27726	gap	15	57.5	36.17	175.11	2481900000	122	334	27.959	28.3164	27.868	28.7357	22.2833	23.1388	21.3307	27.4891	28.1363	29.0127	28.3047	27.0918
Methylmalonate-semialdehyde dehydrogenase [acylating]	P28810	mmsA	22	68.4	53.663	222.83	2279700000	175	497	27.9045	28.0307	27.6342	28.0005	27.1465	27.0527	27.1492	27.5037	27.6077	26.8827	27.7096	27.8539
3-hydroxyisobutyrate dehydrogenase	P28811	mmsB	12	67.1	30.486	90.604	1427400000	99	298	26.8769	27.2243	26.9074	27.1683	26.1098	26.5918	26.2319	26.9815	26.9643	26.8341	27.1853	27.5252
RNA polymerase sigma factor FliA	P29248	fliA	10	60.3	27.522	63.803	787320000	55	247	25.3287	24.949	25.5742	25.206	26.2722	26.7532	26.4839	26.6679	26.0767	25.8069	26.1887	26.4658
Threonine synthase	P29363	thrC	18	55.2	51.795	74.507	485690000	72	469	25.2822	25.1297	25.4619	25.8048	25.08	25.0945	25.0304	24.553	25.6791	26.4288	25.4267	24.7242
Homoserine kinase	P29364	thrB	4	19.9	35.374	25.709	96327000	17	316	23.8602	24.2828	24.143	23.9935	22.5001	22.5144	23.0986	23.0083	21.7083	22.2531	23.4966	21.7964
Homoserine dehydrogenase	P29365	hom	16	54.4	46.223	139.78	1461300000	108	434	27.2429	27.111	27.5246	27.6905	25.0994	25.4875	25.6107	25.8513	26.8241	26.9488	27.3194	27.5245
Glycerol metabolism activator	P29369	agmR	8	41.2	24.424	26.583	252420000	20	221	20.6195	21.2017	21.9565	21.5901	26.1648	25.9704	26.0566	26.1199	21.1058	23.0356	22.2287	22.6913
60 kDa chaperonin	P30718	groL	74	97.6	57.085	323.31	389000000000	1728	547	35.1567	35.2467	35.1753	35.1188	34.478	34.5846	34.6236	34.5453	35.1556	35.4505	35.0692	34.8906
10 kDa chaperonin	P30720	groS	12	89.7	10.267	323.31	23511000000	132	97	30.744	30.2344	30.8787	30.8265	31.0254	31.4769	31.0066	30.5658	32.2564	29.9686	30.7847	31.2075
Nicotinate-nucleotide pyrophosphorylase [carboxylating]	P30819	nadC	15	58.2	30.551	101.21	966870000	117	282	26.16	26.2233	26.2671	26.4156	26.2561	26.4099	26.2232	26.4122	26.4409	26.447	26.2982	26.5672
Phosphogluconate dehydratase	P31961	edd	27	62.2	65.182	249.71	2457200000	175	608	27.3828	26.9505	27.0947	27.463	27.6786	27.9581	27.8471	27.7694	27.6586	28.1387	28.1738	28.2214
HTH-type transcriptional regulator nfxB	P32265	nfxB	5	44.9	21.077	93.522	561780000	52	187	25.3118	25.1578	25.5988	25.4442	25.9364	26.2203	25.859	25.41	25.1182	25.152	25.1973	25.5512
Porin D	P32722	oprD	6	23.3	48.36	116.57	263030000	20	443	23.6852	22.0027	22.0157	21.3151	25.9762	25.4596	25.1776	25.5432	22.193	22.0385	22.7492	25.2682
Porin O	P32977	oprO	7	21.9	47.787	12.161	65544000	20	438	23.7489	23.9044	23.3943	23.5899	21.1284	23.6573	22.2636	22.41	21.0452	22.5212	21.5989	23.3416
Ribosomal large subunit pseudouridine synthase D	P33640	rluD	6	25.3	35.625	10.72	485610000	27	320	25.8009	25.7272	25.6493	25.8822	21.6109	25.219	23.1423	22.3228	25.7663	26.212	25.75	26.1626
Outer membrane protein assembly factor BamD	P33641	bamD	18	57.2	38.615	83.401	948070000	101	341	26.7297	26.5774	26.6402	26.6602	26.2263	25.7257	25.5924	25.8786	26.6085	26.7073	26.3348	24.8353
Probable D-amino acid oxidase PA4548	P33642	PA4548	7	30.5	39.445	19.754	67362000	15	364	23.3188	23.5772	20.7026	23.9839	22.7328	21.7044	22.298	21.6544	20.6404	22.9912	22.3146	22.5909
3-dehydroquinate synthase	P34002	aroB	18	59.2	40.109	76.548	969530000	117	368	26.814	26.7895	26.9439	26.9351	24.1777	21.1051	25.739	25.2244	26.0418	26.302	26.5185	27.1015
Shikimate kinase	P34003	aroK	5	36.6	19.237	21.565	126940000	27	172	23.7598	23.5519	23.8245	23.6398	22.7555	23.5938	22.3065	23.5748	23.3013	23.1281	23.7395	24.4231
Fimbrial assembly protein PilQ	P34750	pilQ	31	48.2	77.378	178.33	2992300000	225	714	28.2968	28.2803	28.416	28.3769	27.7673	27.8367	27.7872	28.0517	27.6896	28.11	27.1614	27.2521
Type II secretion system protein D	P35818	xcpQ	11	21.9	69.952	29.027	226040000	54	658	24.7659	24.6378	24.8979	24.3076	24.077	23.6594	24.0056	23.9793	24.2243	24.8792	23.8072	24.0332
LexA repressor	P37452	lexA	10	52.5	22.506	40.581	484350000	60	204	25.1425	24.9183	25.4675	25.2495	25.5517	25.8505	25.9417	25.6201	25.354	24.4904	25.0542	25.3836
Biotin carboxylase	P37798	accC	28	65	48.887	278.78	4706600000	220	449	28.0716	28.1881	28.2071	28.2868	28.6838	28.8306	28.6846	28.5218	28.443	28.8863	29.2191	29.4718
Biotin carboxyl carrier protein of acetyl-CoA carboxylase	P37799	accB	7	57.7	16.455	323.31	9676400000	138	156	29.85	29.6359	29.9249	29.6158	30.3592	29.796	29.6916	29.7963	30.3019	28.6988	28.6537	28.3314
Carbamoyl-phosphate synthase small chain	P38098	carA	14	66.7	40.828	87.229	1294300000	88	378	26.6845	26.7405	27.1099	27.1717	26.163	26.5212	25.8969	26.3544	27.2432	26.1015	26.949	27.2787
Carbamoyl-phosphate synthase large chain	P38100	carB	36	47	117.33	125.9	954740000	152	1073	26.1802	26.2702	26.2313	26.7627	26.17	25.7983	25.3948	24.9767	26.4549	27.1554	27.1326	25.4776
4-hydroxy-tetrahydrodipicolinate reductase	P38103	dapB	16	75	28.324	184.03	2672700000	133	268	27.6808	27.6173	27.8229	27.7844	27.4991	27.6964	27.5497	27.6176	28.045	28.2808	27.9729	28.215
Sigma factor AlgU negative regulatory protein	P38107	mucA	7	71.6	20.998	119.03	237900000	23	194	21.6409	23.064	21.8893	22.2287	25.9144	25.795	25.4458	25.6195	22.7511	23.7934	22.3283	24.8149
Sigma factor AlgU regulatory protein MucB	P38108	mucB	19	74.1	34.572	157.83	1897900000	145	316	27.0196	27.245	27.0024	27.1168	27.6167	27.7676	27.7589	27.7232	27.2311	27.2272	27.2355	27.12
Uncharacterized protein PA3753	P40882	PA3753	10	68.4	18.509	137.15	2775900000	97	174	27.7611	27.6053	27.8383	27.6596	28.3859	28.0584	28.2645	28.3945	27.8895	27.4896	27.515	27.4807
Single-stranded DNA-binding protein	P40947	ssb	14	69.1	18.557	221.58	3982500000	114	165	28.2277	27.9478	28.2454	28.4678	27.6963	28.1773	27.6968	27.7519	29.6499	28.2049	28.5951	28.7815
Protein PilJ	P42257	pilJ	17	36.4	72.527	184.78	655080000	70	682	26.4197	26.0914	27.0873	27.0871	24.3923	23.6224	24.6338	21.6219	25.6894	26.6105	23.7453	22.9143
Peptide chain release factor 1	P42806	prfA	13	53.9	40.04	40.739	276680000	63	360	24.7867	24.729	24.8764	24.9286	21.8097	23.9471	23.8288	21.2623	24.7568	24.8833	25.215	24.775
Glutamyl-tRNA reductase	P42807	hemA	11	33.6	46.123	17.352	86861000	33	422	24.0879	23.5393	23.8221	23.7643	22.2065	23.5423	21.2289	21.9761	21.4554	22.6064	20.9647	21.6391
TPR repeat-containing protein PA4667	P42810	PA4667	21	41.4	66.29	121.79	903080000	138	590	26.8823	26.7634	26.2277	26.9266	25.6793	24.0529	24.87	26.1064	26.864	25.6812	26.6528	23.5693
Pterin-4-alpha-carbinolamine dehydratase	P43335	phhB	9	82.2	13.333	125.89	1944600000	81	118	26.4669	26.7874	25.8516	26.0078	28.452	28.4496	28.4298	28.6614	26.8082	25.0865	26.1747	26.1525
Aromatic-amino-acid aminotransferase	P43336	phhC	10	32.8	43.273	32.042	328050000	64	399	25.0277	24.9927	24.4944	25.0718	24.6778	24.2104	24.9925	25.026	24.4293	24.3806	24.7183	25.4009
Protein PilH	P43501	pilH	14	97.5	13.273	197.61	6076500000	104	121	29.0045	28.8892	29.2359	29.1741	28.8467	29.0806	28.8721	28.9731	29.2117	28.7278	28.6719	29.0671
Protein PilI	P43502	pilI	4	30.9	19.934	13.555	104160000	14	178	23.6728	23.8073	23.9802	23.7463	23.4809	22.317	22.7319	21.9209	21.4336	23.8365	23.4468	24.2381
Oxygen-dependent coproporphyrinogen-III oxidase	P43898	hemF	14	54.8	34.806	57.353	286080000	32	305	23.4924	24.2437	23.3623	23.0416	21.3288	23.1216	22.3001	22.2649	20.7706	22.3816	22.647	28.1146
Quinone oxidoreductase	P43903	qor	25	82.2	35.094	248.56	4835100000	208	325	28.8565	28.6398	28.9663	28.888	28.0945	27.9913	28.1473	28.2548	28.7596	28.4034	28.8704	29.0791
Shikimate dehydrogenase (NADP(+))	P43904	aroE	13	56.9	29.484	30.763	250870000	44	274	23.5732	24.2926	24.4448	23.8226	24.3067	24.6697	24.5135	24.4149	24.3072	23.9769	24.6283	25.9706
Protein-L-isoaspartate O-methyltransferase	P45683	pcm	10	70.6	23.407	75.358	1155800000	89	211	26.8655	26.8737	26.8968	27.0198	26.0133	25.7068	25.3698	26.1037	26.7744	27.1657	26.9664	26.3364
Protein PilG	P46384	pilG	12	85.2	14.718	52.816	950790000	62	135	26.0242	26.0567	26.2315	26.2437	26.1112	26.3427	26.45	26.3843	26.415	26.7406	26.3324	27.2892
Cell division protein FtsA	P47203	ftsA	26	73.6	44.646	276.73	1580800000	191	417	27.0234	26.9218	26.9918	27.0251	26.423	26.6682	26.4219	26.7252	27.4335	27.4999	27.4656	27.6077
Cell division protein FtsZ	P47204	ftsZ	27	87.3	41.218	283.24	2283900000	178	394	27.9769	28.1239	28.1116	27.9099	23.1183	23.1893	23.8648	23.8317	28.3214	28.1468	28.4607	28.0234
UDP-3-O-[3-hydroxymyristoyl] N-acetylglucosamine deacetylase	P47205	lpxC	18	62.7	33.435	323.31	6397300000	137	303	29.3512	29.5035	29.4796	29.5722	27.8476	27.6544	27.9031	28.1792	29.4822	29.2127	29.306	29.4392
Glutamate-1-semialdehyde 2,1-aminomutase	P48247	hemL	19	67	45.397	313.9	5017600000	208	427	28.79	28.7696	28.7228	28.8371	28.1577	28.2141	28.5109	28.3817	28.9201	29.1427	29.2793	28.7675
DNA gyrase subunit A	P48372	gyrA	38	52.8	101.13	193.56	2273900000	233	923	27.9111	27.9761	28.0341	28.0983	26.8642	26.3888	25.7276	26.7418	27.6453	28.184	27.7692	27.3194
RNA polymerase sigma-54 factor	P49988	rpoN	14	50.3	56.054	77.509	553180000	70	497	25.485	25.3283	25.5095	25.9901	25.2094	25.1803	24.8156	25.1412	25.6215	25.6974	25.9467	25.8587
Orotate phosphoribosyltransferase	P50587	pyrE	12	62.4	23.32	132.16	2821300000	139	213	28.3123	28.1294	28.3152	28.3814	26.9745	27.3474	27.1531	27.1455	28.1588	27.8854	27.6913	27.996
Ribonuclease PH	P50597	rph	8	43.1	25.654	48.551	633140000	71	239	25.6616	25.3956	25.5364	25.6375	25.5111	25.7016	25.8157	25.8173	25.832	25.3272	26.0759	26.2942
Protein TolQ	P50598	tolQ	9	32.9	25.282	56.604	637110000	67	231	26.2133	26.2031	26.1496	26.4437	25.5376	25.1554	25.4771	25.3494	25.4718	26.3023	25.2844	23.6321
Protein TolB	P50601	tolB	39	83.8	47.752	323.31	13445000000	418	432	30.1218	30.2013	30.2069	30.1857	30.3802	30.3906	30.2587	30.3448	30.0422	29.8889	29.7901	29.7938
Argininosuccinate lyase	P50987	argH	16	39.4	51.64	76.839	742140000	96	464	25.8435	25.5185	26.2292	26.4768	24.9708	25.139	23.2555	24.5371	26.3406	26.2147	26.7192	26.7401
Multidrug resistance protein MexB	P52002	mexB	10	12.8	112.79	23.476	193460000	50	1046	23.3052	23.4152	23.3069	24.1617	24.7682	24.9089	24.744	24.542	23.7393	24.4847	23.4135	21.602
Glycerol-3-phosphate dehydrogenase	P52111	glpD	12	38.7	57.134	25.552	140000000	26	512	24.82	24.3422	24.759	24.4314	23.8216	22.9263	22.2054	23.5048	21.5081	21.4623	21.8248	24.0056
Multidrug resistance protein MexA	P52477	mexA	19	59.3	40.969	90.977	813730000	79	383	25.9057	25.9902	26.2345	26.3965	26.4184	26.0876	26.1015	25.7978	26.2337	26.9671	26.0536	22.8394
Succinyl-CoA ligase [ADP-forming] subunit beta	P53593	sucC	43	83.8	41.542	323.31	35118000000	398	388	31.3804	31.2819	31.3754	31.411	31.1524	31.1554	31.3842	31.0793	31.7593	31.7008	32.3779	31.934
Superoxide dismutase [Fe]	P53641	sodB	12	70.5	21.351	323.31	48115000000	300	193	32.0918	31.7728	32.2038	32.1603	32.5612	32.1174	31.9965	31.9093	31.7837	31.4955	31.7793	31.6189
O-succinylhomoserine sulfhydrylase	P55218	metZ	21	64.8	43.184	203.56	1202600000	106	403	27.0757	26.3814	26.5429	26.7647	25.813	24.09	24.7768	22.0022	26.9829	27.2739	27.6395	27.6444
Cyclic AMP receptor-like protein	P55222	vfr	5	31.3	24.225	13.826	5806700000	38	214	28.8894	28.9002	28.6111	28.547	28.6445	28.7489	28.917	29.2605	28.2548	29.5927	29.0195	29.8406
Soluble pyridine nucleotide transhydrogenase	P57112	sthA	31	80	51.16	323.31	4217400000	233	464	28.1276	28.0892	28.0055	28.253	28.9857	29.1114	29.0971	28.8549	27.7134	28.1182	28.3604	28.6462
Oligoribonuclease	P57665	orn	12	44.4	20.826	70.323	485550000	57	180	24.5962	25.0749	24.6206	23.9551	25.314	25.6746	25.7451	25.7698	25.3495	26.0243	26.2095	24.8677
Probable thiol peroxidase	P57668	tpx	17	95.2	17.234	323.31	10281000000	180	165	29.7995	29.5393	29.5264	28.9756	30.5633	30.0157	30.517	30.5586	29.0655	28.48	28.9514	29.7664
2-C-methyl-D-erythritol 2,4-cyclodiphosphate synthase	P57708	ispF	10	77.7	16.662	87.98	835690000	63	157	26.6031	26.857	26.5132	27.236	23.6247	22.2111	21.8	21.9479	26.9576	26.7305	26.5263	23.3992
Homoserine O-acetyltransferase	P57714	metX	7	32.5	41.834	14.633	108730000	22	379	23.8564	23.8609	23.8455	23.9161	22.1371	22.6356	22.7877	22.1754	21.2429	22.6086	24.3499	24.0418
Translation initiation factor IF-1	P65116	infA	6	77.8	8.3025	109.32	5849800000	83	72	29.1311	28.9895	29.2366	29.0939	28.7295	29.0054	28.8828	28.785	28.9657	28.6412	29.3156	28.2467
B-type flagellin	P72151	fliC	4	12.1	49.242	86.092	8442700000	58	488	29.6517	27.9214	28.1802	26.8163	30.6237	30.0192	30.9091	30.3453	26.4564	29.2616	25.6517	30.2158
tRNA pseudouridine synthase B	P72154	truB	2	9.5	33.41	10.117	67140000	16	304	23.0527	22.9593	23.1169	23.0402	21.2104	22.0201	23.3403	22.7379	23.0123	21.8308	21.9633	23.4931
N5-carboxyaminoimidazole ribonucleotide mutase	P72157	purE	11	73	16.889	308.31	2228300000	114	163	27.6808	27.8308	27.6457	27.6771	27.5252	27.5759	27.4844	27.5278	27.7882	27.2489	27.3606	27.2337
N5-carboxyaminoimidazole ribonucleotide synthase	P72158	purK	10	45.3	38.495	22.912	555450000	60	360	25.441	25.1897	25.3815	25.6941	24.9405	25.3562	25.4543	25.2759	25.4942	25.6321	26.0988	26.0539
Dihydroorotase	P72170	pyrC	19	67.8	38.406	242.71	2614700000	177	348	27.5399	27.4848	27.4585	27.4629	28.2053	28.0975	28.0799	28.5153	27.5187	27.3048	27.5379	27.7567
Aspartate aminotransferase	P72173	aspC	27	79.9	43.319	323.31	7459800000	239	398	29.5663	29.4126	29.6039	29.603	28.2304	28.1805	28.0439	28.1276	29.6355	29.884	29.8197	29.6778
UvrABC system protein B	P72174	uvrB	27	52.2	76.066	188.06	1106700000	122	670	27.1119	26.8188	26.9612	27.3638	24.8324	23.1129	24.1221	20.4999	27.3897	25.7792	27.0619	26.9731
Oxygen-independent coproporphyrinogen-III oxidase	P77915	hemN	18	47	52.488	86.766	636060000	76	460	25.5268	25.5819	25.6545	26.0498	21.4169	22.1661	21.1633	22.5529	26.6471	26.2183	26.7813	27.2172
Arginine N-succinyltransferase subunit alpha	P80357	astA	12	50.9	36.93	100.88	532260000	74	338	25.5212	25.6824	25.4874	25.4106	25.7638	25.9979	25.9599	25.8294	24.9568	24.581	25.0736	24.8864
Arginine N-succinyltransferase subunit beta	P80358	aruG	12	50	37.245	29.742	215460000	43	340	24.0435	24.2782	23.8027	24.1254	24.7047	25.1452	24.9991	24.665	21.8576	21.5379	24.2913	24.1929
Probable RNA-binding protein PA4753	P95453	PA4753	4	39.4	11.657	11.306	264880000	34	104	24.3471	24.0991	24.2354	24.158	24.6601	25.2884	24.9769	25.0483	24.3925	23.7382	24.5581	24.1238
Ribosomal RNA large subunit methyltransferase E	P95454	rlmE	11	70.5	23.499	26.327	351270000	41	207	24.9547	24.9811	24.8954	24.5605	25.1083	25.0573	24.6922	25.0214	22.2134	25.2975	24.8096	24.7898
Uroporphyrinogen decarboxylase	P95458	hemE	9	33.8	38.792	22.41	291860000	50	355	24.8171	24.9321	24.9923	25.3642	24.2833	22.8205	22.5112	21.8268	25.1843	23.8188	25.4413	24.7621
Major cold shock protein CspA	P95459	cspA	5	76.8	7.6054	50.605	3877300000	35	69	28.9723	28.662	21.4044	29.4092	28.2915	26.8472	28.2616	29.3791	21.3187	26.9265	23.161	22.0844
DNA repair protein RadA homolog	P96963	radA	11	40.4	48.41	20.701	81218000	27	453	23.0243	23.3635	23.0945	23.316	22.7573	22.6246	21.8634	21.2257	23.3127	22.7582	23.4634	23.9622
Type 4 fimbriae expression regulatory protein PilR	Q00934	pilR	13	38	49.736	28.75	119640000	26	445	21.7011	22.3416	21.7432	21.8551	21.934	23.0705	21.9098	22.4218	22.6932	23.5744	23.3617	26.3547
Arogenate dehydratase;Cyclohexadienyl dehydratase;Prephenate dehydratase	Q01269	pheC	12	65.3	30.447	59.711	450470000	60	268	25.4524	25.9141	25.8393	25.8803	25.3301	24.5708	24.8403	25.3817	24.7962	22.6547	24.6504	24.7792
Ferric uptake regulation protein	Q03456	fur	10	57.5	15.234	203.5	13561000000	147	134	30.1388	30.4121	30.1616	29.9801	30.6842	30.4662	30.5926	30.5353	29.7154	29.8494	29.5702	29.6367
Adenine phosphoribosyltransferase	Q04633	apt	8	62.1	19.804	59.066	509040000	66	182	25.7472	25.8806	25.907	25.7676	25.0023	25.3424	25.116	25.3124	24.8588	25.4112	25.0137	25.1859
RNA polymerase sigma-H factor	Q06198	algU	10	73.6	22.196	66.17	565750000	79	193	25.1691	24.8192	25.3019	25.477	25.8294	26.0455	25.894	25.6961	25.7535	25.5753	25.7346	25.8029
Pyocin-S2 immunity protein	Q06579	imm2	9	71.3	10.039	55.191	1584900000	86	87	26.8048	26.7186	27.0701	27.3361	26.6917	26.7065	26.5359	26.7392	27.7081	26.6468	27.1099	27.741
Penicillin-binding protein 1A;Penicillin-insensitive transglycosylase;Penicillin-sensitive transpeptidase	Q07806	mrcA	24	38.4	91.198	56.804	583300000	112	822	25.9513	26.0248	25.9378	26.0706	25.9107	25.2386	24.9654	25.8908	25.4055	25.8465	25.0128	21.2764
	Q14T72	fdnG	22	34.8	114.16	48.665	438660000	90	1026	25.2916	25.0677	25.4395	25.0625	26.0405	26.1185	26.0677	26.1578	24.4677	22.0525	22.6243	22.4123
	Q14T74	pntAA	15	65.1	38.682	173.75	1235200000	123	372	26.4025	26.4611	26.4538	26.2302	27.0591	27.1506	27.3016	27.2225	26.2231	26.6947	26.58	26.4406
Amidophosphoribosyltransferase	Q51342	purF	23	51.3	55.369	112.71	878190000	111	501	26.1536	25.9336	26.2202	26.6741	25.3069	24.593	24.5643	23.6293	26.6444	26.0771	26.9876	27.4197
Aspartate-semialdehyde dehydrogenase	Q51344	asd	22	77.3	40.494	200.25	3360100000	140	370	28.8098	28.3567	28.8179	28.8245	25.8205	25.3838	24.6801	25.8555	28.191	28.5841	28.6063	28.3744
GDP-mannose 4,6-dehydratase	Q51366	gmd	5	19.2	36.399	7.142	126590000	22	323	22.4244	22.4534	23.4404	23.5132	23.9173	21.7942	23.7308	23.8079	23.5449	21.9592	22.6759	23.9138
Response regulator GacA	Q51373	gacA	7	43	23.608	20.954	182780000	31	214	21.485	22.1474	23.9406	23.7249	24.6516	24.6523	24.6399	24.3742	23.7657	23.3938	22.6885	25.5448
3-isopropylmalate dehydrogenase	Q51375	leuB	22	65.6	39.12	269.47	2796100000	155	360	28.1911	28.1845	28.4271	28.1898	26.7351	27.1168	26.5335	27.1122	28.3736	27.9297	28.179	27.9716
Chaperone protein HscA homolog	Q51382	hscA	21	46.5	66.446	63.074	408330000	74	619	24.6276	25.1077	25.3035	25.7924	24.7371	21.8336	24.3945	24.2695	25.751	25.6598	24.9774	25.9735
Uncharacterized protein PA3808	Q51384	PA3808	7	92.4	7.8017	25.151	968330000	53	66	26.7406	26.5519	26.6604	26.383	26.4232	26.0044	26.364	26.7317	26.4258	25.9295	25.9167	25.6718
Glycerol kinase 2	Q51390	glpK2	37	67.3	55.966	323.31	9235400000	269	505	29.6324	29.0985	29.3377	28.917	30.3105	30.4695	30.2671	29.8562	29.0658	29.3112	29.3871	28.1971
Glycerol-3-phosphate regulon repressor	Q51391	glpR	16	76.1	27.568	201.39	2653800000	134	251	27.6123	27.4698	27.4933	27.1399	28.6906	28.8556	28.5885	28.3197	27.1	27.3234	26.8741	26.1649
Outer membrane protein OprJ	Q51397	oprJ	10	30.5	51.957	14.927	71460000	20	479	24.0149	24.1098	23.6553	23.9385	21.6759	22.8137	22.4281	22.9557	22.1305	22.5925	22.0153	22.3244
Aspartate--tRNA(Asp/Asn) ligase	Q51422	aspS	44	79	66.207	323.31	4285000000	277	591	28.939	28.6468	28.9003	28.8031	27.3939	27.2596	26.9025	27.1308	28.7645	28.8885	29.1775	28.4962
Transcriptional regulatory protein PmpR	Q51423	pmpR	6	46.8	26.556	94.197	1940100000	34	248	27.4041	27.5973	27.2079	27.0029	22.2584	23.2086	27.4083	27.0611	28.0804	24.4417	28.4593	28.2311
Holliday junction ATP-dependent DNA helicase RuvA	Q51425	ruvA	6	53.7	21.959	22.323	202260000	29	201	24.5635	25.042	24.9085	24.8009	22.3069	22.4825	22.2289	23.3023	24.852	24.5875	24.3645	22.2761
Holliday junction ATP-dependent DNA helicase RuvB	Q51426	ruvB	16	63.4	38.932	37.789	322070000	66	352	25.0757	25.0482	25.2246	25.5881	23.8632	21.6705	22.3691	24.3357	24.7322	24.924	25.0872	24.7232
Protein phosphatase CheZ	Q51434	cheZ	18	79.7	25.709	111.1	1764000000	117	227	27.2016	27.3388	27.3551	27.0981	26.9795	26.9529	27.0815	27.2328	27.7016	26.7487	27.3756	27.3493
Chemotaxis protein CheY	Q51455	cheY	7	41.9	13.902	81.284	1697700000	76	124	27.668	27.7445	27.4755	27.268	27.1205	26.8458	26.9792	27.2382	26.1873	27.5946	26.8855	26.6364
Flagellar motor switch protein FliM	Q51465	fliM	16	53.9	36.281	75.51	618000000	91	323	25.7051	25.542	25.8693	25.6911	26.0798	25.8204	25.7467	26.0521	25.4429	25.0307	25.0938	25.8885
Flagellar motor switch protein FliN	Q51466	fliN	3	22.9	16.62	89.499	1187700000	38	157	26.724	26.5785	26.5242	26.3726	26.7826	26.9686	26.9878	26.9457	26.8327	26.3703	26.298	26.3841
Integration host factor subunit alpha	Q51472	ihfA	10	77	11.471	81.303	1779900000	61	100	27.0823	27.0577	27.4092	26.7537	27.648	27.6622	27.748	27.5131	26.8832	27.1251	26.7489	27.0091
Integration host factor subunit beta	Q51473	ihfB	6	64.9	10.632	68.431	201790000	26	94	24.6373	22.4241	24.6214	23.9285	21.7337	25.11	22.5795	22.3655	25.1673	23.3457	22.2649	24.9782
Protein NirF	Q51480	nirF	11	35.2	43.338	24.711	85817000	26	392	23.3786	21.4751	23.3472	22.077	21.8281	22.5437	21.3425	21.2036	22.8497	25.4019	22.0634	25.2531
	Q9I1I4;Q51485	PA2291	20	56	50.531	63.421	715420000	77	452	25.963	26.01	26.3936	27.3904	25.2966	25.5498	24.0603	26.3881	25.056	22.2263	25.5312	22.0934
Outer membrane protein OprM	Q51487	oprM	20	56.9	52.598	118.64	549750000	58	485	27.1962	26.2245	25.6467	27.4565	24.9023	23.0143	20.9645	22.0256	22.3393	23.6515	22.6355	21.805
Phosphate import ATP-binding protein PstB	Q51546	pstB	8	31.4	31.044	14.281	197190000	43	277	24.3226	24.3563	24.3383	24.0714	23.7513	24.3205	23.4191	24.3167	23.8977	23.807	23.8054	23.8984
Phosphate-specific transport system accessory protein PhoU homolog	Q51547	phoU	13	61.2	27.487	96.481	421650000	64	242	25.298	25.6655	25.1184	25.0907	24.7679	25.5055	24.7662	25.2684	25.4453	22.801	25.3546	25.0598
Dihydroorotase-like protein	Q51551	pyrC'	10	38.1	44.15	57.994	807120000	67	423	26.2933	25.8657	26.4244	26.177	25.4505	25.4254	25.951	25.5048	26.3002	25.5687	26.4382	26.6661
DNA-directed RNA polymerase subunit beta	Q51561	rpoB	88	73	150.84	323.31	9350400000	568	1357	29.6733	29.5864	29.6988	29.8978	29.3939	28.8674	29.0293	28.9822	29.8214	30.1424	30.2423	28.9851
Diaminopimelate epimerase	Q51564	dapF	9	52.9	30.319	124.85	568100000	77	276	25.1995	24.833	25.0648	25.296	25.973	26.2526	26.1707	26.3585	25.3788	22.4544	25.5019	25.8286
Succinyl-CoA ligase [ADP-forming] subunit alpha	Q51567	sucD	28	96.6	30.266	323.31	36199000000	324	295	30.8455	30.705	30.7338	31.1461	31.5684	32.029	31.8716	31.5928	31.6269	31.643	32.2948	31.9755
Uncharacterized oxidoreductase PA3106	Q51576	PA3106	8	43.9	27.029	62.259	844710000	48	255	26.7123	26.6341	26.6702	27.0552	23.366	22.5964	22.048	23.7422	26.7851	25.863	26.288	26.0244
Nucleoside diphosphate kinase	Q59636	ndk	19	95.1	15.592	323.31	29271000000	277	143	31.1138	31.4339	31.0411	30.8753	30.9811	31.1774	31.2896	31.3657	31.7064	31.8687	31.5413	31.1771
Pyruvate dehydrogenase E1 component	Q59637	aceE	78	74.1	99.563	323.31	24293000000	667	882	31.7258	31.2239	31.4971	31.467	30.2125	30.0062	29.7148	29.6766	31.1631	31.3873	31.4673	29.6868
Dihydrolipoyllysine-residue acetyltransferase component of pyruvate dehydrogenase complex	Q59638	aceF	43	74.2	56.708	323.31	34714000000	437	547	32.2486	31.842	31.9161	31.7982	31.1816	31.0741	30.7999	30.9485	31.679	31.7268	31.3047	30.577
Peptidyl-prolyl cis-trans isomerase A	Q59641	ppiA	11	65.8	20.104	106.69	1099500000	64	187	26.5517	26.5474	26.2389	26.3957	27.3511	26.8942	27.1288	27.2685	25.183	26.0252	25.151	26.1311
Delta-aminolevulinic acid dehydratase	Q59643	hemB	16	49.9	37.037	323.31	11691000000	169	337	29.979	29.8936	29.9217	29.6879	29.6608	29.7712	30.0282	29.9064	30.225	30.2082	29.9929	29.8524
UDP-N-acetylmuramoyl-L-alanyl-D-glutamate--2,6-diaminopimelate ligase	Q59650	murE	14	35.7	51.263	51.017	347660000	55	487	25.0925	25.0324	25.364	25.3139	24.1558	21.8664	22.3197	21.7023	25.1841	24.9321	25.7044	25.8907
Aspartate carbamoyltransferase	Q59653	pyrB	23	84.7	36.629	323.31	2348900000	173	334	27.9912	27.5733	28.0649	27.7905	26.7862	26.7907	26.8411	27.0139	27.8448	27.736	28.0322	27.7394
Orotidine 5'-phosphate decarboxylase	Q59654	pyrF	10	62.1	24.394	28.693	371660000	52	232	24.7353	24.677	24.6939	24.7199	24.8339	24.5813	25.3149	25.1583	24.7535	24.8045	25.5415	25.7931
Porphobilinogen deaminase	Q60169	hemC	12	52.1	33.641	58.711	600660000	67	313	24.9661	24.9529	24.9578	25.1955	25.9508	26.1586	26.3078	26.2189	25.642	25.6361	25.617	26.0259
tRNA modification GTPase MnmE	Q9HT07	mnmE	6	20.4	48.744	14.472	59363000	13	455	23.5179	23.1446	21.8875	21.7555	21.8601	21.4367	21.2318	21.6384	21.0561	24.0919	23.5534	23.6831
Ribosomal RNA small subunit methyltransferase G	Q9HT10	rsmG	7	53.7	23.735	53.758	405630000	41	214	25.1776	25.3911	25.2951	25.155	24.7131	24.8145	24.8146	25.3308	25.045	25.257	24.8357	25.4145
	Q9HT11	soj	7	35.5	28.609	17.745	189250000	33	262	24.1497	23.742	24.6566	24.7015	24.0257	22.1692	23.9147	23.5934	23.4626	24.5519	23.6228	24.7568
	Q9HT12	spoOJ	18	70.7	31.968	148.82	2071200000	145	290	27.4016	27.321	27.3716	27.1382	27.6911	27.8904	27.5838	27.8565	27.0093	27.7414	27.3873	26.8872
ATP synthase subunit b	Q9HT16	atpF	13	64.7	16.956	160.95	1837200000	77	156	27.4095	27.9309	27.5543	27.5663	27.2325	27.2345	27.06	27.2567	27.1452	27.8906	26.8625	22.7036
ATP synthase subunit delta	Q9HT17	atpH	12	52.8	19.26	171.88	4044500000	92	178	28.1502	28.3853	28.1702	28.2575	28.3746	28.7211	29.0081	28.8801	27.7068	28.8781	28.2549	28.0366
ATP synthase subunit alpha	Q9HT18	atpA	44	69.8	55.393	323.31	33720000000	516	514	31.5755	31.5421	31.575	31.4799	31.4025	31.5511	31.8278	31.5323	31.3345	31.6312	31.269	31.3607
ATP synthase gamma chain	Q9HT19	atpG	19	78.7	31.553	195.71	1927100000	118	286	27.6099	27.6921	27.6171	27.498	26.9597	26.7119	27.0567	26.9249	27.2701	26.9438	27.2696	27.8592
ATP synthase subunit beta	Q9HT20	atpD	43	94.1	49.499	323.31	57767000000	693	458	32.4687	32.4679	32.5122	32.4488	32.1852	32.0466	32.3564	32.313	32.214	32.0576	31.8316	31.9047
ATP synthase epsilon chain	Q9HT21	atpC	7	49.6	14.726	137.84	3600800000	55	141	28.2988	28.4566	28.2048	28.3724	28.0943	28.3274	28.6325	28.5106	28.0107	28.6443	28.2359	27.8837
Bifunctional protein GlmU;Glucosamine-1-phosphate N-acetyltransferase;UDP-N-acetylglucosamine pyrophosphorylase	Q9HT22	glmU	16	48	48.851	88.405	764220000	94	454	25.6651	25.5634	25.7561	25.6227	25.7482	26.1572	26.2929	26.1354	26.1375	26.2632	26.4571	26.6494
Glutamine--fructose-6-phosphate aminotransferase [isomerizing]	Q9HT25	glmS	14	32.1	66.294	24.569	695040000	45	611	25.7089	25.8906	25.6478	26.121	22.148	21.5533	21.9674	22.622	25.6207	26.4377	26.1693	26.5525
	Q9HT28	PA5546	17	52.3	44.096	92.136	993190000	83	394	26.282	25.7697	26.7068	26.496	25.9105	26.0728	25.2187	24.0724	26.9797	26.0179	26.8334	27.683
	Q9HT29	PA5545	14	49.8	33.627	123.13	2841600000	97	319	27.8421	27.872	27.7123	27.2307	29.1976	28.726	28.7354	28.4612	26.9602	26.5401	26.0218	22.0126
	Q9HT34	PA5540	8	72	19.771	32.818	191820000	32	186	24.4531	25.0403	24.4495	24.4551	22.7839	22.7882	21.3876	22.4756	24.5304	21.9216	24.5216	25.5417
	Q9HT39	PA5535	9	34	45.118	35.923	95208000	22	400	24.5128	25.3447	23.8131	22.0639	22.415	22.3239	22.416	23.1437	22.2583	21.2517	22.2744	25.1229
	Q9HT40	PA5534	12	53.5	23.593	108.7	421630000	42	213	26.275	26.8673	26.179	25.5304	21.1199	22.3391	21.9245	22.8705	24.4729	22.5127	23.3442	26.3388
	Q9HT52	PA5521	10	53.6	26.894	102.87	564860000	66	252	25.5611	25.6088	25.5315	25.5513	25.1858	25.1339	25.5692	25.2885	25.5986	26.1468	25.7499	25.9174
	Q9HT53	PA5520	11	47	26.25	33.546	127170000	24	247	21.1031	21.849	23.7926	23.0628	24.5849	25.1548	24.4611	24.8224	21.8757	22.8633	22.0831	23.7537
	Q9HT62	mifR	9	25.5	49.629	20.647	80485000	23	447	22.7349	22.1679	22.2455	22.0005	23.3322	23.4028	23.4523	21.7177	22.866	22.7056	23.1556	24.1941
	Q9HT68	PA5505	21	67.7	28.065	267.76	4710800000	153	260	28.0684	28.1105	28.2851	28.0578	29.7318	28.7913	28.4913	28.8672	28.9364	28.9884	28.7665	27.7857
Methionine import ATP-binding protein MetN 2	Q9HT70	metN2	9	40.3	36.759	29.514	173220000	31	335	24.5933	23.9178	24.5194	24.1014	22.0106	22.8235	21.7236	21.6842	22.6533	23.9219	24.5419	24.4234
	Q9HT71	PA5502	6	26	27.981	27.277	70242000	19	262	23.3876	23.2617	21.9142	21.5752	22.3158	21.1208	22.6961	21.7009	24.2562	23.6964	23.8865	22.4096
	Q9HT75	PA5498	7	33.2	33.608	133.01	871190000	52	307	25.778	25.7896	25.6745	25.8049	26.8497	26.5637	26.5126	26.291	26.0613	25.7949	26.1222	27.0671
	Q9HT76	nrdJa	21	34.6	82.74	110.5	601960000	75	734	25.748	25.6572	25.8173	26.1273	22.0389	21.6953	21.7915	21.8204	26.5461	26.4306	26.9979	25.7342
	Q9HT77	nrdJb	12	78.2	24.885	105.08	378910000	49	229	24.5539	24.285	24.6209	25.4714	24.4817	24.4551	24.7102	24.0333	25.0789	23.5329	24.369	26.833
	Q9HT79	PA5494	4	40.6	10.794	16.78	279980000	26	96	24.3487	24.0846	24.2393	22.4535	24.9573	25.9074	25.8836	25.5896	23.7776	23.3786	21.6721	23.7655
DNA polymerase I	Q9HT80	polA	43	57.5	99.792	203.14	1024400000	191	913	26.7827	26.9031	27.2677	27.0445	25.6224	23.8616	23.5926	23.8545	27.003	25.8236	26.9687	26.2823
Probable GTP-binding protein EngB	Q9HT81	engB	10	54	23.786	63.804	478490000	60	215	25.4159	25.4164	25.2568	25.194	25.4561	25.2638	25.3937	25.3573	25.2608	25.4099	25.0554	25.7793
	Q9HT83	PA5488	5	36.3	32.949	57.709	117040000	29	292	23.6194	23.4866	22.6057	23.9297	24.1784	23.6103	23.555	23.4349	23.1697	23.0257	23.4605	22.0284
Uncharacterized protein PA5481	Q9HT89	PA5481	9	51	17.365	32.443	428880000	18	155	22.0412	21.8259	21.074	22.1049	26.7699	26.9148	26.9489	26.6834	21.659	22.4619	22.345	21.9796
	Q9HT95	PA5475	13	80.1	21	115.67	2357000000	57	186	25.9642	26.1941	25.831	27.065	22.4535	22.6079	22.861	23.706	29.0726	28.269	28.7159	29.8745
	Q9HTB1	PA5459	6	33.5	30.701	8.3934	50461000	20	278	23.0123	21.7423	23.0836	23.666	22.6181	22.0813	22.9866	23.0455	23.2561	22.59	21.3803	23.6004
	Q9HTC2	PA5445	10	28.8	53.964	19.41	110400000	28	497	23.6791	24.0947	23.9158	23.6481	21.7248	22.8367	22.8627	22.5178	23.4253	21.7851	24.4442	24.3054
	Q9HTC5	PA5441	20	43.7	80.036	45.686	450970000	78	733	25.5244	25.5045	25.0329	24.9647	25.9823	26.1549	25.6929	26.0843	24.8153	22.9216	22.1843	23.1679
Glucose-6-phosphate 1-dehydrogenase	Q9HTC7	zwf	9	27.7	54.591	29.656	153110000	47	488	24.2544	24.1517	24.3474	24.1713	22.1676	23.7529	21.8344	23.0962	22.0357	24.0167	23.7783	24.2525
	Q9HTC8	PA5438	7	36.5	31.68	21.929	235520000	27	293	23.1784	24.4534	23.8676	23.9073	24.7719	25.1911	24.7908	24.1327	23.8835	24.5017	24.7537	24.658
	Q9HTD0	PA5436	29	74.5	51.848	171.62	1762500000	167	471	27.2418	27.3106	27.2797	27.3952	26.7708	26.4642	26.746	26.7641	27.1119	27.9849	27.6988	27.6701
	Q9HTD1	PA5435	51	81.7	66.095	323.31	9330100000	474	607	29.5786	29.3733	29.6514	29.569	29.5817	29.8853	29.9077	29.5967	29.5501	29.3655	29.7076	29.9584
Aspartate ammonia-lyase	Q9HTD7	aspA	4	15.8	51.069	12.613	43848000	14	474	23.4649	23.223	21.1902	22.8311	22.3204	21.368	22.3589	22.5455	21.9761	22.8452	22.2238	21.9675
	Q9HTD9	adhA	22	65.5	35.911	323.31	7187300000	190	342	29.2332	29.1253	29.0196	29.1672	27.672	27.256	27.7624	27.865	29.6493	29.7237	29.9546	30.8963
	Q9HTE2	PA5422	12	60.1	36.139	39.015	431450000	54	318	25.4874	25.1355	25.0789	25.5545	24.4434	24.847	24.7161	24.7677	25.6471	24.9527	25.9223	25.3835
Glutathione-independent formaldehyde dehydrogenase	Q9HTE3	fdhA	3	12.5	42.008	7.8637	38683000	8	399	22.6318	22.0987	21.6636	20.9858	23.0188	23.905	23.6548	23.7954	23.5944	22.6331	22.0893	22.1579
	Q9HTF0	PA5414	4	34.7	22.547	11.542	86116000	16	213	20.8438	21.4438	22.2071	21.8958	24.4715	23.6903	22.6811	23.9445	23.3578	22.2823	23.5852	21.3464
Low specificity L-threonine aldolase	Q9HTF1	ltaE	13	47.7	38.213	55.68	456850000	52	346	24.6164	24.5402	24.756	24.9674	24.1054	24.9684	24.5154	24.0414	25.3685	25.3314	26.4012	26.7445
	Q9HTG8	PA5396	11	44	36.08	16.269	162610000	22	325	21.821	22.4825	21.7055	20.622	24.9566	24.7714	24.9468	25.3832	22.3486	23.5488	23.7129	21.9663
	Q9HTH6	PA5388	5	23.4	33.806	22.848	104760000	23	312	23.4568	22.6024	21.4462	21.6338	24.1505	25.0077	24.3504	24.4442	21.6996	23.6426	22.7216	22.8703
	Q9HTI3	PA5381	3	21.6	13.347	23.364	361520000	27	125	24.7751	24.2179	24.8345	24.9113	25.0435	25.1558	24.9665	25.0138	25.2166	24.3144	25.0517	25.4952
	Q9HTI6	PA5378	24	77.9	34.427	323.31	9494400000	269	312	29.3352	29.2607	29.2493	29.0828	30.4722	30.407	30.4483	30.5036	28.9145	28.8293	28.6885	28.6753
NAD/NADP-dependent betaine aldehyde dehydrogenase	Q9HTJ1	betB	11	42.7	53.332	28.695	217740000	25	490	25.7666	25.4183	25.7803	25.361	22.2357	21.1453	22.3346	22.743	21.5368	23.5143	21.9629	22.2023
	Q9HTJ3	PA5371	7	74.6	14.555	64.627	762110000	48	134	26.6899	26.8137	26.5177	26.4056	25.9109	22.3803	25.815	25.7031	25.7458	23.4574	25.3164	25.2854
	Q9HTJ6	PA5364	5	23	32.401	42.716	306680000	45	300	24.4018	24.2341	23.9912	24.4841	24.8205	25.2441	25.1252	25.0216	24.4651	24.5705	24.7635	25.0317
	Q9HTJ9	PA5359	7	51.7	16.471	141.14	8226000000	86	151	28.7216	28.8604	28.5915	28.1255	30.5603	30.5631	30.4441	30.6491	28.2591	27.7553	27.6846	28.0976
Probable chorismate pyruvate-lyase	Q9HTK1	ubiC	6	48.3	19.512	20.724	132960000	28	178	24.0538	24.0947	24.2982	24.3917	21.9922	22.5341	22.7901	23.1156	23.5087	24.366	23.7102	24.0795
Rubredoxin-NAD(+) reductase	Q9HTK9	alkT	12	43.5	40.617	84.888	434790000	76	384	25.0158	24.7705	24.9275	25.0418	24.8495	24.8363	24.8335	24.9715	25.3704	25.7124	25.7693	25.9693
DNA-binding protein HU-alpha	Q9HTL0	hupA	11	81.1	9.6951	213.75	10350000000	152	90	29.11	29.3643	28.8077	28.3648	31.2985	30.6752	30.8963	30.7209	28.537	27.8074	28.1	26.8506
	Q9HTL4	oxyR	16	69.7	34.295	92.245	1066200000	98	310	26.3215	26.3692	26.234	26.5	26.012	26.0318	26.2769	26.3039	26.4275	26.7836	26.8265	27.4815
	Q9HTL5	PA5343	8	33.2	30.778	20.725	163640000	44	283	23.4807	21.4993	21.9843	23.598	24.0083	24.2837	22.0537	24.2464	23.5401	23.967	24.5933	25.1109
	Q9HTL9	PA5339	11	99.2	13.609	175.11	31398000000	202	126	31.4688	31.5429	31.3963	31.5697	31.0271	31.1154	31.0137	31.0682	31.7476	31.7129	31.7208	30.9871
DNA-directed RNA polymerase subunit omega	Q9HTM1	rpoZ	5	85.2	9.7748	77.677	4639100000	51	88	28.6247	28.4257	28.6934	28.7292	28.4388	28.4893	28.5548	28.6589	28.5156	28.4315	28.6571	28.0715
Guanylate kinase	Q9HTM2	gmk	10	62.1	23.102	97.383	508120000	55	203	25.4815	25.1317	25.5505	25.5322	25.0819	25.3703	24.8486	24.9782	26.216	25.5064	25.5999	25.1785
	Q9HTM3	PA5335	17	51.6	31.708	94.053	893980000	95	287	26.5379	26.4831	26.4546	26.5793	25.8387	25.9971	25.7753	25.857	26.0236	25.7035	26.2707	26.3569
Acetylglutamate kinase	Q9HTN2	argB	20	87.4	31.849	258.9	3376300000	190	301	28.106	28.1899	28.1642	28.4442	27.53	27.8124	27.63	27.6714	28.8119	28.5048	28.4054	27.9473
Deoxyuridine 5'-triphosphate nucleotidohydrolase	Q9HTN3	dut	4	56.3	15.92	38.273	436220000	36	151	25.7242	25.8819	25.7616	25.4425	24.3314	24.4191	24.2785	24.4156	25.3995	22.723	25.6105	25.0523
	Q9HTN4	coaC	14	58.2	43.133	65.48	608620000	103	402	25.9337	25.7227	25.7615	25.8682	25.1095	23.5352	24.6471	25.0049	25.9572	26.0383	26.179	26.6036
	Q9HTN7	PA5317	26	63.5	57.88	166.47	1647500000	159	526	26.9539	26.8141	26.7974	26.6068	27.714	27.8572	27.8515	28.1241	25.9009	26.6428	26.0302	26.2613
50S ribosomal protein L28	Q9HTN8	rpmB	8	67.9	9.0655	41.103	1795100000	50	78	21.9609	22.3126	27.2653	27.2582	26.9837	27.3312	27.0681	27.1381	27.4402	27.6998	27.3244	26.9745
50S ribosomal protein L33	Q9HTN9	rpmG	4	66.7	6.045	97.139	3641000000	59	51	27.7549	28.1288	27.4553	27.1932	28.5128	28.6529	28.8248	28.5772	27.7896	29.3765	28.709	27.3316
	Q9HTP0	PA5314	3	43.3	13.395	3.7159	195580000	17	120	23.9244	22.5059	23.8299	22.3031	25.412	22.1643	25.3541	25.3027	21.5605	22.7567	22.7468	22.2223
	Q9HTP2	PA5312	27	74.4	53.143	227.22	4611100000	241	497	28.2149	28.1982	27.9833	27.8552	29.0695	29.0213	29.2223	29.1729	28.5324	28.1775	28.5184	28.8964
	Q9HTP6	lrp	6	39.5	18.868	6.9603	118660000	28	162	23.929	23.3159	23.8192	23.6836	23.5768	23.5875	22.1196	21.6438	23.492	22.5454	22.1309	24.4942
	Q9HTP9	PA5305	5	59.6	11.527	153.03	1718000000	58	114	26.8461	26.945	26.758	26.6815	27.5546	27.8137	27.8421	27.7264	26.7376	27.2818	26.8813	26.9533
D-amino acid dehydrogenase 1	Q9HTQ0	dadA1	9	32.9	47.139	30.955	118920000	19	432	24.1605	22.7279	24.0924	24.4221	22.5361	22.5929	23.1971	21.6965	21.862	22.7274	24.1598	24.9822
	Q9HTQ1	PA5303	6	56.4	13.019	26.675	488180000	38	117	25.6971	25.1225	25.3898	25.2091	25.8046	26.3079	25.886	25.8803	25.3897	22.9312	22.3713	25.1195
	Q9HTQ3	PA5301	7	40.7	19.962	25.279	503660000	50	182	25.1389	25.1777	25.1136	25.4099	25.3392	25.8923	26.0389	25.7286	25.5068	25.2447	25.2109	25.1888
	Q9HTQ4	cycB	9	54.4	13.458	131.56	5201400000	115	136	28.5208	28.6339	28.4193	28.4167	28.5311	28.7965	28.6805	28.8449	28.9178	29.5997	29.1786	28.9544
Xanthine phosphoribosyltransferase	Q9HTQ6	xpt	10	72.1	20.607	178	1551400000	59	190	27.5686	27.2498	27.6709	27.3464	27.1143	26.8939	26.9196	27.0955	27.1018	22.8587	27.1246	22.4105
	Q9HTR2	pchP	14	48.1	39.117	33.188	435810000	46	349	24.7746	22.3326	25.0245	24.6722	26.3006	26.7998	26.02	25.7425	25.0782	22.3143	21.4692	22.9755
	Q9HTR5	PA5289	7	76.7	9.5329	45.322	837230000	48	86	26.2737	26.1522	26.3035	26.3746	22.6875	26.4363	26.2775	26.2185	26.5439	25.7347	26.103	25.9152
	Q9HTR6	glnK	17	92	12.286	323.31	41036000000	261	112	31.8476	31.6534	32.1153	31.9524	31.7935	31.7955	31.5269	31.3594	32.2516	30.4964	31.2346	32.1833
	Q9HTR9	PA5285	5	41	11.168	32.098	3144400000	48	105	27.2224	27.3639	27.4778	27.5814	28.5642	28.6228	28.0981	28.367	28.7936	27.921	28.2996	28.0082
	Q9HTS3	PA5281	4	17.7	25.852	7.5011	132730000	25	232	23.7677	23.9795	23.5309	23.9418	23.0238	22.3138	22.8417	23.1353	23.0907	23.4902	23.8784	24.0361
Protein CyaY	Q9HTS5	cyaY	4	48.1	11.942	45.95	532820000	38	108	25.5899	25.613	25.6169	25.4313	25.9371	25.7969	26.0249	26.0017	25.061	23.3463	24.8698	25.0825
	Q9HTS6	rnk	7	87.3	14.405	73.202	630980000	59	134	26.1306	26.3851	26.3642	26.1805	25.2535	24.7755	25.3035	25.4427	25.7198	25.5096	25.2097	25.2368
	Q9HTS9	PA5271	3	89.6	8.2232	130.1	2719000000	11	77	29.0679	29.5905	28.4138	29.76	21.9549	22.5562	21.381	21.9463	23.0949	21.975	21.3179	22.8378
	Q9HTT1	PA5269	6	93.4	10.097	80.531	1051000000	59	91	26.4567	26.123	26.4058	26.348	26.5609	26.4269	26.6875	26.4371	26.9937	25.9866	26.1571	26.6413
	Q9HTT2	corA	4	16.6	37.323	3.1878	32290000	11	326	22.9128	21.7615	22.834	23.2901	21.3352	22.6493	22.016	21.5397	21.8557	21.4557	21.9257	23.0771
	Q9HTT7	PA5258	21	60.9	40.791	226.24	4079100000	149	376	28.0644	28.239	28.2129	28.0423	28.9947	28.7397	28.9799	29.0897	28.3462	28.1577	28.0914	26.8579
	Q9HTT8	PA5257	13	38.8	46.643	29.422	166140000	34	412	21.7538	23.9464	22.1309	24.1772	24.3708	24.0698	24.2205	22.2587	23.7234	22.6335	21.6997	21.7551
	Q9HTU2	PA5252	10	20.2	70.871	15.81	60974000	29	638	22.8275	22.196	23.0695	23.4744	22.4563	21.6284	23.4285	21.318	22.4516	23.6785	22.8208	23.0734
	Q9HTU9	PA5245	16	80.6	23.425	148.53	6877200000	148	222	28.5639	28.4413	28.5467	28.5298	29.6739	29.9847	29.8208	29.6927	28.8439	28.3428	29.1803	29.5596
Transcription termination factor Rho	Q9HTV1	rho	44	88.8	47.069	323.31	7582600000	343	419	29.4489	29.372	29.289	29.3156	29.1452	29.1899	29.1742	29.2201	29.5158	29.3097	29.4262	29.4759
	Q9HTV6	PA5234	7	39.4	34.011	17.382	319010000	45	325	24.4415	24.966	24.5327	24.5046	24.5682	24.6632	24.8825	25.0818	24.9328	23.446	24.9458	24.9812
	Q9HTV7	PA5233	5	58.3	15.218	80.347	685660000	43	139	24.9954	25.5219	25.0333	24.7888	26.7664	26.5892	26.9879	27.2398	24.1965	23.9025	24.4424	25.6632
	Q9HTV8	PA5232	13	48.7	38.609	31.946	243050000	42	357	25.0445	24.8329	25.2871	25.0621	22.4199	22.2444	21.8791	23.1991	25.1243	25.3931	24.4155	23.7223
	Q9HTW1	PA5229	7	52.6	16.871	36.671	812180000	56	152	25.9929	26.0331	25.8776	25.8907	26.4859	25.9254	26.6636	26.5196	25.7106	26.0397	25.6774	26.1687
Cell division protein ZapA	Q9HTW3	zapA	5	56.7	11.655	64.658	316970000	26	104	24.9329	24.9196	24.9998	24.8804	24.3649	24.495	24.7106	25.0614	24.4953	23.432	25.4369	22.1948
UPF0149 protein PA5225	Q9HTW5	PA5225	5	64.1	19.358	22.935	305590000	28	184	24.9624	25.3141	25.3749	25.116	22.0065	22.502	22.3476	21.6993	24.8342	22.6279	24.8915	25.9033
	Q9HTW6	pepP	17	46.8	49.71	119.57	1179300000	128	444	26.2382	26.3792	26.3201	26.3153	26.5168	26.5048	26.5263	26.4382	26.8344	26.5265	27.1564	27.3675
	Q9HTW7	ubiH	7	25.6	42.965	12.675	72525000	20	394	23.048	22.0366	22.7934	23.0609	22.6025	21.4809	23.0612	22.8006	21.2785	22.1304	23.8457	24.3127
	Q9HTW9	PA5221	9	27.9	44.64	18.457	163380000	41	405	23.6481	23.0552	23.6984	23.7588	23.8958	23.8003	23.7163	23.5283	24.2495	22.3341	24.0048	24.8311
Probable binding protein component of ABC iron transporter PA5217	Q9HTX3	PA5217	13	38.3	36.292	139.55	1041400000	78	332	26.1167	26.4917	25.6457	24.6683	27.4688	27.8869	27.6725	27.9285	21.8387	23.1706	23.1413	21.723
Aminomethyltransferase	Q9HTX5	gcvT	17	68.3	38.907	204.7	2711900000	136	360	27.6353	27.6921	27.8373	27.8638	27.463	27.5339	27.5657	27.7001	28.1476	28.3652	28.0993	27.8173
Glycine cleavage system H protein 2	Q9HTX6	gcvH2	7	69.8	13.642	64.123	5826600000	63	129	28.3404	28.3447	28.3066	28.4002	29.4516	29.6504	29.1639	29.0435	28.9668	29.266	29.0438	28.3538
Glycine dehydrogenase (decarboxylating) 2	Q9HTX7	gcvP2	13	23.3	104.71	48.981	136100000	35	958	23.3028	22.5579	22.6422	24.2028	25.1381	24.6702	24.6786	24.1791	22.4786	23.1329	22.2242	24.3873
	Q9HTY1	PA5209	11	28.6	51.989	31.481	311940000	38	454	25.0341	24.8775	25.3141	25.2289	24.9006	22.2671	25.0722	21.6405	25.1787	25.1376	25.0946	22.8559
	Q9HTY2	PA5208	9	47.6	25.643	49.072	321200000	51	225	25.0787	24.7896	24.707	24.6204	24.8094	24.5679	24.7021	25.0567	24.5001	24.4628	24.586	25.441
	Q9HTY8	PA5201	5	8.5	84.963	14.314	52789000	10	779	22.2546	22.8378	22.763	23.5631	23.3335	21.6127	22.2666	20.8713	21.9737	21.6802	22.7652	22.4071
	Q9HTY9	amgR	21	77.7	27.924	176.46	3358500000	158	247	27.7738	27.8834	27.8134	27.7345	28.3422	28.6801	28.5057	28.5662	28.183	28.1403	28.1413	27.7807
Murein tetrapeptide carboxypeptidase	Q9HTZ1	PA5198	13	67.1	33.288	95.32	663700000	77	307	25.1481	25.32	25.2622	25.1478	26.2002	26.7157	26.3799	26.5142	25.761	22.2221	25.9007	25.646
33 kDa chaperonin	Q9HTZ6	hslO	12	62.6	32.834	81.059	589190000	53	297	25.2746	25.5689	25.7807	26.0671	24.4598	24.3826	24.715	24.8968	25.8067	25.883	25.9497	26.4621
Phosphoenolpyruvate carboxykinase [ATP]	Q9HTZ7	pckA	25	59.8	55.731	160.47	2230300000	147	513	27.398	27.3531	27.4929	27.6851	26.3734	25.0416	25.4133	26.6694	28.0129	28.4143	28.8117	27.9629
	Q9HTZ9	PA5190	10	68.5	22.449	26.345	1521800000	42	200	26.8382	27.0778	27.1626	27.3227	22.4903	22.1912	22.0543	20.555	27.8871	27.3508	27.7109	27.8229
Monofunctional chorismate mutase	Q9HU05	aroQ	7	45.9	20.417	83.668	435610000	47	185	25.0897	25.277	25.4288	24.826	25.5428	25.6378	25.6676	25.8657	24.716	25.3245	24.5382	24.5778
	Q9HU11	PA5178	21	97.9	15.46	323.31	21026000000	235	145	30.2328	29.4581	30.0698	29.5414	32.0552	32.035	31.6767	31.7138	30.0675	29.2335	29.3547	28.7683
	Q9HU13	PA5176	6	43.1	20.983	62.923	901100000	69	188	26.2286	26.2158	26.1395	26.3567	26.1226	26.2676	26.2779	26.3953	26.1854	26.4389	26.2692	26.3653
	Q9HU14	cysQ	11	61.9	29.779	27.201	237290000	50	273	24.5705	24.446	24.6007	24.589	23.7594	23.8646	23.8944	23.614	24.4245	24.1686	24.3165	24.4666
	Q9HU15	PA5174	28	63.2	68.763	217.04	1676400000	178	634	26.9797	27.0784	27.0674	27.2548	26.6992	26.7938	26.5297	26.3491	27.4425	27.6987	27.7899	27.4952
	Q9HU18	PA5167	31	74.3	37.05	323.31	24797000000	320	331	30.7207	30.9754	30.4816	29.9642	31.9521	32.169	31.9423	32.061	29.9024	29.0874	29.4747	28.7313
	Q9HU19	PA5166	22	63.4	50.864	85.114	1176100000	126	462	26.7379	26.7052	26.7904	26.9099	26.1415	26.3418	26.1764	26.0501	26.7278	26.9607	26.7179	26.7706
dTDP-4-dehydrorhamnose 3,5-epimerase	Q9HU21	rmlC	8	54.7	20.766	58.13	616610000	71	181	25.1865	25.3822	25.2453	25.4263	25.9326	26.1289	25.9213	26.2342	25.2422	25.5872	25.6072	26.4231
Glucose-1-phosphate thymidylyltransferase	Q9HU22	rmlA	13	62.1	32.457	97.041	1602400000	97	293	27.069	27.0612	27.0759	26.9721	26.7735	27.0462	27.0348	26.9733	27.4507	27.2923	26.9505	27.2357
dTDP-glucose 4,6-dehydratase	Q9HU24	rmlB	17	65.3	39.542	132.92	1689800000	131	352	26.9174	26.6968	27.117	27.276	26.4554	25.8425	26.2447	26.4949	27.5217	27.7784	28.0107	27.9564
	Q9HU25	PA5159	11	42.6	43.205	39.282	143850000	30	394	24.7561	24.3734	24.689	24.7317	22.0401	22.9786	22.9996	21.8937	24.8005	22.6826	21.7805	23.0755
	Q9HU26	PA5158	10	29.5	52.788	15.057	80507000	32	492	23.8155	23.3872	23.6592	23.6575	20.1044	23.0836	21.911	23.2277	23.0977	23.1871	23.5622	22.2816
	Q9HU31	PA5153	29	80.4	27.561	323.31	13274000000	300	250	29.7943	30.0014	29.673	29.2466	31.2208	31.0264	30.9925	30.8959	29.6285	28.528	28.5244	28.5645
	Q9HU32	PA5152	8	54.5	28.403	21.292	155100000	29	257	21.6944	22.2263	21.3609	21.1727	25.0887	24.9798	24.9578	25.1393	22.589	22.2895	22.3636	22.4936
	Q9HU34	PA5150	7	40	26.191	14.597	130480000	31	245	23.6413	23.9731	23.9808	23.6967	23.2336	22.1297	23.495	22.3376	23.8643	22.3916	23.4996	23.7877
Probable Fe(2+)-trafficking protein	Q9HU36	PA5148	15	81.1	10.625	145.2	2509700000	105	90	27.3457	27.3689	27.4763	27.3493	28.0292	28.5911	28.1042	28.0304	27.8775	26.3557	27.3813	27.7849
	Q9HU38	PA5146	24	41.7	80.849	111.24	1054000000	104	750	26.4986	26.5045	26.3122	26.6051	26.8199	26.8092	26.4593	26.5787	26.2682	26.4109	25.3337	27.0666
Imidazoleglycerol-phosphate dehydratase	Q9HU41	hisB	11	52.3	21.937	73.135	1658800000	110	197	27.1669	27.0105	26.9313	26.9168	27.422	27.37	27.3628	27.6466	26.8978	26.9972	26.8451	26.8959
Imidazole glycerol phosphate synthase subunit HisH 1	Q9HU42	hisH1	11	85.4	23.698	56.902	1118600000	87	213	26.0492	26.2853	26.4093	26.4453	26.6865	26.8584	26.9228	27.0075	26.1945	26.4706	26.7679	26.2515
1-(5-phosphoribosyl)-5-[(5-phosphoribosylamino)methylideneamino] imidazole-4-carboxamide isomerase	Q9HU43	hisA	15	83.7	25.938	70.617	1435700000	103	245	26.8148	26.6756	26.9205	27.0769	26.2199	26.6089	26.6584	26.4476	27.0787	27.2833	27.5688	27.3382
Imidazole glycerol phosphate synthase subunit hisF1	Q9HU44	hisF1	19	89.8	27.131	81.078	805260000	77	256	26.1939	25.9406	26.3534	26.9185	25.3903	25.2284	25.5442	25.8083	25.8021	25.6495	25.6071	25.9217
	Q9HU46	PA5138	12	58	27.915	89.71	859780000	74	250	25.8451	25.6267	25.3425	25.4711	27.4314	27.1531	26.8728	27.3522	24.3713	24.2669	23.1902	25.6806
	Q9HU47	PA5137	9	44.6	27.991	51.176	289320000	25	251	21.7153	21.782	22.0292	20.6769	25.917	25.5198	25.6363	26.4459	21.3299	24.87	23.1803	22.3701
	Q9HU50	PA5134	25	76.1	46.018	210.83	6671500000	204	436	29.1265	29.0268	29.0401	28.9966	29.6156	29.6189	29.6293	29.5295	28.8397	28.7712	28.5592	28.7671
	Q9HU51	PA5133	11	33.9	47.291	31.444	299680000	45	428	24.5746	24.5038	24.6966	24.6253	25.0177	24.9439	25.0888	24.9565	24.4901	23.0038	24.5845	24.685
2,3-bisphosphoglycerate-independent phosphoglycerate mutase	Q9HU53	gpmI	25	64.7	55.6	261.26	1837200000	127	515	27.3648	27.0121	27.3925	27.5903	27.4372	27.0334	27.2734	26.9342	27.42	26.6313	27.3449	27.8006
Protein-export protein SecB	Q9HU56	secB	11	74.2	18.146	220.06	5661900000	114	163	29.2435	29.3284	29.2606	29.1944	28.2612	27.9248	27.9658	28.412	29.2619	29.0183	28.8621	28.6598
	Q9HU59	ntrC	41	89.9	52.753	323.31	8605700000	361	476	29.4378	29.4111	29.5173	29.635	28.6596	28.5814	28.5546	28.9711	29.9084	29.6225	30.0583	30.486
Histidine kinase	Q9HU60	ntrB	12	45.5	39.913	76.19	272060000	49	358	24.92	24.5849	24.8	24.9562	23.3715	21.8087	21.8398	23.6116	24.8223	23.9242	25.0887	26.1035
Glutamine synthetase	Q9HU65	glnA	50	83.2	51.944	323.31	71497000000	718	469	32.4132	32.2678	32.3164	32.11	31.5901	31.734	31.7622	31.5954	33.2745	33.2536	33.4176	33.4792
	Q9HU67	typA	31	59.8	66.934	295.45	3939100000	212	605	28.5505	28.522	28.7542	28.6963	27.493	27.6328	27.2204	27.1165	28.8723	28.7565	28.7032	27.9277
	Q9HU69	PA5115	6	44.3	20.998	51.156	251270000	31	194	24.8518	24.2679	24.852	24.4403	21.6734	23.1807	22.3613	22.7331	24.9186	24.8783	25.214	26.0216
Lactoylglutathione lyase	Q9HU72	gloA	7	66.5	20.214	14.553	333530000	31	176	24.6917	24.4349	24.778	24.7809	25.888	25.3725	24.744	25.349	24.854	22.3673	24.125	22.3463
Fructose-1,6-bisphosphatase class 1	Q9HU73	fbp	19	61.9	37.216	237.12	2633200000	162	336	27.9395	27.8485	27.9079	28.0557	26.9206	26.7141	27.0261	27.1329	28.1667	28.289	28.372	28.2926
	Q9HU74	PA5109	2	15	22.697	5.8891	108830000	17	200	24.0109	23.8751	23.7859	24.2218	22.3232	21.2594	22.3099	21.1711	23.5154	23.5793	21.9839	21.0837
	Q9HU75	PA5108	3	57.6	8.9423	9.9235	110310000	16	85	21.5684	21.8991	21.438	21.2916	24.9873	24.4969	24.8302	24.197	23.2253	21.42	22.1175	21.7708
Histidine utilization repressor	Q9HU78	hutC	9	53.2	27.811	25.481	256680000	38	250	23.3465	22.0524	23.5678	23.1706	24.9717	25.2372	25.2358	25.0923	23.3724	24.3768	24.5799	24.8007
	Q9HU80	PA5103	11	45	37.89	34.659	208920000	29	340	23.6595	22.3305	23.1523	20.8989	25.2877	25.2993	25.7974	26.0148	20.4685	22.3327	22.6551	21.8239
	Q9HU87	PA5096	13	54	35.496	132.43	849690000	89	322	26.2287	26.6294	25.8966	25.7244	26.5583	26.6276	26.7336	27.1336	25.0076	22.1967	25.4109	25.662
	Q9HU92	hutG	10	43.6	29.823	34.197	360770000	60	266	24.854	24.8632	24.6572	24.7839	25.3201	25.3549	25.4951	25.6011	24.1239	24.7013	24.6199	25.0679
	Q9HUA1	PA5082	9	37.5	32.866	11.681	70124000	18	299	22.3366	21.812	21.6992	21.5287	24.3815	23.3073	24.6347	24.3811	23.801	22.3277	21.5201	22.365
Proline iminopeptidase	Q9HUA3	PA5080	19	77.1	36.515	190.03	2104800000	176	323	26.9747	26.7612	26.9326	26.938	27.9922	27.8451	28.1203	27.8606	26.9888	27.2718	27.4257	28.18
Glucans biosynthesis protein G	Q9HUA5	opgG	34	65.9	59.476	274.9	5430400000	266	525	28.6236	28.3493	28.7007	28.667	29.1819	29.3315	29.269	29.4022	28.918	28.0825	28.5132	28.6268
	Q9HUA7	PA5076	26	76.7	29.736	283.9	14437000000	271	266	30.2884	30.287	30.221	30.29	30.5573	30.5237	30.4899	30.2705	29.8341	30.0719	29.5262	30.2126
Phosphoribosyl-ATP pyrophosphatase	Q9HUB6	hisE	5	41.4	12.038	34.404	867140000	46	111	26.0868	25.8355	26.2227	26.1064	26.2597	26.2986	26.469	26.2054	26.4958	25.9842	26.488	25.7875
Phosphoribosyl-AMP cyclohydrolase	Q9HUB7	hisI	4	48.5	15.375	22.495	442930000	45	134	25.4776	25.5136	25.3263	24.7171	25.3145	25.4008	25.4201	25.4951	24.8385	25.2065	25.1441	25.3485
	Q9HUB9	PA5064	6	33.7	22.767	19.543	174830000	34	208	24.0779	21.7112	24.4301	23.973	23.5437	24.0988	22.6825	23.5729	24.3369	23.2654	23.7895	24.7473
Ubiquinone/menaquinone biosynthesis C-methyltransferase UbiE	Q9HUC0	ubiE	17	70.7	28.254	190.01	2371000000	136	256	27.9287	27.6813	27.8237	27.5229	27.2557	27.4028	27.1702	27.5782	27.6009	27.5975	27.8382	28.2127
	Q9HUC1	PA5062	4	47.3	9.8063	34.91	271870000	28	91	24.5823	24.512	24.7709	25.0173	22.1638	22.1275	24.9377	22.2654	24.17	24.5746	25.0398	24.643
	Q9HUC2	PA5061	11	60.1	15.012	39.914	404240000	25	138	22.7068	24.4604	23.9658	23.8864	23.0189	22.1196	22.1928	22.1397	23.0033	22.26	22.1098	28.6345
	Q9HUC3	phaF	18	45.6	30.577	113.85	3762700000	104	309	24.3226	24.0438	24.4458	22.3365	29.9241	29.8588	29.6665	29.8811	25.0344	24.2368	26.5281	26.9608
ATP-dependent protease ATPase subunit HslU	Q9HUC5	hslU	38	68.9	50.082	323.31	3356100000	254	447	28.479	28.2447	28.5533	28.4172	26.7498	27.1028	26.7129	26.852	29.0012	28.4441	28.3552	28.5814
ATP-dependent protease subunit HslV	Q9HUC6	hslV	9	71.2	18.785	102.75	478010000	40	177	25.8679	25.5791	25.731	25.5579	25.3409	25.4625	25.5662	25.027	25.0002	22.5463	24.8283	25.2672
Arginine--tRNA ligase	Q9HUC8	argS	26	49.4	65.199	171.29	1627400000	137	587	26.9365	26.9326	27.1637	27.5849	26.0428	24.9283	25.6632	25.4817	27.5604	27.5839	27.8471	28.0589
50S ribosomal protein L31	Q9HUD0	rpmE	6	91.5	7.9201	119.22	3766800000	80	71	27.3154	27.058	26.8706	26.6706	28.7171	29.577	29.724	29.2842	27.432	27.8578	28.546	26.9283
	Q9HUD2	PA5047	7	25.1	52.383	7.1906	48381000	16	479	23.1233	23.3101	22.7384	23.0178	21.1018	22.5303	21.9894	22.9313	23.5099	23.2711	22.6268	22.3075
	Q9HUD3	PA5046	41	95	45.428	323.31	21217000000	431	422	30.7006	30.6512	30.5683	30.4896	30.7834	31.0201	30.9505	30.8105	31.1801	30.9015	31.2864	30.4046
	Q9HUD4	PA5037	19	49.7	57.446	207.45	1458100000	123	551	27.3057	27.0981	27.491	28.0977	25.7514	25.5674	25.7094	25.9928	27.1967	27.1171	26.604	24.0894
	Q9HUD5	gltB	43	44.6	161.61	174.82	1151100000	176	1481	26.8876	26.9639	27.0205	27.8612	25.6139	25.2739	24.7851	25.1087	26.877	26.2907	26.795	25.3434
	Q9HUE1	PA5028	9	70.6	28.643	24.237	272010000	35	255	21.9172	21.2302	21.1472	21.5971	24.9946	25.4438	25.6986	25.4618	24.1128	23.2374	21.2714	26.0264
	Q9HUE2	PA5027	14	58.3	29.793	50.351	275630000	39	271	20.9694	23.4812	23.894	24.8702	21.6186	21.6267	23.1663	22.1487	25.1034	25.0427	25.0696	27.1211
	Q9HUE4	metY	14	60.9	45.177	80.727	449920000	69	425	25.3534	25.2421	25.3253	25.2627	24.7182	23.2932	25.0498	25.323	24.8891	25.5293	25.4364	26.515
Ribosomal RNA large subunit methyltransferase J	Q9HUF0	rlmJ	5	23	31.882	15.157	133180000	32	278	23.452	23.6192	23.494	23.3525	23.7098	23.6472	23.7793	23.7203	23.7784	23.4549	22.1123	24.0579
Peptide methionine sulfoxide reductase MsrA	Q9HUF1	msrA	8	56.3	23.517	44.276	2544000000	80	215	27.3283	27.267	27.2906	27.1523	27.9329	28.242	28.1611	28.1584	27.7573	27.6077	27.7251	28.1199
	Q9HUF8	PA5007	3	21.8	29.414	6.4422	36426000	14	252	22.2889	23.023	22.5754	22.76	22.2417	22.2337	22.56	22.325	22.4255	23.205	23.5555	23.0737
	Q9HUG0	PA5005	13	37.1	66.079	87.478	335100000	59	585	25.1499	24.431	25.247	25.1957	24.7556	24.3192	24.1568	24.4191	24.5855	24.8144	24.9823	24.2973
Bifunctional protein HldE;D-beta-D-heptose 1-phosphate adenylyltransferase;D-beta-D-heptose 7-phosphate kinase	Q9HUG9	hldE	24	57.2	50.348	103.45	1816700000	135	474	27.6157	27.3444	27.4347	27.5419	26.7783	27.1185	26.5397	26.9428	27.4665	26.9473	27.3514	27.3913
	Q9HUH3	PA4992	9	50.4	29.03	38.539	259990000	31	270	24.5937	24.5624	24.7101	24.8233	24.6568	24.8258	22.6145	22.5528	22.3159	24.361	24.8005	24.7168
	Q9HUH4	PA4991	10	27.1	42.109	19.992	129310000	41	391	23.1719	23.2246	23.2647	23.3373	23.1342	22.2683	23.4677	23.3535	23.1469	23.4148	23.2917	24.9555
	Q9HUJ1	PA4974	19	43.4	53.405	200.44	1261200000	137	482	27.244	26.8708	27.4273	27.2804	26.8602	25.6417	25.9078	26.435	25.9369	27.1874	26.2843	25.6027
Phosphomethylpyrimidine synthase	Q9HUJ2	thiC	13	30.6	69.783	14.674	167750000	27	627	25.2738	21.956	25.4575	25.5563	22.5958	22.184	22.3735	22.6502	21.1252	23.751	22.1632	23.1542
	Q9HUJ3	PA4972	8	42.3	27.854	8.2024	81453000	21	248	22.0731	22.9093	21.8984	23.4846	21.1572	23.3189	22.7706	22.028	23.5717	23.5117	23.4953	21.6457
	Q9HUJ4	aspP	7	62.9	23.133	98.556	282660000	21	205	24.9237	25.1286	25.0447	25.2465	21.4872	22.0945	22.0412	21.4673	26.6186	23.5999	21.9672	21.3053
3',5'-cyclic adenosine monophosphate phosphodiesterase CpdA	Q9HUJ6	cpdA	5	34.2	30.516	9.1748	64849000	19	272	21.548	23.2319	23.2973	23.5321	22.4959	21.7618	23.0373	22.0665	23.3317	23.1786	22.7695	23.5601
	Q9HUJ7	PA4968	8	60.2	22.645	44.2	189900000	42	206	24.6152	24.7296	24.6466	24.7779	22.5255	22.4766	23.73	22.9823	24.1856	22.8946	24.3431	24.1308
DNA topoisomerase 4 subunit B	Q9HUJ8	parE	15	35.3	69.178	29.705	354220000	77	629	25.3524	25.4604	25.1478	25.7013	22.2223	21.7882	23.5956	23.3541	25.6756	25.6862	25.7098	24.2218
	Q9HUJ9	PA4966	10	39.5	36.483	29.863	498630000	72	337	25.6611	25.4956	25.8144	25.6037	25.517	25.7622	25.6143	25.5245	25.0637	24.805	24.4942	25.0423
	Q9HUK2	PA4963	11	56.8	25.671	68.081	452690000	43	236	25.3157	25.4384	25.6751	25.7481	21.395	22.0749	22.8045	20.9254	26.3301	26.2634	26.4084	23.9739
	Q9HUK5	PA4960	14	47.8	46.438	83.471	492190000	64	429	26.1939	26.4934	26.3045	26.2134	23.9367	23.8018	21.713	22.2102	25.885	23.0688	24.8567	25.4572
Phosphatidylserine decarboxylase alpha chain;Phosphatidylserine decarboxylase beta chain;Phosphatidylserine decarboxylase proenzyme	Q9HUK8	psd	6	36.7	32.001	32.012	247480000	34	289	24.6662	24.6957	24.8394	24.745	24.1011	24.2625	24.6458	24.5761	24.3346	22.16	24.3882	23.3017
Sulfurtransferase	Q9HUK9	rhdA	10	60.1	29.391	61.515	899690000	91	271	26.6471	26.9005	27.0411	27.1471	24.981	24.0488	23.4974	25.1267	25.9253	26.0816	26.292	26.553
	Q9HUL2	motB	7	29.1	37.73	5.8947	766300000	20	347	23.0142	22.6886	20.7984	22.7419	26.4829	26.8008	26.9106	26.6346	22.1731	22.0182	22.914	22.4319
Putative ribosome biogenesis GTPase RsgA	Q9HUL3	rsgA	6	27.4	37.078	7.3594	82693000	21	339	21.8142	22.479	23.1118	23.375	21.2694	23.7437	23.4486	23.8541	22.3941	21.5459	23.5158	22.4586
RNA-binding protein Hfq	Q9HUM0	hfq	8	79.3	9.1034	67.756	734020000	49	82	24.835	22.6318	25.0759	24.3277	27.9211	27.3953	27.4305	25.69	25.5942	23.3632	21.962	21.719
	Q9HUM2	hflK	19	61.2	44.044	254.76	4018600000	180	400	28.7549	28.7628	28.7769	28.8435	28.2171	28.3221	28.2488	28.1877	28.4939	28.6636	28.1347	23.82
Protein HflC	Q9HUM3	hflC	17	55.4	33.115	46.707	986880000	67	289	26.6218	26.7341	26.6502	27.0505	26.6747	26.3045	26.1897	26.6305	25.6858	26.1897	25.457	23.9225
ATP phosphoribosyltransferase regulatory subunit	Q9HUM5	hisZ	14	44.2	42.546	61.951	434240000	48	394	25.3966	25.3547	25.7758	25.5943	24.112	23.9978	24.3328	24.3244	25.2849	25.4354	25.2167	26.0091
Adenylosuccinate synthetase	Q9HUM6	purA	25	68.1	46.814	253.48	2263000000	157	430	27.8961	27.6531	27.7975	27.697	26.9933	26.9183	26.5782	27.0667	27.8275	27.1489	27.9556	28.4188
Ribonuclease R	Q9HUM7	rnr	27	38.1	100.15	110.73	1080700000	144	904	26.9612	26.9343	26.6736	26.8886	26.6245	25.9264	26.1341	26.2082	26.1984	26.4606	26.3843	25.1082
23S rRNA (guanosine-2'-O-)-methyltransferase RlmB	Q9HUM8	rlmB	10	65.7	27.081	25.767	346680000	42	248	24.713	24.4482	24.5873	24.2768	24.9599	25.268	25.2666	25.4219	24.7752	22.5327	24.9521	25.5475
30S ribosomal protein S6	Q9HUM9	rpsF	18	74.8	16.164	323.31	20942000000	316	139	30.6317	30.8196	30.6441	30.7252	30.5529	30.8376	30.7618	30.8761	31.1417	31.1148	30.839	30.4974
30S ribosomal protein S18	Q9HUN0	rpsR	5	57.9	8.8732	81.023	3361600000	87	76	27.8396	27.7211	27.9784	28.1515	28.3438	28.4179	28.2344	28.6201	28.1516	28.7111	28.2438	27.5579
50S ribosomal protein L9	Q9HUN2	rplI	17	91.2	15.532	323.31	35365000000	235	148	31.8269	31.8881	31.7659	31.8563	31.1167	31.3897	31.3002	31.3206	31.6695	31.9381	31.5222	30.868
	Q9HUN3	dnaB	22	64	51.589	61.152	459480000	68	464	25.6128	25.5977	25.9161	25.9123	21.9913	22.7207	22.125	22.5469	25.8985	25.8238	25.9619	25.8359
Alanine racemase, biosynthetic	Q9HUN4	alr	7	29.6	38.31	24.419	218700000	43	358	23.7809	24.0031	23.6853	23.9152	24.6476	24.7605	24.8326	24.5855	22.0589	23.6341	24.1563	25.0498
NH(3)-dependent NAD(+) synthetase	Q9HUP3	nadE	20	88.4	29.696	323.31	5481100000	170	275	29.1329	29.1782	29.1962	29.0315	28.5959	28.7986	28.4138	28.3303	29.1552	28.306	28.8238	29.1825
	Q9HUP7	PA4916	9	54.5	25.457	16.519	128890000	40	231	24.1448	21.7919	23.9957	23.6794	23.2907	23.7709	23.1763	20.7725	21.3152	23.4914	23.6155	23.8371
	Q9HUQ0	PA4913	24	70.9	39.798	323.31	11475000000	235	374	28.4926	28.64	28.2385	28.1355	30.8529	31.081	31.0317	30.982	28.2584	29.0549	28.5051	30.7085
	Q9HUQ3	PA4910	9	50	32.222	19.407	183340000	30	290	23.478	23.4807	21.4981	23.3973	24.2213	24.3294	24.9141	24.2327	22.2847	23.3047	23.3147	25.7856
	Q9HUQ4	PA4909	11	57.1	26.262	55.709	414620000	70	238	24.4083	24.2415	24.2039	24.1092	25.6799	25.5817	25.1831	25.7322	24.1231	24.9125	24.8528	26.7239
	Q9HUQ6	PA4907	16	68.8	27.384	113.24	1690700000	137	253	27.052	27.0182	27.4048	27.2122	26.5259	26.9581	26.7286	26.9215	27.245	27.124	27.4672	27.8045
	Q9HUR4	PA4899	11	33.5	52.697	67.311	424380000	55	489	25.5197	25.5718	25.4183	25.1623	22.1927	22.4006	22.4157	25.1655	25.3585	25.5909	25.9016	25.8839
Urease accessory protein UreG	Q9HUS0	ureG	13	64.2	21.991	47.102	258300000	31	204	24.8485	24.609	24.4836	24.8434	22.7878	22.8859	21.5901	21.5463	20.9168	22.2943	23.2502	27.3519
	Q9HUS3	desT	3	13.9	22.899	4.8014	21714000	11	209	21.8439	22.0815	22.1184	22.0945	22.6251	22.6457	22.6368	22.5141	21.9738	21.7453	22.2547	22.7332
	Q9HUT3	PA4880	19	88.7	20.217	323.31	17951000000	240	177	29.7072	29.7203	29.7447	29.6774	31.238	31.5026	31.3769	31.3178	30.8243	29.819	30.1881	29.7874
	Q9HUT5	PA4878	4	20.4	31.168	21.337	73013000	14	270	23.6126	23.3495	23.7415	23.1388	21.8165	23.3417	22.4291	22.4033	22.4788	22.7471	22.9499	21.9459
	Q9HUT7	osmE	9	67.5	12.523	92.477	2239200000	81	114	27.4409	26.808	27.3358	27.0071	28.1903	28.1136	27.9421	27.7676	28.4272	23.4399	27.8846	25.5653
	Q9HUT9	PA4874	5	19.6	14.433	5.0729	150390000	15	138	21.3475	22.2564	22.2606	21.9403	25.2821	25.4816	25.5562	22.4702	22.7908	24.2906	22.9638	21.3399
Oxaloacetate decarboxylase	Q9HUU1	PA4872	12	57.8	31.32	132.43	783200000	79	287	25.9161	26.0379	26.1476	26.3654	25.0788	25.2487	25.1702	25.2456	26.235	26.5132	26.6476	26.5336
Urease subunit alpha	Q9HUU5	ureC	18	57.6	60.61	105.36	506840000	61	566	25.4835	23.4251	25.093	25.8113	22.507	21.1451	22.4453	22.5922	25.9486	24.134	26.4602	27.5796
Urease subunit beta	Q9HUU6	ureB	8	92.1	10.989	98.326	1051100000	55	101	26.5929	26.6948	26.2612	26.7862	24.594	25.0187	21.6232	22.5027	27.1637	27.417	27.3416	27.4402
	Q9HUU7	PA4866	10	84.9	18.743	50.662	212640000	34	172	24.5006	24.211	24.3658	24.4334	21.9192	21.6667	21.9507	21.2149	24.8447	25.241	25.1068	25.2311
Urease subunit gamma	Q9HUU8	ureA	8	88	10.983	83.311	1377400000	78	100	27.7969	27.6567	27.8416	27.85	21.786	23.2377	21.3937	22.8025	26.4696	26.672	26.9608	27.1525
	Q9HUV1	PA4862	12	54.7	25.597	97.064	245160000	35	232	23.6513	24.2135	22.7129	23.951	20.7452	21.4221	21.7178	22.5059	24.2657	25.4905	24.317	27.2126
	Q9HUV2	PA4861	15	56.1	31.054	171.99	774540000	81	285	25.9182	26.172	25.9185	25.9246	25.5093	25.4891	25.4995	25.8788	25.9878	26.6351	25.7623	27.2951
	Q9HUV5	PA4858	20	59.4	46.249	323.31	5413300000	161	421	29.2479	29.1612	29.1247	28.6486	29.0439	28.5926	28.471	29.0831	27.6535	28.6452	27.5656	29.8212
Phosphoribosylamine--glycine ligase	Q9HUV8	purD	16	55	45.212	107.49	1179700000	112	429	26.5084	26.1836	26.5928	26.7689	25.745	26.4073	26.1383	25.9967	26.8788	27.2484	27.1865	27.2459
Bifunctional purine biosynthesis protein PurH;IMP cyclohydrolase;Phosphoribosylaminoimidazolecarboxamide formyltransferase	Q9HUV9	purH	31	68.8	57.665	205.42	1562900000	180	535	26.9835	26.8813	26.955	27.02	26.3269	25.7483	26.2076	26.2257	26.9803	27.6587	27.841	28.0219
	Q9HUW8	PA4842	8	26.4	39.989	28.775	467740000	53	356	25.5092	26.039	25.4743	25.5284	26.2732	24.877	25.2576	25.4341	24.6733	25.4638	24.1453	22.7312
Biosynthetic arginine decarboxylase	Q9HUX1	speA	16	42.6	70.667	64.652	428710000	65	636	25.6528	25.6673	26.2493	25.4841	24.8371	24.5912	24.4351	24.2468	24.7578	23.469	25.2022	23.9969
	Q9HUX9	PA4831	6	52.2	20.48	10.371	85342000	21	186	23.5725	23.6851	23.5991	23.2276	22.7959	21.5087	23.0361	23.5335	22.8322	23.1725	22.2544	23.6241
	Q9HV15	PA4793	4	29.9	21.281	32.589	275350000	23	187	24.6853	24.5103	24.5414	24.5363	25.6228	23.8479	25.2468	25.8248	22.418	23.3806	20.4437	23.5219
	Q9HV22	PA4786	22	57.6	47.182	69.419	1156400000	114	451	26.0532	26.2	26.1139	26.03	26.8741	27.0882	26.9834	26.8822	26.4999	26.7938	26.7356	26.6096
	Q9HV23	PA4785	16	58.1	45.9	103.28	624950000	75	425	23.7659	24.6853	23.7739	24.0796	26.7184	26.7526	26.8226	27.1549	24.1383	24.3149	25.1862	25.7797
L-lactate dehydrogenase	Q9HV37	lldD	18	53.8	41.122	70.708	493720000	78	381	24.7369	24.788	25.1444	24.6368	24.0601	23.2521	24.655	24.5989	26.1806	25.9604	26.6954	26.7494
SsrA-binding protein	Q9HV40	smpB	4	28.9	18.032	5.0946	60755000	15	159	22.9004	22.8805	23.2755	23.0626	22.2953	22.9302	21.6918	22.0973	22.3201	22.7737	21.8001	22.2578
Protein GrpE	Q9HV42	grpE	16	89.2	20.702	310.29	11456000000	225	186	29.9939	30.1303	29.9454	30.001	29.5531	29.6304	29.607	29.7877	30.1358	30.3615	30.0182	29.9345
Chaperone protein DnaK	Q9HV43	dnaK	64	79.6	68.402	323.31	53724000000	839	637	32.0072	32.0883	32.038	32.0687	31.8298	31.6949	31.5646	31.7702	32.6714	32.7635	32.6394	32.3611
Chaperone protein DnaJ	Q9HV44	dnaJ	14	50.9	40.26	33.689	816060000	67	377	25.1505	25.0542	25.1167	25.2744	26.4176	26.6568	26.5064	26.6058	25.7487	26.6109	26.3581	26.9113
Transcription elongation factor GreA	Q9HV46	greA	13	93.7	17.158	262.55	13472000000	184	158	30.359	30.2899	30.439	30.4429	28.9836	29.2663	29.2349	29.2397	30.7144	30.7678	30.7125	30.0401
ATP-dependent zinc metalloprotease FtsH	Q9HV48	ftsH	16	37.2	69.954	53.594	359740000	84	639	25.3255	25.4572	25.3964	25.5753	25.0546	24.6894	24.4548	24.7634	24.9108	24.2827	24.0772	22.7411
Dihydropteroate synthase	Q9HV49	folP	7	36.4	30.49	23.543	278010000	48	283	24.0845	24.0921	24.3719	24.4113	24.5784	24.5765	24.7333	24.6195	23.9886	24.7626	24.9445	25.3613
Phosphoglucosamine mutase	Q9HV50	glmM	9	29.9	47.796	41.848	206920000	35	445	24.3651	24.0255	24.1301	24.3521	20.8088	21.8809	22.0628	23.084	24.9682	24.374	25.4274	25.4456
Triosephosphate isomerase	Q9HV51	tpiA	16	85.7	25.621	264.45	3272400000	159	251	28.5153	28.7648	28.4832	28.3558	27.0656	27.2105	27.2435	27.2383	28.2993	28.5797	28.3339	27.8099
Ribosome maturation factor RimP	Q9HV53	rimP	4	37.5	17.171	43.062	318310000	27	152	24.7684	25.1168	24.8316	24.5806	24.0119	22.8697	24.9347	24.8527	25.5221	24.7819	21.872	25.1045
Transcription termination/antitermination protein NusA	Q9HV54	nusA	34	62.7	54.658	323.31	15236000000	364	493	30.2926	30.4531	30.4276	30.3451	30.2785	30.0324	30.2012	30.2457	30.2945	30.6656	30.3925	30.2877
Translation initiation factor IF-2	Q9HV55	infB	55	74.6	90.911	323.31	9897700000	419	840	29.5967	29.7455	29.8782	29.8355	29.4633	29.6432	29.3858	29.557	29.9414	29.8999	30.0448	29.0869
Ribosome-binding factor A	Q9HV56	rbfA	9	62.8	14.547	59.215	1041000000	59	129	26.6843	26.8733	26.7965	26.9586	26.194	26.0918	26.0968	26.4383	25.8389	26.2853	26.3408	25.1064
30S ribosomal protein S15	Q9HV58	rpsO	7	64	10.115	171.45	2285900000	48	89	27.0077	26.2895	27.076	27.4554	27.9555	28.0359	27.8348	27.7947	28.4774	27.1216	27.5692	27.5935
Polyribonucleotide nucleotidyltransferase	Q9HV59	pnp	56	76.7	75.452	323.31	15011000000	572	701	30.4044	30.3237	30.562	30.4187	29.7582	29.6539	29.5108	29.6307	30.7538	30.4893	30.7332	30.7284
	Q9HV60	PA4739	15	63.2	11.76	323.31	60664000000	194	114	31.2428	31.5993	31.1345	30.6516	33.2136	33.6646	33.8266	33.7205	30.235	30.3843	30.3935	30.5873
UPF0337 protein PA4738	Q9HV61	PA4738	5	72.3	7.6114	80.537	10698000000	72	65	28.9582	29.1505	28.7678	28.2981	30.4476	31.0245	30.3845	30.912	29.1146	29.2931	28.9006	28.8903
	Q9HV63	PA4736	3	23.7	11.02	7.4694	202980000	21	97	24.2226	22.3092	24.3695	24.1653	24.8052	22.4784	24.4326	24.6303	22.7438	22.8501	21.3585	24.071
	Q9HV64	PA4735	39	50.1	118.59	160.21	958740000	174	1088	26.3887	26.1393	26.1068	26.2191	27.6556	27.4352	27.1108	26.9788	24.42	24.3188	22.9845	22.5007
Acetyl-coenzyme A synthetase 2	Q9HV66	acsA2	21	51.3	71.623	110.68	911810000	104	645	26.0918	25.6606	25.7856	25.3849	27.6034	27.1788	27.2547	26.9267	25.2826	23.469	25.5402	22.3217
Glucose-6-phosphate isomerase	Q9HV67	pgi	18	42.6	61.944	69.24	598330000	101	554	25.3365	25.1496	25.141	25.4697	26.102	26.1562	26.4149	25.993	25.442	24.8084	25.5117	25.7381
Aspartate 1-decarboxylase;Aspartate 1-decarboxylase alpha chain;Aspartate 1-decarboxylase beta chain	Q9HV68	panD	3	38.9	13.944	9.5515	449870000	22	126	25.4178	25.6044	25.8043	26.1461	22.1478	21.7525	21.3103	21.6452	21.4846	25.8932	26.3395	25.2427
Pantothenate synthetase	Q9HV69	panC	14	63.3	30.836	76.403	729040000	91	283	25.9556	26.0248	26.2811	26.3393	25.1752	25.1213	25.4323	25.5163	26.1285	26.1725	26.29	26.03
3-methyl-2-oxobutanoate hydroxymethyltransferase 2	Q9HV70	panB2	9	57.9	27.874	175.25	2102600000	74	266	27.7355	27.6614	27.8965	27.7777	27.4411	26.3827	27.4844	27.3258	27.7486	27.1504	26.8642	27.4143
Poly(A) polymerase I	Q9HV72	pcnB	8	21.2	53.3	15.392	87979000	26	467	23.7465	23.6646	23.8487	23.6726	21.968	23.4483	22.2368	22.8816	23.9138	23.5109	22.5201	23.2471
	Q9HV73	cbrB	21	51	52.286	135.15	931950000	109	478	26.6186	26.6044	26.7259	26.8089	23.9876	23.4269	23.0136	21.3178	26.5684	26.898	27.213	26.8119
	Q9HV76	PA4722	11	47.7	42.567	18.28	236590000	45	390	24.348	24.3869	24.5148	24.7797	22.466	22.7156	23.1567	23.1968	24.9278	24.9044	25.2834	25.4139
	Q9HV81	PA4717	7	38.7	31.86	95.366	387380000	38	297	23.3983	23.1782	22.9241	22.4425	26.2799	26.7661	26.5486	26.5182	21.9444	22.785	21.2098	22.5632
	Q9HV82	PA4716	6	34.5	30.85	12.443	67576000	14	284	23.5793	23.4788	23.8145	23.5029	22.0728	21.4899	23.2067	22.51	23.6449	21.9755	22.7284	23.5981
	Q9HV83	PA4715	9	37	46.063	8.2246	81110000	20	411	23.3515	21.856	23.5594	24.0916	21.9472	21.7761	22.6622	22.9445	23.1837	22.6909	22.2099	23.2615
	Q9HV90	phuT	13	63.6	31.037	45.473	527260000	64	297	25.622	25.6736	25.7749	25.643	25.5884	25.9259	24.4426	25.6613	25.5808	23.3105	24.4874	25.6005
	Q9HV95	PA4702	6	68.7	12.947	85.453	1878800000	63	115	27.1813	27.566	26.9842	26.6565	28.031	28.2306	28.2543	28.2804	26.3273	26.0896	25.8628	25.4717
	Q9HV96	PA4701	18	47.9	58.376	76.995	481010000	82	520	25.3859	25.6044	25.5699	26.2406	23.0644	21.2687	22.3325	22.8734	24.9813	26.1599	26.1707	26.2672
	Q9HV97	PA4699	4	26.3	26.002	52.012	387230000	27	259	25.2788	25.6837	25.2282	25.1279	21.1744	22.0206	22.9489	21.5888	22.6645	26.4533	26.3159	22.4321
	Q9HV99	PA4697	3	17.3	16.724	14.888	158070000	23	150	23.1093	23.1387	22.7665	23.2859	24.1862	24.9021	22.9614	24.8409	23.6525	23.3234	23.4783	22.9813
	Q9HVA0	ilvI	35	68.8	63.018	323.31	10066000000	275	574	29.8505	29.9378	29.9481	29.9721	28.9239	28.9664	28.8916	29.0089	29.9232	30.1675	30.1372	29.9083
	Q9HVA1	ilvH	10	68.7	17.784	241.03	8815200000	165	163	29.9647	30.2233	30.0411	30.0407	29.3667	29.2147	29.0097	29.445	29.4847	29.5015	28.9999	28.6238
Ketol-acid reductoisomerase	Q9HVA2	ilvC	34	96.4	36.424	323.31	40623000000	486	338	31.1654	31.2936	31.0618	31.0692	31.8928	31.9915	31.8754	31.7989	32.2527	32.2508	32.1963	31.9739
	Q9HVA6	PA4689	19	39.2	83.675	70.453	296300000	54	768	24.8308	24.4101	25.301	26.3059	24.5857	23.7037	23.9829	24.4067	23.2978	23.5627	22.3124	23.2714
	Q9HVA8	hitA	17	69.9	36.149	144.15	1296700000	106	335	26.658	26.9256	26.6579	27.0486	27.2353	26.8334	26.6449	27.2295	25.7882	25.7551	25.5171	27.318
	Q9HVA9	PA4686	14	22.2	106.83	38.951	131560000	33	948	23.9695	23.8631	24.554	25.5854	22.8245	20.8726	21.37	22.9433	22.3997	23.1126	21.4576	22.0994
Carbonic anhydrase	Q9HVB9	PA4676	8	51.6	24.223	42.628	427560000	49	215	25.1158	25.4152	25.4731	25.4232	24.4428	22.7023	22.6285	22.0461	25.6239	25.8732	25.9239	26.2763
	Q9HVC0	PA4675	13	27.6	80.952	22.638	175070000	39	742	24.8011	24.983	24.2836	24.2129	24.6927	21.8044	22.0369	25.1868	21.8292	23.2532	22.9353	23.0541
Ribosome-binding ATPase YchF	Q9HVC2	ychF	16	53.3	40.077	92.706	674610000	82	366	26.2002	25.8538	25.8925	26.1672	25.0759	25.2299	24.661	24.4061	25.5603	25.8078	26.4459	26.8266
Peptidyl-tRNA hydrolase	Q9HVC3	pth	6	44.3	20.804	30.734	248490000	36	194	25.0365	25.0148	25.06	24.5178	23.8804	22.2097	20.8647	23.8948	24.3572	24.8301	24.2661	24.3918
50S ribosomal protein L25	Q9HVC4	rplY	19	87.7	21.962	284.35	34750000000	263	204	31.9308	31.7472	31.8953	31.6835	31.2564	31.208	31.2125	31.2846	31.8	31.4387	31.411	31.1614
Ribose-phosphate pyrophosphokinase	Q9HVC5	prs	19	63.9	34.04	297.33	5446100000	200	313	29.2299	28.9628	29.3151	28.9958	27.9502	27.9585	28.114	27.9391	28.9408	29.4494	29.0964	29.2763
	Q9HVC9	moeB	2	7.5	26.686	2.8807	34726000	13	252	22.1223	22.7537	20.7567	22.2334	19.6863	21.5626	23.3164	22.2159	21.7059	20.9822	22.5477	22.6366
Lipid A deacylase PagL	Q9HVD1	pagL	13	98.8	18.393	165.43	2434600000	88	173	28.3271	27.9114	28.2458	28.4573	27.9876	27.6361	27.3409	27.5365	27.1391	26.4131	26.4821	26.0741
	Q9HVD3	PA4659	5	20.7	33.959	3.205	16674000	12	299	22.4632	23.4479	22.0589	21.0487	22.7005	22.7163	22.1965	23.0981	22.7643	21.5138	22.1416	22.3747
	Q9HVD5	PA4657	14	63	35.913	135.93	1088400000	98	327	26.5683	26.4591	26.6501	26.3367	26.2964	26.4754	26.3975	26.2181	26.5471	26.3436	26.8062	27.4638
	Q9HVD6	PA4656	4	18.7	33.851	12.901	79925000	19	305	22.501	23.5851	23.104	21.6848	24.1665	22.7375	23.6231	23.5658	22.0638	21.3095	21.8048	22.7046
Uracil phosphoribosyltransferase	Q9HVE6	upp	19	82.1	22.938	108.1	2200100000	129	212	27.946	27.5162	27.7429	27.5973	27.7419	27.5683	27.4795	27.5758	27.3298	27.805	26.8281	26.908
	Q9HVE7	PA4645	9	50.3	20.639	52.218	417830000	66	185	24.338	24.9644	24.4757	24.5409	25.6837	26.1016	25.9659	25.767	24.6859	24.6423	24.635	24.8018
	Q9HVE8	PA4644	4	49	17.109	13.265	94586000	27	157	23.3277	22.022	22.9327	22.9899	23.7614	23.3429	23.7349	23.76	22.5403	22.4922	22.521	22.5214
	Q9HVE9	PA4643	4	52.2	17.824	12.604	108190000	21	161	24.6497	24.8974	24.7542	22.148	22.4252	22.3074	21.2616	21.3342	22.041	22.0226	21.9098	23.5455
	Q9HVF0	PA4642	6	62.5	10.8	39.206	1109200000	56	96	26.6373	26.2417	26.8405	26.9998	26.0477	26.263	25.8724	25.8043	27.4093	26.3313	25.9912	26.359
Probable malate:quinone oxidoreductase 2	Q9HVF1	mqo2	19	50.9	55.498	154.51	2244100000	110	507	27.4594	27.5035	27.5998	28.2855	26.1825	25.4806	25.1316	25.7583	27.4023	28.0653	28.1929	28.415
	Q9HVF2	PA4639	12	75.9	20.735	146.8	1894400000	90	195	27.6706	27.8476	27.196	27.2783	27.1461	26.5028	26.1884	26.6891	27.8939	28.4784	28.0318	25.2543
	Q9HVF8	PA4633	11	26.7	76.623	19.89	86991000	23	712	24.284	23.2585	23.9747	24.3244	21.91	22.5045	22.615	23.0908	22.1517	23.4416	22.9026	22.629
	Q9HVG5	hprA	8	33.4	34.285	30.125	166390000	25	323	23.719	23.6827	23.7963	24.0747	23.5777	21.7881	23.4112	21.7538	24.2755	23.2279	24.7651	24.9787
	Q9HVG6	PA4625	41	52.1	219.75	203.06	4132800000	195	2154	27.04	25.254	27.1687	26.3912	30.1247	30.3016	28.9751	29.171	28.2056	26.5359	26.4609	22.943
	Q9HVG7	PA4624	23	50.2	63.276	163.52	1083900000	126	568	26.5431	26.1003	26.4151	26.5513	27.4899	27.3631	26.8001	27.0029	25.6382	25.5851	25.6772	23.2706
	Q9HVH2	PA4619	4	10.4	44.71	15.721	50266000	15	415	22.1639	22.6284	20.9381	23.0602	23.0666	23.2266	23.2753	23.5413	22.5411	22.748	21.7993	22.27
	Q9HVH6	PA4615	9	41.1	29.377	20.34	267020000	45	258	24.524	24.5296	24.7379	24.7115	21.762	22.8719	24.0941	23.9449	24.9751	25.3127	24.9777	25.05
Large-conductance mechanosensitive channel	Q9HVH7	mscL	4	20.4	14.432	19.482	94669000	17	137	23.8292	23.6244	23.7645	24.1048	24.1024	22.8732	22.3145	21.5156	20.8898	22.3022	21.1599	21.3645
	Q9HVH9	PA4611	10	90.5	9.7158	280.79	10405000000	120	84	29.6145	29.6135	29.6139	29.4162	30.2311	30.2888	30.1564	30.216	29.7595	29.3764	29.5827	28.9546
Cyclic diguanosine monophosphate-binding protein PA4608	Q9HVI1	PA4608	10	89.6	14.573	75.966	596750000	46	125	23.8937	26.1842	25.8855	25.3276	26.7322	26.2807	26.7349	26.1364	25.5668	23.289	22.3571	25.3015
	Q9HVI5	PA4604	9	42.5	37.256	13.672	106920000	27	334	23.322	23.7007	23.7893	24.3919	21.2543	22.7611	22.4995	22.3794	23.0383	23.5664	22.4926	23.2413
Serine hydroxymethyltransferase 3	Q9HVI7	glyA2	15	42.2	45.157	154.98	2363100000	106	417	27.7667	27.8168	27.8915	28.06	26.5399	25.7515	26.83	26.529	27.6091	28.686	28.4013	27.4602
	Q9HVJ1	PA4595	43	72.7	61.32	323.31	8288800000	391	554	29.8358	29.7923	29.7995	29.6516	28.7542	28.5116	28.2266	28.5727	29.7756	29.7768	29.7882	29.2755
	Q9HVK5	PA4579	9	28	70.158	15.252	69071000	18	618	23.7019	23.5106	24.2069	24.1547	21.3636	21.9571	21.3684	22.7813	22.7931	23.1819	22.1174	22.0256
	Q9HVK7	PA4577	5	57.4	11.756	33.472	352450000	32	108	24.6253	22.2797	25.0012	24.6968	24.8519	22.2431	24.6149	24.9501	25.152	25.5476	24.8186	26.6077
	Q9HVK8	PA4576	24	41.4	90.222	198.87	1054400000	123	817	27.1154	26.6751	26.9871	27.1806	23.5329	23.4353	22.1637	22.9226	26.7953	26.8979	27.4206	26.1325
	Q9HVL1	PA4573	3	51.5	10.841	20.552	419700000	10	101	22.1035	22.5379	22.6074	20.5867	26.8961	27.1287	26.9686	26.3537	22.8547	22.4122	20.7527	22.8561
Peptidyl-prolyl cis-trans isomerase	Q9HVL2	fklB	11	74.6	21.795	323.31	2843700000	80	205	27.9282	28.263	28.0568	28.2792	27.7945	27.5879	27.7684	28.0579	27.8694	28.3292	27.9287	26.6216
	Q9HVL5	ispB	11	47.5	34.851	51.582	488870000	65	322	25.7349	25.6245	25.7943	25.9835	23.96	22.2602	23.5235	23.8203	25.8929	25.9407	25.9661	25.5115
50S ribosomal protein L21	Q9HVL6	rplU	17	81.6	11.653	323.31	9884000000	164	103	29.6892	29.1812	29.6419	29.6487	29.8352	30.1884	29.6186	29.8101	30.2417	29.2427	29.6083	29.4086
50S ribosomal protein L27	Q9HVL7	rpmA	6	55.3	8.9903	23.834	930040000	47	85	25.7853	26.1449	25.9773	25.8262	25.9548	25.7084	25.3093	26.4871	26.2236	27.8656	27.423	24.6973
GTPase Obg	Q9HVL8	obg	17	52.7	44.338	70.902	607670000	74	406	26.451	26.2356	27.0425	26.4345	24.3925	21.5803	23.9389	24.7047	24.9731	24.8119	25.2527	25.2417
Glutamate 5-kinase	Q9HVL9	proB	7	28.5	39.845	42.002	163210000	36	372	24.1293	23.72	24.0706	24.2363	21.6433	22.148	22.1451	22.195	24.4252	24.9143	24.5905	24.7926
	Q9HVM0	PA4564	10	63.6	16.724	61.183	736020000	61	154	26.1797	25.775	25.9905	25.7018	26.5336	26.2678	25.9844	26.4615	25.437	25.9345	25.3974	25.6729
30S ribosomal protein S20	Q9HVM1	rpsT	5	35.2	9.9175	39.801	2057900000	41	91	27.467	27.3702	27.4376	27.5607	27.0263	26.6738	26.4254	26.7418	28.1677	28.1316	28.4428	25.7943
Isoleucine--tRNA ligase	Q9HVM4	ileS	23	38	105.46	97.392	420400000	84	943	25.5605	25.3085	25.8352	26.1181	24.6998	21.7881	23.6611	24.5181	24.5551	25.9387	25.3131	23.6302
Peptidyl-prolyl cis-trans isomerase	Q9HVM6	PA4558	7	73.3	15.984	172.9	2024800000	53	146	27.8403	28.0544	28.2024	28.5586	25.1738	21.8491	25.5464	25.7844	27.4862	27.2184	27.5067	27.3694
4-hydroxy-3-methylbut-2-enyl diphosphate reductase	Q9HVM7	ispH	12	45.5	34.762	21.549	352790000	53	314	24.4513	24.8446	24.5912	24.9012	25.0431	25.059	25.2482	24.795	24.5826	24.7966	24.9066	26.3109
Type IV pilus biogenesis factor PilY1	Q9HVM8	pilY1	21	34.4	126.58	133.61	849570000	113	1161	25.8015	25.8284	25.8641	25.5594	26.8561	26.7642	26.7695	27.1941	25.4683	25.6555	25.1133	25.5326
Chaperone protein ClpB	Q9HVN5	clpB	73	79.5	95.004	323.31	9182400000	514	854	29.7594	29.6909	29.8315	29.9047	28.5268	28.4536	27.9313	28.354	30.324	29.895	30.0856	30.0325
	Q9HVP4	PA4533	8	42.9	17.645	47.629	470610000	49	156	25.0296	25.0694	25.1706	24.7705	24.946	25.0764	25.4548	25.9132	24.6718	25.2787	24.6484	26.7282
Dephospho-CoA kinase	Q9HVP8	coaE	11	75.4	22.843	102.51	699800000	79	203	26.022	26.5683	26.3961	26.3992	24.3774	24.5698	25.0281	25.3	26.2199	25.7074	26.0905	25.854
	Q9HVQ3	speC	29	78.6	43.559	189.11	3810300000	188	387	28.9056	28.9759	28.9539	28.511	27.1336	27.1588	27.412	27.2576	28.5582	28.6547	28.4459	28.352
UPF0271 protein PA4511	Q9HVR0	PA4511	7	41.8	27.166	29.982	231600000	36	251	23.5285	22.2603	23.4798	22.0174	25.4335	25.4475	25.3775	25.4611	21.9482	21.9198	23.9996	25.259
	Q9HVR9	PA4502	20	66.3	58.611	76.529	1484300000	130	531	27.4253	27.8253	26.81	26.4936	27.599	27.7292	27.3523	28.0553	21.745	24.9573	23.2845	25.5864
	Q9HVS0	opdP	4	15.9	53.031	7.8749	80103000	17	484	23.7382	23.8488	23.6963	23.5164	23.317	21.8795	21.9576	23.4005	22.3957	22.0567	22.6874	23.4849
	Q9HVS4	PA4497	15	45.7	59.496	45.701	277830000	49	532	24.3535	24.5716	24.126	23.0709	25.7807	25.4545	25.5898	26.1548	21.5894	22.9171	21.7972	21.8811
	Q9HVS5	PA4496	38	78.2	60.076	323.31	11135000000	255	537	29.477	29.8007	29.0714	28.9846	30.8997	30.8088	30.8001	31.4106	26.5482	27.6137	26.5168	27.1999
	Q9HVS6	PA4495	16	65.7	24.879	287.3	8914800000	143	236	29.3071	29.5086	29.2247	28.7797	30.2493	30.3347	30.436	30.4169	28.7779	28.7756	28.3257	28.5381
	Q9HVS8	roxR	9	82.3	20.616	159.16	4206600000	81	186	28.3802	28.4403	28.5218	28.1741	28.007	28.0017	28.0365	28.4432	28.8356	28.7741	28.9719	29.0161
	Q9HVT0	PA4491	7	21.4	64.214	6.4951	90703000	25	589	23.5015	23.2651	23.0594	23.2411	23.8879	23.5782	21.0677	23.6449	23.1169	23.9171	20.5038	22.8137
UPF0192 protein PA4489	Q9HVT2	PA4489	48	48	167.43	232.29	4191300000	196	1516	27.8901	28.5153	27.6194	27.6115	28.9319	29.5496	29.6648	29.828	26.8558	23.2952	27.4023	25.9785
	Q9HVT5	PA4486	7	71.1	13.947	13.064	188300000	18	128	24.2604	24.5243	24.4605	24.4676	22.3253	22.4153	22.7008	22.1986	22.0864	24.4143	24.56	24.8595
Aspartyl/glutamyl-tRNA(Asn/Gln) amidotransferase subunit B	Q9HVT7	gatB	26	64	53.081	166	2010000000	174	481	27.3975	27.2591	27.4409	27.3119	26.0601	26.7087	26.7053	26.2519	27.869	27.9769	28.0765	28.1332
Glutamyl-tRNA(Gln) amidotransferase subunit A	Q9HVT8	gatA	26	67.8	51.862	284.83	3262300000	200	484	28.1236	27.8697	28.309	28.4674	27.1798	27.2716	26.2381	27.0282	28.3369	28.6673	28.7063	28.8107
Glutamyl-tRNA(Gln) amidotransferase subunit C	Q9HVT9	gatC	5	79.2	10.53	87.018	1546900000	62	96	27.2548	26.7857	26.9927	27.1857	26.5779	27.0791	26.8203	26.691	27.7918	26.8244	27.0486	26.8593
	Q9HVU0	mreB	26	74.2	36.976	264.15	2711100000	196	345	27.5706	27.4941	27.6223	27.6988	27.1822	27.5063	27.3968	27.2563	28.2547	28.1947	28.4969	28.5656
	Q9HVU6	PA4475	16	79.1	30.724	68.542	580390000	72	282	25.1713	24.6884	25.2306	25.105	25.7035	26.202	26.3261	26.0118	25.5031	25.2491	26.0173	25.7781
	Q9HVU7	PA4474	16	52.3	50.266	92.646	1132400000	119	480	25.8154	25.7271	25.6605	25.7957	27.0572	27.4522	27.4436	27.1311	26.1439	25.9225	26.4184	27.2916
UPF0307 protein PA4473	Q9HVU8	PA4473	4	29.9	20.21	16.822	333580000	33	174	25.2565	24.4342	24.6826	24.9564	25.2269	25.6737	25.5196	25.443	25.028	22.867	21.9454	22.913
	Q9HVU9	pmbA	28	73.3	47.908	290.04	2212400000	176	449	27.6543	27.5348	27.4246	27.2491	27.4863	27.7113	27.5761	27.2621	27.8442	27.3238	27.3602	27.9876
Phosphocarrier protein HPr	Q9HVV2	ptsH	5	73.3	9.7021	13.244	265540000	29	90	24.5111	24.8407	24.7374	24.5746	22.0772	22.3894	25.4953	24.776	24.3227	22.1219	22.0696	25.2619
Nucleotide-binding protein PA4465	Q9HVV3	PA4465	15	76.9	32.218	155.28	648290000	62	286	25.5868	25.6318	25.8532	26.0778	24.9354	24.7307	24.8492	25.1854	25.6406	26.3289	26.5486	26.4338
Nitrogen regulatory protein;Phosphotransferase enzyme IIA component	Q9HVV4	ptsN	8	40.3	16.73	58.374	1646500000	56	154	27.1917	27.4942	27.2963	27.2028	26.6638	26.9009	26.8061	26.9209	27.2935	27.2537	27.3625	27.3624
	Q9HVV5	PA4463	11	78.4	11.739	242.01	8693100000	133	102	29.7984	29.3263	30.0447	29.3009	29.4922	29.2631	29.0819	29.0422	29.8576	28.1214	28.1775	30.1086
	Q9HVV6	PA4461	12	64.3	26.45	95.773	1479900000	131	241	27.0343	26.8446	27.0096	26.9067	27.1405	27.0703	27.2311	27.2591	27.1843	26.343	26.5065	26.9834
Lipopolysaccharide export system protein LptA	Q9HVV7	lptA	9	51.4	19.126	323.31	4147600000	117	175	28.308	28.3727	28.2148	28.3009	28.6372	28.8407	28.9729	28.8042	28.3442	28.3579	28.4277	28.1002
	Q9HVV9	PA4458	10	55.3	19.334	35.245	461180000	59	179	25.2194	25.1458	25.9607	25.6567	24.6818	23.9906	24.246	24.2107	25.7781	25.5057	25.5306	25.5272
Arabinose 5-phosphate isomerase KdsD	Q9HVW0	kdsD	16	52.1	34.197	89.139	1102300000	82	326	26.452	26.2028	26.6967	26.7719	26.0645	26.3152	26.434	26.3513	26.8446	26.371	26.6422	27.0764
	Q9HVW1	PA4456	7	44.2	29.621	17.311	215600000	32	269	24.1951	24.2908	24.2012	24.3231	21.9961	23.4308	24.4016	22.6203	24.2535	24.4945	24.747	24.372
	Q9HVW4	PA4453	16	62.8	23.76	135.62	5261400000	141	215	28.5251	28.2435	28.5192	28.3629	29.2385	29.235	29.3413	29.2111	29.1206	28.4809	28.7001	27.9563
UDP-N-acetylglucosamine 1-carboxyvinyltransferase	Q9HVW7	murA	26	83.1	44.645	323.31	3098700000	188	421	28.0125	28.1371	27.9384	28.2137	27.3187	27.2645	27.5643	27.5587	28.1615	28.4177	28.4614	28.586
ATP phosphoribosyltransferase	Q9HVW8	hisG	14	72	22.844	153.91	983950000	89	211	26.8415	25.951	26.8702	26.7062	26.1407	26.2711	25.9867	25.8236	26.9455	26.442	26.2804	27.0797
Histidinol dehydrogenase	Q9HVW9	hisD	23	67.3	47.179	229.91	1746100000	190	440	27.3036	27.0067	27.4949	27.3221	26.5703	26.8485	26.8088	26.5878	27.2842	27.6016	27.6136	27.7494
Histidinol-phosphate aminotransferase 1	Q9HVX0	hisC1	12	49.9	38.655	96.991	801110000	62	351	26.5985	26.419	26.8796	26.8024	24.3332	23.9266	24.7101	25.0584	25.9647	26.2654	25.9637	26.2571
	Q9HVX1	algW	14	62.2	41	60.348	413780000	75	389	25.2074	25.3038	25.4348	25.8855	25.1736	24.5645	24.4429	25.1711	24.9302	25.3319	25.042	22.6456
Putative GTP cyclohydrolase 1 type 2	Q9HVX2	PA4445	10	56.7	27.36	43.096	232380000	42	252	24.1071	21.8411	24.3103	24.5763	24.6436	24.6514	24.4814	24.234	23.4	23.2936	24.7212	24.7291
	Q9HVX4	PA4441	9	68.9	16.418	74.856	948890000	79	148	25.8176	25.89	25.8554	26.2208	27.19	26.9586	26.7108	26.7201	26.3841	26.6695	26.0705	24.1163
	Q9HVX5	PA4440	8	63.2	22.333	13.992	207680000	40	209	24.1828	24.6838	23.7581	24.0154	23.7689	21.5289	24.4472	21.9827	24.1529	24.8986	24.9736	25.1029
Tryptophan--tRNA ligase	Q9HVX6	trpS	25	67	48.961	210.89	1728800000	101	448	27.4525	27.7423	27.723	27.8764	25.4349	24.648	25.2142	25.7544	27.2825	28.107	27.6782	26.8243
Cell division protein ZapE	Q9HVX7	zapE	10	36	41.993	13.454	747040000	34	364	26.7044	25.9584	26.5942	26.612	22.9808	21.7642	22.4182	21.2212	25.9376	26.3326	26.5295	26.6158
	Q9HVY1	PA4434	19	65.8	38.644	153.92	1921100000	123	345	27.4642	27.5646	27.7673	27.533	26.7137	25.5792	27.0758	27.1786	27.2548	27.3659	27.6746	27.8516
50S ribosomal protein L13	Q9HVY2	rplM	14	77.5	16.028	142.2	3722600000	163	142	27.8275	27.6524	27.7632	27.903	28.9672	28.8026	28.572	28.624	28.9805	28.498	28.4969	27.3189
30S ribosomal protein S9	Q9HVY3	rpsI	7	47.7	14.615	19.665	2142900000	46	130	27.2402	27.364	27.2875	27.4261	27.8741	27.7972	27.5331	27.5959	27.3103	28.5855	27.7031	25.9954
Ubiquinol-cytochrome c reductase iron-sulfur subunit	Q9HVY4	PA4431	18	93.9	20.828	224.19	12482000000	199	197	29.7961	29.4055	29.7228	29.4055	30.4284	30.6824	30.4825	30.3378	30.5613	29.4765	29.9758	29.6556
	Q9HVY6	PA4429	11	53.8	28.993	55.235	1499000000	79	260	27.3183	26.7568	27.1275	27.5222	27.2105	26.8629	26.7248	26.6733	26.4874	27.1996	26.6367	25.2926
	Q9HVY8	sspB	3	41.5	14.548	19.272	429230000	32	135	24.837	24.8789	24.9009	24.884	25.2811	25.0825	24.6656	24.9328	25.6718	25.7013	25.3736	25.5244
	Q9HVY9	PA4426	9	43.2	20.619	49.622	737290000	47	192	26.6239	25.7891	26.3871	26.1628	25.4401	22.5325	25.4513	25.1334	26.4324	26.6972	26.7747	22.2019
Phosphoheptose isomerase	Q9HVZ0	gmhA	11	89.8	21.413	323.31	4729100000	121	197	28.8606	28.8056	28.8564	28.6845	28.5545	28.1507	28.4736	28.6522	28.94	28.0083	28.3057	28.3643
	Q9HVZ2	PA4423	24	65.2	65.629	201.34	3076500000	215	604	28.1652	28.2205	28.2136	28.3105	27.8915	27.5442	27.6409	27.9559	28.1375	28.4595	28.1431	26.3611
Ribosomal RNA small subunit methyltransferase I	Q9HVZ3	rsmI	8	42.9	30.617	11.414	609300000	41	282	25.7908	25.9809	25.5384	25.5971	24.9155	25.4599	25.3066	25.148	25.5257	22.567	25.3133	26.1713
Ribosomal RNA small subunit methyltransferase H	Q9HVZ5	rsmH	11	48.6	34.64	40.584	343790000	42	313	24.6113	24.4378	24.4151	24.5131	24.9206	25.1026	25.0594	25.0766	24.8478	22.1093	25.0223	25.9491
UDP-N-acetylmuramoyl-tripeptide--D-alanyl-D-alanine ligase	Q9HVZ7	murF	21	77.7	47.412	134.84	1085700000	134	458	26.4111	26.493	26.5196	26.7048	26.0316	26.3153	26.3482	26.1895	26.3964	26.6276	26.6005	26.9672
UDP-N-acetylmuramoylalanine--D-glutamate ligase	Q9HVZ9	murD	19	52.2	48.08	30.039	215530000	54	448	24.0035	24.0008	24.428	24.6394	21.1029	23.2829	22.663	22.2166	24.8267	24.835	21.9798	26.1936
UDP-N-acetylglucosamine--N-acetylmuramyl-(pentapeptide) pyrophosphoryl-undecaprenol N-acetylglucosamine transferase	Q9HW01	murG	5	23	37.798	12.284	33194000	14	357	22.4005	21.9206	22.3075	21.9543	22.4845	22.0424	22.413	22.1828	21.4143	22.588	22.5964	22.8705
UDP-N-acetylmuramate--L-alanine ligase	Q9HW02	murC	9	23.3	51.981	24.265	175140000	28	480	24.0017	24.0993	22.0401	24.1392	22.8069	22.0116	23.5015	22.2136	23.7528	24.6339	24.7298	24.5828
Amino-acid acetyltransferase;Arginine biosynthesis bifunctional protein ArgJ;Arginine biosynthesis bifunctional protein ArgJ alpha chain;Arginine biosynthesis bifunctional protein ArgJ beta chain;Glutamate N-acetyltransferase	Q9HW04	argJ	18	72.3	41.762	182.64	3159000000	155	405	27.6399	28.0209	28.1063	28.1286	27.3639	27.4853	27.6321	27.6565	28.3113	28.2062	28.6739	28.6877
	Q9HW05	PA4401	12	71.1	23.789	58.44	297510000	46	211	24.3657	24.6575	24.7011	24.5602	24.3781	25.0709	24.4046	24.477	25.1361	24.5828	24.597	25.1191
	Q9HW06	PA4400	16	67.9	34.054	148.52	4606300000	103	315	28.654	28.8079	28.7866	28.8192	28.2955	28.7194	28.5584	27.9502	28.9912	29.15	28.9753	29.1196
	Q9HW07	PA4399	8	57.3	21.065	25.988	235640000	39	192	23.7009	24.187	24.1224	24.3109	24.8573	24.6221	24.5397	24.8674	23.9974	23.8396	24.282	24.6867
UPF0234 protein PA4395	Q9HW11	PA4395	16	54.1	18.044	119.09	4272300000	148	159	28.0451	28.1794	28.142	28.4231	28.5637	28.7308	28.8065	28.7569	28.3811	28.7945	28.7066	28.5736
	Q9HW15	speA	18	76.6	26.72	287.02	6491900000	175	252	29.1133	28.9565	29.087	29.0175	28.3634	28.4529	28.4732	28.2428	29.4298	29.488	29.5658	30.109
	Q9HW16	PA4388	9	45.1	27	36.621	400590000	48	244	24.6164	24.6094	25.1631	24.9172	24.6657	24.6892	22.6308	24.629	25.6789	24.6921	25.5979	26.5114
	Q9HW21	PA4381	8	47.6	25.235	71.111	311900000	39	227	25.1387	22.6655	24.9258	24.3492	22.1712	22.0305	21.6258	25.2893	24.8746	24.5746	26.2656	22.8648
	Q9HW30	PA4372	11	39.8	38.323	35.956	219970000	40	354	24.6528	23.8252	24.6669	25.0018	24.4389	24.275	23.4473	24.3462	23.9848	24.1086	22.0565	22.0103
	Q9HW32	icmP	25	65.5	47.23	222.36	2524500000	158	446	28.1139	28.0462	27.6411	27.6873	28.3006	28.1136	28.4832	28.8126	25.3898	26.4774	25.7142	23.9317
	Q9HW39	PA4362	4	15.3	37.797	5.2451	30365000	9	352	23.2193	22.3706	22.2624	21.6302	23.1009	23.3974	22.9532	22.9718	22.0482	22.5194	21.7167	22.7353
	Q9HW41	PA4360	11	73.2	17.302	46.229	429390000	44	157	25.0916	25.3758	24.9475	25.6418	24.5433	21.7744	24.8696	25.3224	26.2192	25.3308	25.4917	24.4372
	Q9HW45	xenB	25	90.6	37.796	323.31	11379000000	231	350	30.9844	30.7122	30.9215	30.5673	21.2077	22.8142	23.6246	22.5421	30.3376	30.3743	29.7408	28.9856
	Q9HW47	PA4354	6	75	11.599	27.348	955170000	46	100	26.6645	26.6213	26.3846	25.9684	26.5904	26.3579	26.7141	26.4845	26.3582	26.5457	26.4856	21.9239
	Q9HW49	PA4352	25	89.2	30.972	323.31	4909700000	205	286	28.9484	29.1963	28.9993	29.0173	27.6604	27.4758	27.7681	27.8685	28.844	29.187	28.6826	29.2714
	Q9HW52	PA4349	5	29.5	31.671	17.962	171830000	39	298	24.3275	24.5088	24.1516	24.1118	23.1557	22.5015	23.1202	21.9553	23.5631	24.1707	24.6402	24.9978
	Q9HW53	PA4348	5	36	29.475	13.193	297970000	34	261	24.914	24.9276	24.3924	24.6258	22.3988	23.0127	21.7444	22.0137	24.5642	24.9541	25.9312	26.4759
	Q9HW56	PA4345	8	56.6	22.161	34.334	217770000	32	196	23.8835	24.0444	24.488	24.4175	24.1438	23.7616	24.0867	24.2937	24.2028	23.9905	24.4715	24.3347
	Q9HW61	PA4340	6	43.2	20.988	12.109	117120000	20	190	21.3731	24.223	24.1591	24.2069	22.6755	21.8407	22.1248	22.4712	21.8835	21.869	22.0444	22.3874
	Q9HW65	PA4336	11	92.8	21.025	235.23	8356700000	158	194	28.9965	28.6869	29.1324	29.1354	30.4279	30.1616	30.1759	29.8133	28.6801	28.7986	28.9488	28.8968
	Q9HW68	PA4333	29	79.3	54.763	323.31	4343500000	226	507	28.7587	28.8692	29.1658	29.3175	26.3534	26.1364	26.0995	26.5552	28.5974	28.802	29.156	29.0566
Pyruvate kinase	Q9HW72	pykA	38	82.4	52.252	323.31	5480100000	273	483	28.7479	28.3865	28.7972	28.7445	28.4301	28.3642	28.0942	28.1561	29.3601	29.0813	29.6603	29.3378
	Q9HW73	PA4328	17	70.1	34.419	94.434	1212800000	134	304	26.4486	26.7473	26.6241	26.4751	25.0731	25.3952	25.0573	25.609	26.9965	26.9993	27.5243	28.2346
	Q9HW74	PA4327	6	26.1	30.572	9.8008	58465000	15	268	22.5307	22.9211	22.6565	22.6182	22.65	22.1382	22.1032	23.4215	22.1107	23.2486	21.6906	23.4473
	Q9HW79	PA4322	15	62.1	36.661	74.293	505760000	71	335	25.5277	25.3222	25.7762	25.8203	24.7002	25.4299	25.0859	25.1521	25.4139	25.2833	25.4479	25.4572
	Q9HW86	mvaT	18	85.5	14.18	290.63	40880000000	314	124	31.1861	31.4863	31.2038	31.0786	32.1625	32.5839	32.4914	32.3416	31.8058	31.3847	31.3449	31.0052
Formyltetrahydrofolate deformylase	Q9HW87	purU1	10	54.1	32.41	62.316	471850000	50	283	25.0672	24.8526	25.1469	25.5308	25.1342	24.2172	25.262	25.0369	25.5065	24.6394	25.7366	26.6183
Methyl-accepting chemotaxis protein PctB	Q9HW91	pctB	13	33.5	68.076	8.8544	109670000	16	629	21.923	23.5375	23.8279	23.4857	23.9064	22.5408	23.8641	22.7237	22.2938	23.2943	21.8491	23.5822
	Q9HW92	PA4308	18	46.6	53.246	190.09	1349400000	122	496	26.7664	26.7491	26.8102	26.872	26.831	26.7336	26.5168	26.6902	26.5344	27.0696	27.1546	27.0087
	Q9HWB4	PA4286	9	54.2	24.847	16.604	140950000	37	227	23.4631	22.0676	23.4963	23.1248	23.3427	23.6592	23.6285	24.1128	23.3988	22.7749	24.0424	25.1412
Transcription termination/antitermination protein NusG	Q9HWC4	nusG	13	79.7	20.162	313.02	9034000000	180	177	29.7746	29.9971	29.856	29.6612	29.609	29.4288	29.5332	29.4863	29.258	29.6021	29.3382	29.1914
50S ribosomal protein L11	Q9HWC5	rplK	10	63.6	14.907	132.16	9661700000	146	143	29.7836	29.9053	29.8255	29.6714	29.5664	29.5967	29.7631	29.814	29.372	30.1403	29.5338	29.0713
50S ribosomal protein L1	Q9HWC6	rplA	29	87.4	24.234	295.54	21277000000	256	231	31.0106	30.54	31.1285	30.8818	30.925	31.0146	30.6385	30.7095	30.8981	31.1297	30.5274	30.0318
50S ribosomal protein L10	Q9HWC7	rplJ	17	81.9	17.634	323.31	26398000000	181	166	31.2566	31.1086	31.3602	31.4041	30.57	31.2128	30.5733	30.6197	31.7405	31.1162	30.6361	30.3105
50S ribosomal protein L7/L12	Q9HWC8	rplL	12	95.1	12.479	323.31	37329000000	418	122	31.8895	32.4652	31.7572	31.6814	31.0188	31.1971	31.6076	31.568	30.2929	31.8875	31.446	30.4189
DNA-directed RNA polymerase subunit beta'	Q9HWC9	rpoC	94	71	154.38	323.31	11715000000	653	1399	30.1642	30.1305	30.1518	30.3074	29.4934	29.2461	29.119	29.2935	30.045	30.6367	30.4526	28.7832
30S ribosomal protein S12	Q9HWD0	rpsL	6	53.7	13.799	92.325	2196000000	66	123	26.6591	26.8817	26.564	26.4816	27.5434	28.1074	28.1622	27.793	27.0362	28.1277	28.4514	27.8031
30S ribosomal protein S7	Q9HWD1	rpsG	21	74.4	17.504	126.93	5304500000	155	156	28.4659	28.4137	28.535	28.8014	28.9113	28.8637	28.6289	28.8167	29.1781	29.5435	29.5073	26.8945
Elongation factor G 1	Q9HWD2	fusA	71	90.7	77.784	323.31	44784000000	739	706	31.986	31.8541	31.9432	31.9739	31.4743	31.6312	31.5162	31.3285	32.1037	31.8933	32.2245	32.4564
30S ribosomal protein S10	Q9HWD4	rpsJ	15	81.6	11.766	156.09	19116000000	165	103	30.7541	31.0128	30.7558	30.5599	30.2899	30.3989	30.3471	30.6613	30.8092	31.2967	30.9824	29.6904
50S ribosomal protein L3	Q9HWD5	rplC	16	57.8	22.591	277.27	8686800000	134	211	29.5297	29.3425	29.382	29.7432	29.3606	29.161	29.4696	29.9188	29.354	30.0091	29.6039	29.2603
50S ribosomal protein L4	Q9HWD6	rplD	19	73	21.64	283.4	13962000000	227	200	30.3384	30.6244	30.2668	30.3555	30.0275	29.9653	30.001	29.9627	30.234	30.5689	30.1358	29.7952
50S ribosomal protein L23	Q9HWD7	rplW	10	64.6	10.95	42.938	4051700000	83	99	28.4193	28.5447	28.4941	28.484	28.2748	28.372	28.2492	28.3181	28.3805	29.0609	28.9112	27.5766
50S ribosomal protein L2	Q9HWD8	rplB	21	64.1	29.579	284.38	11578000000	275	273	29.6008	29.7834	29.6418	29.669	30.0491	30.3632	29.9943	30.0991	29.7486	30.48	29.8722	30.1152
30S ribosomal protein S19	Q9HWD9	rpsS	11	73.6	10.357	164.23	1270800000	85	91	26.4037	26.4603	26.4144	26.3363	26.9809	26.7035	26.4908	26.6588	27.0681	27.4257	27.4142	25.7277
50S ribosomal protein L22	Q9HWE0	rplV	10	50.9	11.911	156.94	5448500000	103	110	28.5509	28.7093	28.5841	28.8641	29.1069	28.6922	28.516	29.1262	28.4019	29.6028	29.223	28.2182
30S ribosomal protein S3	Q9HWE1	rpsC	18	71.5	25.838	129.68	5083000000	159	228	28.5555	28.4838	28.186	28.4086	29.1643	29.3816	28.9285	28.9196	28.5952	29.1265	28.9524	26.31
50S ribosomal protein L16	Q9HWE2	rplP	12	54	15.401	64.855	4491300000	120	137	28.4568	28.3435	28.4788	28.5123	28.6906	28.6694	28.4837	28.7034	28.7553	29.1193	28.8485	28.063
50S ribosomal protein L29	Q9HWE3	rpmC	7	77.8	7.2013	248.57	15172000000	123	63	30.5604	30.795	30.5299	30.1016	30.2066	29.9673	30.2866	30.2262	29.3629	31.0858	30.0715	29.6072
30S ribosomal protein S17	Q9HWE4	rpsQ	8	50	10.086	36.347	4032000000	64	88	28.7732	28.8609	28.714	28.8255	28.0846	27.8838	28.0148	28.4106	28.427	28.7895	28.3416	27.9881
50S ribosomal protein L14	Q9HWE5	rplN	16	70.5	13.412	203.56	4220700000	111	122	28.3069	28.3043	28.4208	28.3054	28.5835	28.6444	28.3301	28.5555	28.5879	28.789	28.6746	28.3495
50S ribosomal protein L24	Q9HWE6	rplX	15	87.5	11.47	323.31	7796400000	176	104	29.0107	28.9403	29.115	29.1713	29.7061	29.6705	29.298	29.4723	29.647	29.7031	29.8772	28.0611
50S ribosomal protein L5	Q9HWE7	rplE	20	82.1	20.392	148.95	10305000000	172	179	29.7963	29.5576	29.7603	29.9947	29.2112	29.3112	28.7247	29.6116	30.3645	30.2055	30.2456	29.8196
30S ribosomal protein S14	Q9HWE8	rpsN	9	50.5	11.565	63.632	1618200000	41	101	26.7145	26.5628	26.7494	27.0055	26.9996	27.4045	26.9725	26.672	27.7896	28.3973	27.4653	27.0444
30S ribosomal protein S8	Q9HWE9	rpsH	12	82.3	14.17	139.17	14878000000	130	130	30.3794	30.3377	30.045	30.1471	30.3235	30.6321	30.5993	30.4903	30.0448	30.6219	30.1225	29.9855
50S ribosomal protein L6	Q9HWF0	rplF	19	84.7	19.099	280.29	11604000000	172	177	29.7412	29.7412	29.7403	29.74	30.259	30.1693	30.0116	30.241	29.818	30.3585	30.1247	28.2553
50S ribosomal protein L18	Q9HWF1	rplR	11	73.3	12.661	129.39	5970400000	99	116	29.0779	28.9967	29.0131	28.9097	29.0179	29.0967	28.6948	28.81	29.0007	29.5073	29.202	28.7547
30S ribosomal protein S5	Q9HWF2	rpsE	13	73.5	17.625	306.11	10308000000	206	166	29.7897	29.8273	29.7084	29.5313	29.6727	29.5904	29.7819	30.0057	29.0533	30.7101	30.053	29.4399
50S ribosomal protein L30	Q9HWF3	rpmD	4	56.9	6.4775	323.31	2729300000	49	58	27.0519	27.6693	26.7539	26.8467	27.9014	28.7604	28.1133	28.4475	27.8553	28.411	28.0749	27.5126
50S ribosomal protein L15	Q9HWF4	rplO	11	45.8	15.174	323.31	5923300000	110	144	28.5692	28.7202	28.5888	28.6129	29.0237	29.0487	28.6796	29.0265	29.39	29.9201	29.4168	27.7952
30S ribosomal protein S13	Q9HWF7	rpsM	9	71.2	13.265	201.65	4360600000	110	118	28.4471	28.2902	28.3827	28.3414	28.2985	28.4736	28.4428	28.2299	28.6533	28.9583	29.0703	28.8443
30S ribosomal protein S11	Q9HWF8	rpsK	10	65.9	13.629	130.95	16693000000	74	129	30.5412	30.6975	30.097	30.3679	29.9276	30.0642	29.8864	30.4525	30.5815	31.4583	31.0934	29.4652
Bacterioferritin	Q9HWF9	bfr	12	86.4	17.94	323.31	5675900000	175	154	28.8308	28.7899	28.8846	29.221	28.5406	28.0741	28.2299	28.3498	28.7968	29.5944	28.9647	29.598
UvrABC system protein A	Q9HWG0	uvrA	17	30.4	104.49	28.481	2034200000	53	945	27.2231	29.3084	27.6782	27.3653	28.236	28.0796	27.9412	27.7782	27.7002	22.5158	27.6551	23.1908
	Q9HWR2	aph	13	60.4	29.812	68.951	263220000	43	268	23.8541	22.3052	24.0577	24.3338	24.1191	23.5859	23.5602	24.721	24.7143	23.1223	23.8096	26.731
	Q9HWU9	PA4079	8	56.3	24.318	61.817	390470000	59	229	25.1133	24.9795	25.0184	25.0098	23.9857	23.9171	23.9324	24.4207	25.2584	25.4188	25.8077	25.8462
	Q9HWV5	PA4073	20	60.8	52.094	181.85	1832000000	148	495	26.6313	26.4737	26.1871	26.0686	28.4083	28.2828	28.5867	28.2349	26.4003	22.4016	26.6005	26.5829
	Q9HWV9	PA4069	5	23.8	32.939	15.616	89489000	29	294	22.9247	22.9596	22.8861	23.1637	22.709	22.3192	21.9929	22.575	23.1988	22.6472	23.146	24.2611
	Q9HWW0	PA4068	12	62.8	33.31	48.104	455610000	52	309	26.0267	25.9125	26.0828	25.9451	24.2691	22.147	21.7342	23.6126	24.9855	25.1062	25.1759	25.5867
	Q9HWW1	oprG	11	37.9	25.193	94.48	3109500000	64	232	29.1102	28.4371	29.1985	29.1997	25.7386	25.1429	22.6543	25.957	28.5248	26.7846	26.7837	26.6094
	Q9HWW4	PA4064	12	75.6	25.378	126.76	1236000000	92	234	27.0437	26.9009	27.1298	27.0693	26.0012	23.8049	24.3019	23.1084	26.607	25.6992	27.2493	28.2597
	Q9HWW5	PA4063	14	63.8	21.235	292.08	22618000000	189	196	31.3218	31.4322	31.185	31.5101	30.4989	29.3042	29.5137	27.826	30.8611	30.7494	31.0099	31.5732
	Q9HWW7	PA4061	17	57.1	31.878	140.71	2707300000	120	289	27.6014	27.5469	27.7426	27.7316	27.9139	28.1649	27.885	27.8152	28.0373	27.9078	27.6267	27.8285
	Q9HWW9	PA4059	3	32	14.074	9.4626	28017000	10	125	22.0703	22.3393	22.1	22.1361	22.3283	22.6382	21.7929	23.1438	21.8354	22.1405	22.1438	21.8303
Transcriptional repressor NrdR	Q9HWX1	nrdR	10	59.1	17.925	90.475	5871800000	74	154	28.6547	28.6926	28.3617	28.7742	29.3841	29.5497	29.6021	29.5263	28.9261	28.6076	28.7431	28.7475
Riboflavin biosynthesis protein RibD	Q9HWX2	ribD	11	42.6	39.764	37.54	125720000	37	373	22.3439	21.8132	22.4255	22.4611	23.2246	23.4011	23.4763	23.2371	23.1516	23.4828	23.6693	25.6751
	Q9HWX3	ribC	9	53.4	23.469	34.913	333090000	46	219	24.7259	24.4983	24.7298	24.9003	24.968	24.7558	24.5091	24.4748	25.2296	25.1496	25.0967	24.6875
3,4-dihydroxy-2-butanone 4-phosphate synthase	Q9HWX4	ribB	17	66.3	39.438	93.962	1499700000	169	365	26.5618	26.5482	26.4925	26.6913	26.7478	26.9206	26.8852	26.8714	27.0416	27.3266	27.5336	27.825
6,7-dimethyl-8-ribityllumazine synthase	Q9HWX5	ribH	12	96.8	16.413	319.03	5081500000	147	158	28.9188	29.0804	28.8907	28.7809	28.6502	29.0439	29.0752	28.9587	28.6307	27.9904	28.6025	28.0632
N utilization substance protein B homolog	Q9HWX6	nusB	5	49.1	17.707	14.548	538930000	28	159	25.5505	25.2307	25.6485	25.3577	25.8584	25.503	25.9751	25.5313	23.6495	25.4139	25.3149	25.5722
GTP cyclohydrolase-2	Q9HWY1	ribA	4	19.5	22.099	8.0959	101880000	25	205	22.9207	23.1807	23.2684	23.0183	22.7949	22.1913	23.6034	23.8245	23.4153	23.0183	22.6859	23.5031
	Q9HWY4	ispA	6	25.8	31.464	17.712	93053000	21	295	23.1312	22.3732	23.8962	23.7672	22.0662	23.0189	21.955	22.2746	23.6515	23.5036	23.5173	23.7435
Exodeoxyribonuclease 7 small subunit	Q9HWY5	xseB	4	75	8.9728	66.278	348570000	38	80	25.3317	25.4389	26.0643	25.7776	23.8205	22.2829	23.3296	23.5371	25.3357	23.6944	24.2336	24.511
	Q9HWZ2	PA4035	18	58.3	35.895	59.277	772450000	99	333	25.8363	25.9627	25.8589	25.9088	26.4334	26.2843	26.4362	26.351	26.0574	25.949	25.6007	25.732
	Q9HWZ5	PA4032	8	59.7	27.422	35.025	231070000	29	238	24.4041	24.296	24.7574	24.803	23.8505	22.3297	21.6346	23.5789	24.7935	24.5053	24.7279	24.513
Inorganic pyrophosphatase	Q9HWZ6	ppa	18	65.7	19.396	206.63	8490900000	164	175	29.0384	29.0539	29.1935	29.4228	29.308	29.6664	29.2688	29.3637	30.1669	29.5394	29.9207	29.4197
	Q9HX00	PA4027	11	38.4	33.446	35.197	155440000	32	297	23.3095	22.4784	21.9242	23.479	25.1083	25.4085	24.9436	25.3341	22.4371	22.4064	22.769	22.3932
	Q9HX01	PA4026	12	64.7	18.049	102.4	1449200000	96	153	26.7598	26.9254	26.9381	26.7372	26.5493	26.5613	26.5398	26.6925	27.5187	26.0112	27.0181	28.1881
Ethanolamine ammonia-lyase light chain	Q9HX02	eutC	11	53.8	30.144	68.415	474230000	48	273	21.1987	21.755	22.6769	22.9355	27.0295	26.9751	27.1998	26.7728	21.2528	22.7416	22.4201	22.6917
	Q9HX03	eutB	7	20.5	50.23	18.052	63015000	14	464	22.8274	23.1247	21.7443	22.3441	24.1665	24.2025	23.9308	23.6384	21.1369	22.6249	20.8641	22.5257
	Q9HX05	PA4022	27	79.4	54.979	323.31	15716000000	325	506	29.8799	29.5761	29.4737	29.435	31.4419	31.4186	31.3388	31.1746	29.1397	28.9183	29.5895	29.8239
	Q9HX07	mpl	8	30.8	48.469	29.381	123010000	23	451	24.1303	24.3768	23.8326	24.6808	22.2333	21.4076	23.5335	22.7979	21.6648	23.2042	20.9628	22.0177
Probable aromatic acid decarboxylase	Q9HX08	PA4019	5	40.2	22.367	18.553	180360000	32	209	23.8129	24.2796	23.9774	23.8923	24.6845	23.092	24.5208	24.4916	23.8346	24.0454	23.713	22.2467
	Q9HX10	PA4017	13	57.7	23.164	52.778	1077200000	85	213	26.082	26.2471	26.0888	25.5942	27.0334	27.0626	27.2679	27.0062	26.3525	26.5777	26.3511	26.3867
	Q9HX12	PA4015	9	72.8	16.7	38.995	889820000	57	151	25.9685	25.9294	26.5173	26.2224	26.2688	26.737	25.8909	26.2741	26.2663	25.7933	25.8097	26.757
Gamma-glutamyl phosphate reductase	Q9HX20	proA	24	71.5	45.044	158.76	1426800000	129	421	26.5965	26.9141	26.7777	26.7102	26.375	26.4558	27.0618	26.9847	27.153	26.8881	27.1476	27.7092
Probable nicotinate-nucleotide adenylyltransferase	Q9HX21	nadD	5	44.4	23.801	8.7674	214840000	23	214	25.0141	25.2845	25.0898	25.4852	24.1699	22.0132	22.5047	23.5368	22.3896	22.7562	25.1368	21.8785
Ribosomal silencing factor RsfS	Q9HX22	rsfS	8	91.5	13.054	243.52	1306900000	74	118	26.7534	26.5146	26.6356	26.478	26.4123	26.9834	26.5018	26.4281	27.3575	27.2686	27.3462	26.6917
	Q9HX24	sltB1	16	65	37.867	84.094	670490000	86	340	25.8916	26.3206	25.7049	25.6894	26.24	26.3096	26.1028	26.3877	24.3637	25.6091	25.0406	25.3999
Lipoyl synthase	Q9HX25	lipA	6	26	36.733	13.991	160220000	25	327	23.9317	23.8233	24.3393	24.645	21.8403	22.8222	21.99	22.2593	23.8076	21.6274	24.6105	25.1049
	Q9HX28	PA3992	13	45.8	47.76	22.594	259670000	39	448	24.3074	24.2305	24.3096	24.5575	23.9195	23.4342	22.254	23.7726	24.0455	24.6808	22.6339	22.0864
LPS-assembly lipoprotein LptE	Q9HX32	lptE	13	61.4	22.883	114.08	1478200000	77	207	27.0428	26.8911	27.1526	27.5141	26.9308	26.2673	26.2676	26.8272	27.2701	27.186	27.4455	25.3859
Leucine--tRNA ligase	Q9HX33	leuS	25	37.3	97.647	71.795	436500000	94	873	25.4671	24.7985	25.7517	26.2873	24.2283	24.3191	23.0883	24.2958	25.2297	24.8237	25.8946	24.1825
	Q9HX34	PA3986	7	62.9	15.937	60.99	328120000	27	143	22.5575	20.2522	22.6651	22.1299	26.3579	26.6153	26.5792	26.3501	21.1752	22.2341	22.425	22.071
	Q9HX36	PA3983	12	47.3	31.548	75.054	1237300000	109	279	27.0149	26.9095	27.1295	26.918	26.57	26.8887	26.5251	26.7305	26.664	25.991	26.1026	26.0445
	Q9HX38	PA3981	12	55	38.424	53.357	606970000	73	340	26.6395	26.1203	26.1054	26.3178	23.9045	23.6854	24.4643	23.6579	25.6507	26.2235	25.2873	26.2605
Thiamine-phosphate synthase	Q9HX40	thiE	7	53.6	22.146	50.877	353130000	47	209	25.2361	25.1098	25.2184	24.9763	22.3751	24.8208	25.1227	24.4922	24.7169	24.7756	24.9225	25.4861
	Q9HX41	thiD	6	38.5	27.979	19.427	73620000	17	265	21.9099	22.4794	22.0862	22.1661	22.9301	23.6373	23.6897	23.1839	23.3263	22.3454	22.0303	24.3348
	Q9HX44	PA3972	22	58.8	60.338	141.04	496980000	76	549	24.9008	25.0085	25.1137	25.1063	25.2216	24.6444	24.8494	24.7694	24.6389	25.3685	26.0383	27.2308
AMP nucleosidase	Q9HX46	amn	13	37.3	56.225	36.67	233700000	48	499	24.7746	24.8875	24.6792	24.732	24.0865	22.3252	23.1238	23.5865	24.2483	24.5676	24.7422	24.5688
	Q9HX51	PA3965	12	63.9	19.289	68.43	734970000	65	169	25.7605	26.1313	26.1525	25.65	25.6653	26.4512	26.2194	26.1116	25.9244	26.375	25.3705	25.5818
	Q9HX60	PA3956	7	88.9	15.453	75.425	451800000	23	144	21.8415	22.3378	21.9586	21.6854	26.5759	26.9415	27.0049	26.8243	22.178	21.9884	22.0128	25.0476
	Q9HX64	PA3952	7	58.6	19.793	289.48	700330000	38	191	26.1171	26.1735	26.0634	26.7841	25.0101	22.7367	21.9323	22.3765	27.1586	25.3632	26.1589	26.3386
	Q9HX74	tesB	9	53.3	32.934	191.68	1675200000	89	289	27.3727	27.349	27.3782	27.4807	27.0157	27.0372	26.8232	26.8605	27.4132	26.9805	26.8298	27.1073
	Q9HX76	PA3940	9	80.6	9.8923	213.34	7259600000	72	93	29.4666	30.4951	30.9053	29.3876	28.5327	28.3335	27.4434	28.8916	28.1918	28.9092	28.1691	22.6025
	Q9HX78	PA3938	6	33.8	35.859	13.462	101350000	18	337	24.6956	24.6706	24.5963	24.1444	22.5643	22.2086	23.8917	21.8639	22.0755	23.9232	22.5043	21.7335
	Q9HX81	tauD	7	45.5	31.029	15.231	127840000	22	277	25.1165	24.3886	24.8878	24.808	20.8427	21.7201	22.0786	21.3404	22.7039	23.191	21.7621	22.4028
	Q9HX84	PA3932	6	34.6	35.32	19.657	64398000	20	324	23.6481	23.7347	23.269	23.1436	21.9323	22.7725	23.7203	22.5076	22.3644	23.8205	22.2753	22.1974
	Q9HX85	PA3931	14	54.1	28.101	142.61	2386300000	115	259	27.6026	27.6389	27.4948	27.2557	28.4211	28.3982	28.3341	28.3245	26.6471	26.7766	26.5766	26.6074
	Q9HX89	PA3924	6	17.7	62.315	11.752	87080000	14	560	24.4554	23.945	23.601	23.578	23.0818	22.8825	22.7081	21.7906	23.2711	21.3191	22.0854	22.861
	Q9HX90	PA3923	18	52.7	69.589	323.31	3979100000	136	641	29.1732	28.726	28.9029	28.9051	28.6831	27.5803	27.8971	28.3575	27.8165	27.376	28.0323	22.0047
Uncharacterized protein PA3922	Q9HX91	PA3922	41	80.4	51.229	323.31	30278000000	475	455	30.4541	30.4108	30.289	29.7253	32.4402	32.6219	32.3413	32.5892	30.0811	29.7926	29.802	28.9084
	Q9HX94	PA3919	16	66.5	51.699	50.671	624270000	60	463	25.7587	25.6071	25.9807	26.2838	23.9668	21.8648	23.1381	22.3911	26.3235	25.7795	26.8637	26.6534
Cyclic pyranopterin monophosphate synthase accessory protein	Q9HX95	moaC	13	83.8	17.338	70.329	919640000	65	160	25.4202	25.1633	25.6339	25.8827	25.3671	25.4644	25.3556	25.0488	27.1999	26.2954	26.4319	28.4755
Molybdopterin synthase sulfur carrier subunit	Q9HX96	moaD	3	43.4	9.2153	26.414	221350000	18	83	24.9907	24.3828	24.7285	24.8566	22.2178	23.572	21.7024	22.5201	22.53	21.5322	22.1289	22.1033
Molybdenum cofactor biosynthesis protein B	Q9HX98	moaB1	13	94.1	19.669	227.64	3001300000	103	185	27.8487	27.5313	27.534	27.7662	22.9788	22.2226	23.0624	24.7588	28.0014	27.8274	28.2112	30.7151
	Q9HX99	moeA1	13	66.1	43.201	43.764	388750000	34	407	24.703	25.1713	24.3045	24.5875	21.7405	22.4266	22.8449	21.8011	25.0492	23.1796	25.23	28.0192
Peptide chain release factor 3	Q9HXB0	prfC	15	35.7	59.865	40.07	165310000	34	527	23.9897	24.0457	23.8189	24.2707	21.68	22.0747	22.607	22.17	24.5343	23.4517	25.2061	24.2533
	Q9HXB2	fecA	14	33.8	85.466	22.512	105710000	27	784	24.9874	25.1297	24.6614	21.667	22.1168	22.1585	22.7579	21.6679	21.9998	22.8653	21.6567	22.7242
	Q9HXB7	PA3896	10	41.2	35.632	19.74	89154000	22	325	22.6058	22.3143	22.201	23.743	21.6295	22.4765	22.8828	22.4387	24.1184	24.2213	24.2894	24.5448
	Q9HXB8	PA3895	8	33.8	35.007	14.976	107860000	25	317	23.3504	22.9149	23.523	23.5354	22.3996	21.8703	21.6054	22.9179	24.0133	23.9972	23.8911	24.0633
	Q9HXC6	PA3886	7	42.5	32.29	46.272	180510000	34	299	24.4979	24.3952	24.5738	24.7729	22.4899	21.9331	21.7647	21.9789	24.2708	24.3838	24.2419	24.108
	Q9HXD3	narL	16	78.5	24.255	118.91	838100000	85	219	26.318	26.4837	26.3927	26.3595	25.8629	25.2094	25.487	25.8218	26.3814	26.2265	25.9158	25.9862
	Q9HXE1	PA3865	9	40.3	28.433	37.103	447280000	65	263	25.0744	25.195	25.0236	24.9405	25.7764	25.9554	25.8492	25.991	24.62	22.5779	22.3258	25.8548
ATP-dependent RNA helicase RhlB	Q9HXE5	rhlB	12	45.8	44.287	42.136	321640000	42	397	25.3422	25.2892	25.4648	25.5517	21.5042	22.0742	21.4224	23.1004	25.2374	22.2605	25.3117	25.0934
	Q9HXE7	PA3859	12	80	23.42	160.95	1841200000	88	215	27.8928	27.848	28.2113	28.3168	25.3915	24.7059	25.4338	25.4583	27.6471	27.2899	27.0219	26.9005
	Q9HXE8	PA3858	21	71.8	37.042	145.16	1118400000	117	341	26.2657	26.4335	26.1976	25.647	27.5954	27.3959	27.7511	27.9803	24.4996	23.9653	22.9467	22.9357
	Q9HXF4	PA3852	10	40.2	33.979	38.749	582170000	72	311	25.9325	25.9524	25.7971	25.851	24.7037	24.9191	24.8224	25.2162	25.6027	25.8621	26.0943	25.7229
Nucleoid-associated protein PA3849	Q9HXF7	PA3849	16	56.3	37.93	151.1	1455200000	139	334	26.5306	26.7742	26.7154	26.707	27.0476	27.4669	27.4734	27.2639	26.8989	26.514	26.8679	26.8612
	Q9HXF8	PA3848	7	26.2	50.547	17.24	56657000	16	451	22.4998	21.0244	20.5966	22.1093	24.1313	22.8459	23.6117	23.7374	23.0354	21.7899	23.1001	21.8627
	Q9HXG0	PA3846	10	71.7	19.892	53.969	406490000	50	180	25.3701	25.9698	25.5457	25.4448	22.2891	21.5491	22.7209	21.329	25.2161	25.9204	25.4234	25.9302
	Q9HXG6	PA3838	16	73.5	28.444	120.17	870350000	96	264	26.0821	25.8782	25.6517	25.8644	27.08	27.0088	26.9629	27.4308	24.4641	25.5261	24.8124	24.2661
	Q9HXG8	PA3836	27	79.4	34.22	323.31	19106000000	296	325	29.7292	29.7758	29.5958	29.5143	31.7698	31.8863	31.8556	31.7422	29.6311	29.21	28.9136	29.0169
Valine--tRNA ligase	Q9HXH0	valS	25	38.7	107.71	67.007	790650000	72	950	26.5398	26.4427	26.7036	26.8176	25.4241	25.1219	25.8751	25.3199	25.9949	26.5481	26.1911	24.8414
	Q9HXH1	PA3833	4	65.6	13.511	42.211	279380000	24	122	24.1667	24.3281	24.6924	24.495	25.1244	25.134	22.1262	21.8773	25.3343	22.0716	23.2928	21.8491
S-adenosylmethionine:tRNA ribosyltransferase-isomerase	Q9HXH8	queA	8	36.6	38.16	31.434	91621000	20	347	23.5745	23.5752	23.6453	23.8998	22.696	23.4733	21.9368	23.3897	22.8161	21.2934	21.925	23.816
Queuine tRNA-ribosyltransferase	Q9HXH9	tgt	13	58.6	41.205	50.284	296800000	61	372	24.9118	24.6351	24.4387	24.3332	24.2534	24.7803	24.2523	25.0509	24.0629	24.6602	24.6683	25.1551
	Q9HXI0	PA3822	5	42	11.862	20.834	466050000	24	112	26.0432	26.2181	25.7225	26.2977	25.6968	21.6752	22.0561	21.3446	25.3818	21.9532	23.4689	23.9929
Protein translocase subunit SecD	Q9HXI1	secD	15	27.3	67.674	46.686	270040000	55	620	24.6296	24.6716	24.5695	25.0585	25.0187	24.5886	24.6266	24.8762	24.214	25.0106	23.6811	23.3417
Protein translocase subunit SecF	Q9HXI2	secF	3	15.7	33.041	8.3861	60885000	17	306	21.7508	22.3001	22.6485	21.8463	22.1856	23.6402	22.6189	23.242	21.1344	23.3847	21.9585	22.3376
	Q9HXI3	PA3819	17	94.5	18.972	323.31	5878300000	167	182	28.5704	28.7911	28.741	28.6307	28.9547	29.415	28.9978	28.9405	29.0158	29.2988	29.4527	28.4598
Inositol-1-monophosphatase	Q9HXI4	suhB	22	54.2	29.521	152.89	1886500000	134	271	27.5458	27.4775	27.4926	27.3917	27.1279	27.1119	26.9875	26.9764	27.1954	27.6249	27.3815	27.2654
tRNA (cytidine/uridine-2'-O-)-methyltransferase TrmJ	Q9HXI5	trmJ	3	19.5	28.511	17.654	87911000	18	257	23.4857	23.4805	23.1055	21.1103	22.2827	22.6937	22.4397	22.5375	23.1469	21.9731	22.2197	24.4345
	Q9HXI6	cysE	5	31.4	27.89	12.489	93833000	17	258	21.6149	22.1135	22.554	21.6398	23.9874	23.3336	22.5493	23.3232	23.0836	20.6523	21.8908	22.7028
Cysteine desulfurase IscS	Q9HXI8	iscS	27	66.1	44.666	173.98	2230100000	189	404	27.3493	26.9369	27.2967	27.1068	27.6167	27.7992	27.8042	27.672	27.3316	27.9793	27.2845	28.6415
	Q9HXI9	iscU	11	85.2	13.753	91.478	1052500000	64	128	26.1391	25.7544	26.0064	26.0279	26.8115	27.2767	27.0532	26.8789	25.7895	25.6083	25.8025	27.4937
Iron-binding protein IscA	Q9HXJ0	iscA	5	36.4	11.569	16.451	192570000	26	107	21.9763	23.9382	24.4738	21.822	21.7466	22.7626	24.3949	22.15	21.3606	24.0566	24.4326	24.8418
	Q9HXJ2	pilF	10	40.9	28.537	84.702	547690000	55	252	25.9177	25.9926	25.9824	26.2893	22.0771	22.0423	22.4182	23.1735	26.6811	26.8224	26.399	21.8223
	Q9HXJ3	PA3804	7	29.7	36.102	35.031	241120000	34	347	24.6805	24.3267	24.6861	25.1869	24.6529	22.6581	23.7999	24.468	24.7982	25.3457	21.9524	22.3245
4-hydroxy-3-methylbut-2-en-1-yl diphosphate synthase (flavodoxin)	Q9HXJ4	ispG	23	77.9	40.056	118.52	728330000	85	371	24.8989	24.8318	25.3109	25.6265	24.97	25.2833	25.023	24.9324	25.8285	25.1941	26.0159	28.435
Histidine--tRNA ligase	Q9HXJ5	hisS	12	38.7	47.512	53.368	425610000	60	429	25.8683	25.39	25.6943	25.9573	24.6369	24.6592	24.3501	24.2356	24.6597	24.3506	24.7873	25.7997
	Q9HXJ6	PA3801	12	73.8	23.14	110.89	1537000000	91	214	27.0285	26.9865	27.3619	27.3823	26.7758	26.903	26.2436	26.743	27.3015	27.0502	27.472	25.0303
Outer membrane protein assembly factor BamB	Q9HXJ7	bamB	12	53.9	40.396	101.2	1163000000	92	380	27.3492	27.3539	27.3579	27.0935	26.2369	25.5771	25.5088	26.3465	26.124	26.8362	26.4511	24.3364
GTPase Der	Q9HXJ8	der	19	58.2	55.005	58.685	1107700000	85	493	26.661	26.5407	26.8247	26.2609	26.8677	26.7005	25.9395	26.6288	26.5889	25.6871	26.7374	25.6903
	Q9HXK0	PA3797	17	73.5	29.996	148.01	1590200000	169	264	26.7012	26.4161	26.6546	26.3589	27.6928	27.8432	27.7791	27.5931	26.7428	26.8081	26.8412	26.4436
	Q9HXK1	PA3796	4	46.2	18.283	40.987	1855100000	40	195	27.2772	26.6588	28.4999	28.3582	26.8542	23.7035	25.8763	25.8462	27.4673	25.4199	26.6667	25.9883
	Q9HXK2	PA3795	11	60.8	34.803	53.397	913890000	68	316	25.6892	26.0433	26.3009	25.8819	26.7005	26.6747	26.597	27.0444	25.9371	25.6886	26.2828	25.6693
	Q9HXK4	PA3793	3	46.4	12.459	21.903	248260000	28	110	24.6996	24.6852	24.58	25.1131	24.3175	21.5506	24.5397	24.4373	24.5058	24.5157	23.4372	22.0965
2-isopropylmalate synthase	Q9HXK5	leuA	31	71.2	61.726	171.92	1039900000	129	556	26.824	26.5457	26.5782	27.052	24.9419	23.7672	23.8798	24.9847	26.8067	26.8832	27.176	27.3045
	Q9HXL0	PA3785	16	64.6	17	149.74	12661000000	150	158	30.5318	30.3104	30.6646	30.1245	29.3183	29.2863	29.6064	29.5918	29.4872	28.3238	29.4116	31.5705
Inosine-5'-monophosphate dehydrogenase	Q9HXM5	guaB	39	81.6	51.707	323.31	18212000000	432	489	30.6011	30.5882	30.5053	30.4832	30.3794	30.631	30.4031	30.3359	30.8804	31.0623	30.7955	30.5623
GMP synthase [glutamine-hydrolyzing]	Q9HXM6	guaA	35	79.6	57.959	194.71	2616400000	201	525	28.2667	28.159	28.4713	28.4914	26.2977	24.6293	25.6839	25.4799	28.0897	28.2332	28.3875	26.9381
Membrane-bound lytic murein transglycosylase F	Q9HXN1	mltF	8	25.7	55.226	19.682	123880000	29	490	22.8679	22.9418	21.9193	22.9749	24.3619	23.963	24.5627	24.0989	23.1695	22.8015	23.1578	22.628
Phosphoribosylformylglycinamidine synthase	Q9HXN2	purL	41	50.4	140.65	214.3	1513400000	202	1298	27.3438	27.2387	27.3673	27.5091	26.4124	25.2461	25.1249	25.09	27.139	27.429	28.0246	25.72
	Q9HXN6	PA3759	11	51.5	36.123	36.484	152500000	42	340	24.1255	22.7775	23.7463	24.1584	23.5608	23.2597	22.3395	24.0823	23.9126	22.6595	23.6702	24.3663
N-acetylglucosamine-6-phosphate deacetylase	Q9HXN7	PA3758	8	31.1	38.83	27.69	145730000	36	363	22.6073	22.1989	22.3116	23.1588	24.5909	24.4087	24.4783	24.3635	23.4643	23.1154	23.8502	24.2248
	Q9HXP1	PA3754	5	41.4	22.855	34.149	260130000	28	203	24.5443	24.4748	24.8094	24.7171	24.1861	23.0341	23.9611	24.3885	24.8558	24.2909	24.2844	24.9044
Phosphoribosylglycinamide formyltransferase 2	Q9HXP3	purT	24	79.1	42.342	139.1	1586500000	149	393	27.3136	27.3083	27.3992	27.3984	25.8443	25.8223	26.0493	26.2166	26.9208	27.5769	27.4934	27.541
Signal recognition particle protein	Q9HXP8	ffh	31	78.3	49.359	240.12	2194900000	191	457	27.4572	27.6276	27.832	27.7462	27.2974	27.4731	26.9999	27.3193	27.9902	27.5847	27.6494	27.0449
30S ribosomal protein S16	Q9HXP9	rpsP	5	61.4	9.2043	157.51	5697000000	73	83	27.8796	28.1624	27.7159	28.4065	29.1877	29.6135	28.6743	29.1772	29.0453	29.8809	29.6607	28.4567
tRNA (guanine-N(1)-)-methyltransferase	Q9HXQ1	trmD	7	33.3	28.359	15.012	103440000	39	252	23.5429	23.3839	23.399	23.4178	22.2692	22.7962	22.9185	21.7553	23.6164	24.3202	23.764	23.7843
50S ribosomal protein L19	Q9HXQ2	rplS	15	70.7	13.032	152.65	5603000000	121	116	28.6451	28.6509	28.7339	29.0347	29.0583	28.8796	28.4568	28.8698	29.2469	29.5278	29.3039	27.6907
	Q9HXR0	PA3732	2	19	15.959	8.805	179290000	18	147	21.8461	24.4482	24.1683	24.2057	24.1387	22.8829	23.3547	24.5674	23.2323	23.5223	23.0307	22.7139
	Q9HXR1	PA3731	14	63.2	24.893	164.96	1182800000	82	231	26.7859	26.4265	26.8215	26.7797	26.5731	26.6899	26.6711	26.7656	26.906	26.1713	26.0936	26.5695
	Q9HXR8	PA3723	20	77.2	40.318	159.89	1799600000	163	368	27.2619	27.3289	27.0704	26.9652	27.5916	27.294	27.5479	27.2028	26.9125	27.4239	27.3791	27.5587
	Q9HXS9	PA3712	8	32.5	24.727	150.36	1153800000	68	231	26.1336	26.3589	25.7199	25.4643	27.681	27.7079	27.5791	27.7577	25.9141	23.5908	25.6055	25.0053
	Q9HXT9	wspR	11	36.3	37.887	29.715	337890000	73	347	24.6736	24.6478	24.5344	24.5476	24.9145	25.1984	25.132	25.1372	24.6669	24.6048	24.829	25.2405
Lysine--tRNA ligase	Q9HXU0	lysS	46	84.8	57.328	323.31	11557000000	459	501	30.1678	30.0156	30.0969	30.0301	29.7688	29.9204	29.7695	29.7247	30.0158	30.1289	29.8742	29.567
	Q9HXU1	PA3699	10	53.6	26.345	112.88	802170000	93	237	25.7774	25.7976	25.9057	25.8992	26.2944	26.4556	26.339	26.0773	26.3795	26.3623	26.1462	25.7659
	Q9HXU3	PA3697	8	24.1	48.611	14.966	99828000	32	431	23.4568	23.1552	23.5512	23.3084	23.1216	22.9549	23.153	22.9406	23.2281	23.0202	23.1941	22.0601
	Q9HXU4	PA3696	8	46.8	26.551	48.755	283500000	32	248	24.9617	21.9017	24.593	24.3519	24.7522	24.56	24.4187	24.7769	24.8251	24.2519	24.8356	24.5877
	Q9HXU6	PA3694	5	51.4	11.732	21.115	149420000	28	107	24.3822	24.1861	24.5318	24.179	21.9733	23.0406	23.196	21.8637	24.721	24.2686	24.3017	21.3022
	Q9HXU8	lptF	14	62.5	28.514	323.31	2460000000	136	261	27.2198	27.5959	27.3473	27.4885	27.598	27.2411	27.3727	27.5617	28.0889	28.8729	28.5591	25.9312
	Q9HXU9	PA3691	5	31.3	14.468	55.395	576400000	49	134	25.1887	24.7478	25.1615	24.9999	25.4564	25.716	22.5858	25.7541	26.5961	26.599	26.4425	24.99
	Q9HXV2	PA3688	3	42.1	12.918	86.467	682740000	40	114	24.2185	22.8767	24.0182	24.0288	27.069	27.2244	27.1895	27.0289	24.9467	22.56	25.0461	25.492
Phosphoenolpyruvate carboxylase	Q9HXV3	ppc	11	15.5	97.839	15.044	63650000	21	878	23.1803	21.2435	23.3752	23.7003	20.9715	22.2181	21.1247	21.7424	21.8592	23.6293	21.1403	23.5171
Adenylate kinase	Q9HXV4	adk	17	80	23.107	288.22	9586000000	172	215	29.4303	29.7001	29.6254	29.8213	29.1644	29.5719	29.368	29.356	29.9153	30.0689	29.9443	29.8888
	Q9HXV8	PA3682	11	50.4	29.15	31.156	182740000	44	274	23.8611	24.2572	23.6822	23.3693	23.2249	23.8296	23.7603	24.1932	23.8001	23.8742	24.4545	25.1295
	Q9HXW5	PA3675	9	48.7	23.645	40.853	279400000	47	226	23.9108	24.4284	23.767	24.3257	24.9447	25.1806	24.7915	24.9675	24.6971	21.122	24.7318	24.3218
	Q9HXW6	PA3674	5	50.8	14.393	24.852	327150000	36	132	24.2831	22.2099	24.302	24.6014	24.551	24.8675	24.7017	23.0858	25.5976	25.7016	25.7409	23.3142
	Q9HXX2	PA3668	5	50.7	15.927	7.0436	127640000	27	140	23.6659	24.071	23.4563	23.3185	23.8795	23.6447	23.3391	23.9114	22.6363	23.2629	22.9641	22.5952
Probable cysteine desulfurase	Q9HXX3	csd	10	34.9	43.274	29.112	235180000	47	401	23.988	23.6522	23.9784	23.5711	25.2475	25.0877	25.2112	24.9745	23.5681	22.9674	23.8736	24.0829
	Q9HXX5	PA3664	8	76.5	13.111	20.346	547970000	39	115	24.9306	24.7647	25.1609	25.3302	25.8542	26.2838	26.3193	26.418	25.0015	22.3541	25.0984	25.6125
	Q9HXY0	PA3659	8	24.6	44.544	29.048	122540000	22	402	23.4161	23.6409	23.3431	24.243	22.6299	22.9912	22.361	21.419	24.0201	24.1945	20.8379	22.4333
Methionine aminopeptidase	Q9HXY1	map	11	49.8	29.086	58.369	992450000	52	261	25.7415	25.6705	25.7874	25.7446	26.8185	27.0584	26.872	26.8528	26.3446	25.6782	26.4181	27.1255
Outer membrane protein assembly factor BamA	Q9HXY4	opr86	39	68.5	88.286	323.31	4639800000	259	797	29.0872	29.0958	29.1197	29.2708	28.1094	27.7878	27.8182	27.9264	28.8706	28.6285	28.524	27.0732
Skp-like protein	Q9HXY5	PA3647	19	69	19.09	230.01	10376000000	175	168	29.681	29.6913	29.5603	29.681	29.6958	29.891	29.9037	29.9747	30.1804	29.9415	29.8468	29.6725
UDP-3-O-acylglucosamine N-acyltransferase	Q9HXY6	lpxD	5	25.8	36.191	20.476	150220000	18	353	23.8537	23.5035	22.1888	23.5499	22.7136	23.17	21.7318	22.0468	24.0259	22.6398	24.1147	23.9746
3-hydroxyacyl-[acyl-carrier-protein] dehydratase FabZ	Q9HXY7	fabZ	12	65.1	16.773	99.739	1671900000	100	146	27.2679	27.4855	27.3539	27.1747	27.3742	27.0514	27.323	27.4417	26.7961	26.975	26.971	26.5514
Acetyl-coenzyme A carboxylase carboxyl transferase subunit alpha	Q9HXZ2	accA	22	70.9	34.947	276.55	3045000000	177	316	27.587	27.5963	27.5871	27.633	28.2325	28.5523	28.1939	28.1971	28.2565	28.1046	27.9433	28.3386
CTP synthase	Q9HXZ4	pyrG	35	79.9	59.617	191.56	1818900000	180	542	27.317	27.423	27.3482	27.6275	26.4876	25.228	25.2069	26.2931	27.2067	27.5928	27.9813	28.3235
Enolase	Q9HXZ5	eno	27	73.9	45.195	313.59	6289400000	219	429	29.0073	28.9643	29.0552	29.0742	28.5024	28.565	28.5389	28.6698	29.1924	29.5013	29.3332	29.6687
S-(hydroxymethyl)glutathione dehydrogenase	Q9HY01	adhC	11	38.6	39.208	43.077	1147500000	78	370	25.6358	25.8506	25.6323	25.6342	26.202	26.8393	26.5257	26.5552	26.6933	27.2213	27.1998	27.7198
	Q9HY02	PA3628	12	72.4	31.275	124.95	598900000	69	283	25.6307	25.7652	25.4853	25.4017	25.4717	24.8177	25.466	25.1673	25.733	26.0011	26.1862	26.6206
5'-nucleotidase SurE	Q9HY05	surE	7	27.3	26.368	23.185	246540000	27	249	24.8412	24.6176	24.8375	24.6901	21.0906	23.6744	22.2937	23.9558	25.2743	24.7721	24.5995	24.8721
Ferredoxin 1	Q9HY07	fdxA	3	24.3	12.159	24.361	2072600000	47	107	26.6084	26.4071	26.933	26.8453	28.0589	28.371	28.0098	28.0974	27.4634	26.4762	27.2499	27.7455
DNA mismatch repair protein MutS	Q9HY08	mutS	8	13.1	94.977	12.565	58781000	23	855	22.9541	22.1963	23.1176	23.3749	21.1942	23.0651	23.1012	21.9958	22.893	23.3807	23.3659	21.7879
	Q9HY10	PA3618	7	63.7	17.715	76.339	664400000	67	168	25.9756	26.1374	25.9162	25.8277	25.714	25.4274	26.0192	25.8011	25.7611	25.7355	25.8055	25.5548
	Q9HY11	PA3615	15	48.3	40.465	53.092	593280000	77	356	26.207	26.0552	26.1847	26.297	23.8963	24.2669	22.9207	23.6105	25.5475	25.4514	25.6229	26.664
	Q9HY12	PA3614	17	49.3	51.921	79.911	479260000	55	467	25.1793	25.4743	25.6518	25.5913	22.0363	22.15	21.9824	22.1888	25.5211	26.1257	26.6442	26.1211
	Q9HY13	PA3613	14	28	88.378	27.283	109670000	29	801	23.1319	23.5355	23.7884	24.1494	22.7164	22.2627	21.585	22.2602	24.0056	23.2758	24.7332	22.7529
	Q9HY15	PA3611	6	49.3	14.986	278.43	3620200000	46	136	28.4756	28.1156	28.395	28.279	28.4215	28.0213	28.2713	28.5077	28.3886	27.9523	27.9217	28.1735
	Q9HY22	erdR	12	79.3	23.531	76.275	1791000000	133	217	27.3584	27.3391	27.3734	27.4909	27.1974	26.9998	27.0735	27.0708	27.3561	27.4209	27.3024	27.1121
	Q9HY24	PA3602	11	28.2	58.786	23.985	863850000	37	536	25.9252	25.3811	25.4049	26.0518	21.0341	22.6998	20.9918	21.5981	24.4306	26.3816	25.8969	22.8651
50S ribosomal protein L31 type B	Q9HY25	rpmE2	4	36.8	9.5185	96.419	1252300000	30	87	27.2216	27.3271	27.7528	27.5686	22.7231	22.4166	22.7431	22.3338	27.4183	21.4952	26.9959	27.7982
Glycerol kinase 1	Q9HY41	glpK1	13	39.7	54.207	43.172	191640000	36	494	25.707	25.2504	25.5495	25.0582	21.588	21.3706	21.4067	22.0864	22.319	21.4471	21.6367	21.8573
	Q9HY48	PA3572	3	67.2	6.7747	8.5149	79027000	11	58	21.0475	23.049	22.49	23.0946	24.138	24.6095	23.5471	23.8088	22.4233	22.8872	21.6379	23.6896
	Q9HY50	PA3567	20	82.5	36.677	323.31	3577600000	163	337	28.3453	28.3582	28.352	28.0374	28.5583	28.8297	28.4445	28.389	27.9413	27.9234	27.7999	27.3908
	Q9HY51	PA3566	4	42.3	11.167	19.519	395270000	19	97	22.0189	22.7375	26.0483	20.95	26.1844	25.727	25.9804	21.897	22.3624	21.6729	21.8339	22.7504
	Q9HY54	fruR	13	52.6	36.387	59.35	324590000	61	329	24.6685	24.4282	24.7632	24.5521	24.4627	24.5397	24.6087	24.5545	25.0167	25.1053	25.164	25.5081
	Q9HY55	fruI	27	40.5	101.57	200.12	1208200000	136	956	26.4415	26.0008	26.5689	27.0091	27.0399	26.6054	26.6513	26.498	26.3283	27.1816	26.9077	25.1361
Phosphofructokinase	Q9HY56	fruK	20	60.8	33.381	95.595	1174000000	105	314	26.7502	26.7277	26.9185	27.2289	26.4781	26.5892	26.3821	26.7869	26.6144	26.5117	26.1968	25.8432
UPF0246 protein PA3539	Q9HY72	PA3539	12	62.2	29.56	48.285	593720000	64	259	26.1735	25.6662	26.2397	26.466	22.0705	23.0663	22.1619	22.7725	25.9753	26.037	26.35	26.1516
	Q9HY73	PA3538	4	16.7	39.189	2.7415	23629000	11	360	22.2208	22.2473	21.8138	21.9052	21.405	23.1376	21.75	21.4304	23.8674	21.8022	22.9573	21.7452
Glutaredoxin	Q9HY77	PA3533	9	88	11.843	72.751	3337300000	71	108	28.0405	27.0716	28.0893	27.9745	27.9824	28.1609	27.9681	28.0135	28.092	27.6815	27.9708	29.4566
Bacterioferritin	Q9HY79	bfrB	13	87.3	18.553	266.02	10765000000	188	158	30.4349	30.246	30.4746	30.4389	29.4895	29.0521	28.9522	29.2481	29.399	29.8044	29.8363	27.4106
	Q9HY81	PA3529	26	96.5	21.822	323.31	133000000000	542	200	33.5862	33.574	33.5286	33.2383	32.732	32.9218	33.0458	33.1183	33.6363	34.1419	34.0944	33.5243
Ribonuclease T	Q9HY82	rnt	11	58	24.723	107.73	747420000	67	224	26.5165	26.3844	26.0556	26.4125	25.859	25.7473	25.7362	25.4987	26.0837	25.7036	25.6118	26.0806
	Q9HY83	PA3526	3	15	35.1	3.8335	32597000	11	321	22.1885	22.3676	22.1746	22.0123	22.1126	22.2942	22.622	22.8107	21.8107	23.5643	21.8278	22.4562
Argininosuccinate synthase	Q9HY84	argG	41	88.6	45.297	323.31	8885000000	342	405	29.8756	29.6923	30.0288	29.9261	28.5799	28.6593	28.2959	28.5037	30.0174	29.5503	29.6261	29.888
Lactoylglutathione lyase	Q9HY85	gloA1	3	17.2	14.251	18.888	1050400000	27	128	26.5972	26.4984	26.5174	26.222	26.9275	26.9609	26.9898	26.9	22.6039	26.6661	26.4873	21.762
	Q9HYB3	PA3496	5	79.7	6.8834	13.259	513130000	21	59	25.8555	25.744	25.7628	26.0558	21.2183	21.5252	25.069	25.4856	22.155	25.6467	25.4466	25.1718
Methionine--tRNA ligase	Q9HYC7	metG	26	44.9	74.903	129.71	1131500000	144	677	26.693	26.2968	26.7141	26.6718	26.6934	26.8082	26.7119	26.2901	26.0968	26.7274	26.6611	26.7121
	Q9HYC8	PA3481	17	64	38.888	93.445	1848100000	108	364	27.4888	27.1459	27.6528	27.6194	26.6923	25.7545	26.3462	26.6838	27.5909	27.5218	27.092	27.7886
Deoxycytidine triphosphate deaminase	Q9HYC9	dcd	7	52.1	21.154	72.326	1251800000	87	188	26.6991	26.7234	26.7756	26.7354	25.3008	25.8448	26.0334	26.0471	27.1657	27.0595	27.5227	27.1691
NAD-dependent malic enzyme	Q9HYD5	maeA	30	83	62.42	277.08	2222100000	162	564	27.882	27.9607	28.1282	28.2048	26.167	25.5702	26.5634	26.2925	27.3583	26.7629	28.2103	27.9973
	Q9HYD7	PA3469	4	25	19.629	41.524	152860000	19	180	21.7002	21.5162	21.7783	23.9277	22.4919	22.2625	22.869	22.9496	23.5869	24.0991	24.2953	24.3061
	Q9HYE0	PA3466	11	38.1	48.989	18.421	206510000	41	446	24.5951	24.6565	24.3824	24.6731	21.7863	22.5841	23.6837	21.8347	24.2149	24.3338	24.8661	23.0187
	Q9HYE5	PA3461	12	44.7	43.294	53.189	301440000	63	398	24.516	24.3142	24.5225	24.545	25.399	24.8422	25.2085	25.0947	24.5633	22.6364	24.5416	24.7075
	Q9HYE8	PA3458	8	58.6	17.599	122.69	496760000	58	157	25.1011	24.998	25.2725	25.1766	25.0056	24.8657	24.5824	24.6916	25.4026	25.9901	25.7158	26.8875
	Q9HYF1	PA3455	19	44.6	58.331	58.06	378080000	68	496	25.4039	25.461	25.571	25.451	24.9788	24.5151	23.6022	24.6466	24.9584	22.0694	24.4885	24.9436
UPF0502 protein PA3453	Q9HYF3	PA3453	6	43.9	24.16	33.293	193920000	35	221	24.1987	24.1711	24.318	24.2301	23.6898	23.9144	23.4805	23.9697	24.3987	24.6869	24.0548	22.9381
	Q9HYF6	PA3450	13	81.1	24.164	102.22	2354100000	126	212	27.9091	27.6177	27.8627	27.9605	27.5423	27.5976	27.6125	27.7195	27.5424	27.2298	27.1025	27.8016
	Q9HYG1	PA3445	4	20.4	35.184	6.4219	65004000	11	323	23.9011	20.0401	23.6596	24.2192	22.4963	22.0536	22.3687	22.8166	21.7585	22.8399	22.2141	21.9728
	Q9HYG5	PA3441	3	76.1	7.5858	4.5957	145930000	11	71	21.6703	25.3781	24.1084	24.8628	22.1313	21.9551	22.3197	22.9663	22.8389	22.3225	21.6074	23.593
	Q9HYG6	PA3440	11	84.5	11.637	243.87	5617500000	140	103	28.7287	28.5611	28.8127	28.7863	28.4881	28.3117	28.3839	28.521	29.5548	29.2	29.598	29.0091
	Q9HYG7	folX	5	48.8	14.2	52.039	545170000	37	123	25.653	25.8136	25.7126	25.7355	24.9061	22.2512	25.1563	25.2456	25.6966	25.9289	26.1197	25.1923
	Q9HYG9	folM	8	45.3	25.403	22.104	140750000	24	234	22.1922	22.9766	22.8935	21.3401	24.2554	23.6137	23.7645	23.983	22.7921	22.8043	22.6239	22.6325
Uncharacterized protein PA3435	Q9HYH1	PA3435	9	97.3	15.871	137.28	1220300000	77	150	26.8805	26.4696	26.9538	26.8656	26.5034	26.519	26.7338	26.6536	26.8911	26.5468	26.6429	26.3203
Putative aldolase class 2 protein PA3430	Q9HYH5	PA3430	7	41.7	28.025	42.142	98065000	15	259	23.0865	21.8397	22.3412	21.1883	24.9134	24.2914	24.6104	24.6528	22.4976	22.6958	21.8924	21.6888
	Q9HYH8	PA3427	9	38.3	32.323	41.162	190950000	41	303	23.8831	24.1245	23.9889	24.1246	23.42	23.4903	23.9615	23.7375	24.5922	24.4762	24.7379	21.7466
	Q9HYI4	PA3421	5	9.4	50.69	27.33	65638000	10	456	20.6223	21.8614	22.3746	21.9572	24.4746	23.9976	21.223	23.7839	23.2031	22.9571	22.4746	22.1292
	Q9HYI7	ldh	17	67.2	35.633	323.31	5299900000	140	341	27.0852	27.0634	26.5819	26.273	29.9057	30.2019	30.4186	30.1195	27.0139	26.5872	27.2281	27.7357
	Q9HYI8	PA3417	9	44.1	40.414	115.59	209320000	28	365	21.4686	20.6867	21.9862	22.0917	25.3623	25.3597	25.7606	25.9099	22.8341	23.0437	22.3407	22.98
	Q9HYI9	PA3416	7	30	36.143	21.006	89060000	17	333	20.8707	22.0226	23.2081	22.407	24.9042	24.6813	24.7239	21.4674	22.9483	23.621	22.8115	22.5373
	Q9HYJ0	PA3415	13	56.5	39.52	93.468	875830000	83	370	25.6325	25.7882	25.4792	25.3729	27.4458	27.4337	27.1125	27.4314	24.4381	22.3871	21.8999	24.5682
	Q9HYJ2	PA3413	4	71.6	10.157	36.893	1207500000	30	88	27.9142	27.4521	27.2594	27.028	22.2722	22.1053	22.4593	27.5795	23.8867	22.452	24.4982	26.0455
	Q9HYK7	fpr	23	88	29.517	239.4	8016800000	263	258	30.5396	30.0135	30.4266	29.912	27.5051	27.488	27.0444	27.5803	29.4628	29.3262	28.8387	28.9489
Nitrous-oxide reductase	Q9HYL2	nosZ	32	55.3	70.659	181.15	1498000000	109	636	27.3609	26.1405	26.9274	25.5847	22.1371	22.175	23.2912	20.9666	26.5223	28.8257	24.6547	29.7148
Probable D-serine dehydratase	Q9HYN9	dsdA	8	30.8	48.218	32.389	149150000	39	448	23.9116	23.8822	23.9175	24.353	21.4516	23.297	22.4815	22.0527	23.7346	24.5268	24.2633	24.7945
	Q9HYP2	PA3354	6	39.9	22.398	13.47	108040000	22	203	23.0886	23.284	22.6802	22.192	24.0545	24.2128	20.9676	24.1344	22.2763	21.7555	22.3887	23.7374
	Q9HYP3	PA3353	14	55.9	29.884	40.799	343040000	60	263	24.9581	24.928	24.9835	24.8082	25.0757	24.9842	25.3186	25.3361	24.4718	23.8561	24.4452	25.0689
	Q9HYP5	flgM	9	95.3	11.25	212.21	2348700000	102	107	26.9732	26.9146	27.0027	26.8561	28.1574	28.552	28.3638	28.3458	27.2409	27.3684	27.7412	27.4987
	Q9HYP7	PA3349	23	65.8	34.402	129.72	1895200000	130	310	27.8096	27.5411	27.851	27.4237	27.361	27.0602	27.1381	27.1647	27.1375	26.7753	26.3515	27.6007
	Q9HYP8	PA3347	8	91.1	11.226	86.995	1773600000	87	101	27.1205	27.2234	26.7547	26.8028	27.7255	27.3441	27.917	28.1621	26.6179	26.8504	26.9079	26.5145
	Q9HYQ0	PA3345	4	40.5	13.184	18.13	101000000	16	116	22.1141	23.5374	23.8357	23.6752	22.8026	22.7017	21.878	22.2617	23.9096	21.5004	21.0678	22.6401
	Q9HYQ4	PA3341	4	36.8	16.071	27.55	287020000	25	144	24.5055	24.3528	24.5741	24.3483	22.4638	24.9113	24.6532	24.9542	21.7076	24.7781	22.5475	25.7209
ATP-dependent Clp protease proteolytic subunit 2	Q9HYR9	clpP2	6	60.7	22.142	48.236	150400000	21	201	21.7365	22.271	20.6989	22.2762	25.2276	24.5524	25.1784	24.9285	20.7306	22.7679	23.5574	23.7625
	Q9HYS3	PA3322	5	32.3	26.023	9.6536	72321000	14	232	22.0594	23.2677	23.9944	24.0396	23.5602	23.1465	21.484	22.4894	21.5408	22.5811	21.774	21.0767
	Q9HYT1	PA3313	25	70.4	36.539	223.76	9127700000	274	335	28.8782	29.0415	29.0075	29.0749	30.3035	30.3937	30.3568	30.32	29.0048	29.1001	29.0854	29.3885
	Q9HYT2	PA3312	6	41.2	30.907	9.4669	73936000	18	296	22.7154	23.5422	23.4496	24.0313	22.071	22.507	23.0992	22.2733	21.4765	23.08	23.5179	21.9221
	Q9HYT5	PA3309	26	98	16.496	323.31	39062000000	346	151	31.786	31.808	31.6944	31.548	31.0606	30.9168	30.8339	31.01	32.2039	32.3993	31.8239	32.4708
RNA polymerase-associated protein RapA	Q9HYT6	rapA	6	9.3	106.87	15.195	108930000	17	950	23.6425	23.7669	24.378	24.2462	22.411	22.1069	22.6684	20.4885	22.7797	22.9156	24.1011	22.9094
	Q9HYU2	PA3301	6	27.5	35.308	16.394	130990000	29	316	23.5301	23.473	23.3047	23.4325	24.3836	23.8312	21.6888	24.2174	21.7972	23.7173	23.6963	21.9253
	Q9HYU4	fadD1	18	41.5	61.654	66.091	438250000	82	562	25.257	25.1911	25.0946	25.5986	25.9139	25.6501	25.5351	24.686	24.8918	22.4172	24.7803	25.2122
	Q9HYU8	PA3295	6	38.6	16.165	59.409	1616400000	55	145	26.7334	26.8591	26.8025	26.9244	26.9487	27.1079	27.333	27.2674	27.3118	27.4731	27.4814	27.2009
Beta-ketodecanoyl-[acyl-carrier-protein] synthase	Q9HYV7	PA3286	20	72.3	38.171	231.33	1604200000	141	350	26.5929	26.3854	26.4384	26.3621	27.4547	27.6619	27.7898	27.5959	26.7242	26.6724	27.037	27.774
	Q9HYW8	PA3273	8	27.1	21.913	50.502	416780000	26	199	20.8208	24.6223	21.9775	22.0779	26.2454	26.5935	26.6074	26.228	22.6621	22.2045	21.2834	22.1242
	Q9HYX1	PA3270	9	64.1	21.901	62.834	495650000	52	195	24.9595	25.0996	25.1247	25.3108	25.1698	25.6968	25.4087	25.2997	25.6981	24.9743	25.7563	25.4609
Recombination-associated protein RdgC	Q9HYX7	rdgC	17	61.4	34.015	110.27	2431400000	145	306	27.9317	27.9967	27.891	28.1352	26.9373	27.3413	27.2799	27.4182	27.6162	27.679	27.9685	27.3104
Peptidyl-prolyl cis-trans isomerase	Q9HYX8	PA3262	11	44.3	26.845	56.897	1383800000	81	253	26.68	26.8546	26.4574	27.0465	27.4726	27.4693	27.2786	27.1892	26.5881	26.3232	26.3905	24.5216
	Q9HYY0	PA3260	5	44.7	10.926	13.745	336300000	51	103	24.749	24.7198	25.0851	24.936	24.7946	24.9927	24.8311	24.9716	24.6459	25.0124	24.4866	24.318
	Q9HYY3	prc	43	54.4	78.182	215.36	3313200000	293	698	28.3329	28.3714	28.3648	28.4224	27.6905	27.9433	27.7904	27.7074	28.4135	28.2131	28.059	27.8624
	Q9HYY4	PA3256	15	57.2	33.419	51.808	576770000	81	320	25.2893	25.3523	25.209	25.1656	24.8478	24.4083	25.602	25.1669	25.9532	25.7855	26.6299	26.462
	Q9HYY5	PA3255	12	71.9	21.635	35.307	349630000	45	192	25.1431	24.6996	25.1372	25.0306	22.5483	24.8681	24.5931	24.9923	25.0931	24.5439	25.3242	25.8565
	Q9HYZ0	PA3250	22	75.3	38.285	197.39	7350400000	206	352	28.7192	28.794	28.5545	28.1751	30.148	30.2383	30.0739	30.218	28.7593	28.4226	27.9509	29.0588
Probable M18 family aminopeptidase 2	Q9HYZ3	apeB	10	26.1	46.658	38.989	336500000	58	429	24.3571	24.0843	24.0143	24.1794	25.5492	25.3626	25.4321	25.3452	24.1484	24.7125	24.7972	25.3572
Cell division topological specificity factor	Q9HYZ5	minE	8	42.9	9.7901	14.782	1350900000	55	84	26.8584	26.5932	27.0567	26.8841	26.7456	26.9086	26.817	26.7439	26.7706	26.5848	26.6814	27.3126
Site-determining protein	Q9HYZ6	minD	33	94.5	29.635	305.61	8991300000	271	271	29.5507	29.6443	29.7427	29.873	29.1322	29.039	29.0967	29.2039	30.1426	29.6495	29.8881	29.6197
Probable septum site-determining protein MinC	Q9HYZ7	minC	8	47.1	28.124	58.186	401510000	39	263	24.9922	25.243	25.5081	25.7622	23.8932	22.298	24.222	24.4517	25.1658	25.3829	25.6107	25.21
Putative quercetin 2,3-dioxygenase PA3240	Q9HZ00	PA3240	9	42.8	31.627	27.574	129060000	26	285	23.2366	23.3012	23.2476	23.453	22.7271	23.8998	22.1933	23.1031	23.2814	21.8683	22.8147	22.3074
	Q9HZ01	PA3239	8	44.6	30.367	13.524	127080000	29	267	25.0452	25.248	24.8149	24.4195	22.2753	22.6636	22.2985	22.0108	22.7071	22.9255	23.4275	22.1752
	Q9HZ02	PA3238	13	50.8	50.985	63.308	472670000	73	453	25.6673	25.9261	25.8648	25.5569	26.0105	25.0998	25.2475	26.0196	22.1094	21.1211	21.9465	25.1095
	Q9HZ04	PA3236	18	74.7	31.08	293.74	5875400000	217	285	28.8403	29.0363	28.5164	28.2173	29.8339	29.7085	29.641	30.1021	27.9554	27.2249	27.5838	27.1417
	Q9HZ15	PA3225	13	54	34.098	116.52	2118800000	132	309	27.3819	27.1864	27.2039	27.2417	27.7133	27.7843	27.7734	28.0222	27.2968	27.4633	27.3837	27.3791
	Q9HZ16	PA3224	3	38.1	11.43	61.501	404220000	28	105	25.381	22.4425	25.2894	23.2587	26.0207	25.5442	26.3157	26.1583	21.9572	24.248	24.5001	22.0887
	Q9HZ19	csaA	6	81.1	12.091	132.02	1268600000	63	111	26.4672	27.033	26.3723	26.1009	27.2676	27.3308	27.8137	27.9073	26.0125	25.46	25.1377	25.228
	Q9HZ26	PA3214	5	32.2	23.214	20.393	159760000	22	214	24.059	23.7483	22.6499	24.2073	24.4	21.5668	22.4751	24.1413	24.2443	23.1149	24.6335	21.2307
	Q9HZ27	PA3213	4	25.3	33.376	6.7475	63389000	16	312	21.7763	23.1877	23.5094	23.4962	23.8497	22.933	23.0112	23.7632	22.3418	23.2877	21.4168	22.8241
	Q9HZ32	PA3208	13	89.8	19.948	69.57	1068900000	75	186	26.0552	26.188	26.154	26.1754	26.4938	26.6172	26.6983	26.8266	26.7894	26.7162	26.4849	26.7829
	Q9HZ35	PA3205	8	70.5	16.696	40.808	397100000	34	146	21.4682	24.9663	22.1725	25.4052	22.3122	22.1516	21.8396	22.3117	26.0453	25.8975	26.9679	21.6888
	Q9HZ38	PA3202	8	88.9	10.609	44.197	2019000000	91	99	27.8145	27.7637	27.8397	27.7743	27.1764	27.0644	27.0645	26.8683	27.7644	27.0324	27.3777	27.1389
	Q9HZ41	PA3199	7	50.7	23.143	20.298	406750000	41	209	24.4744	24.3528	24.6063	24.7965	25.5263	25.7232	25.7814	25.6937	24.7056	24.8057	25.2975	25.1913
Segregation and condensation protein B	Q9HZ43	PA3197	6	27.4	36.905	30.995	109480000	11	332	22.9421	24.9747	24.6545	24.3606	22.945	21.7603	21.593	22.7838	22.1974	22.6019	22.2489	23.1127
	Q9HZ44	PA3196	4	23.3	19.293	10.433	112280000	22	176	23.4619	22.6287	23.1692	22.5552	22.3509	21.6954	23.625	23.5071	23.1893	24.3194	23.6202	23.4846
Glucokinase	Q9HZ46	glk	9	52.3	34.606	19.663	180810000	37	331	24.2618	23.5747	24.2028	24.9965	22.1654	22.4768	22.7483	20.9647	23.8145	24.5702	24.0034	23.4972
	Q9HZ48	PA3190	34	81.4	45.131	302.94	13370000000	296	420	30.0296	30.1487	30.0113	30.0715	30.8439	30.8822	30.4943	31.1852	29.0511	29.4981	28.5586	24.962
	Q9HZ51	PA3187	13	44	42.24	79.946	684860000	65	386	25.9793	25.6917	25.8794	26.038	25.8807	26.6101	25.6555	27.0826	23.7069	26.0368	23.8715	22.6786
Ribosomal large subunit pseudouridine synthase B	Q9HZ55	rluB	11	42	43.724	29.602	245290000	43	386	24.3221	24.8106	24.6449	22.2988	24.8688	24.8566	24.1488	24.557	24.3485	24.1283	22.5032	24.8691
	Q9HZ61	PA3173	9	39.8	26.332	107.4	1302600000	78	246	27.6544	26.8799	27.4615	27.2378	26.0692	25.2388	25.2057	25.906	26.8769	26.7036	26.6502	26.5578
Phosphoglycolate phosphatase 2	Q9HZ62	gph2	7	42	24.976	43.56	255510000	40	226	24.0086	23.7079	23.885	23.8204	23.9358	22.4262	24.317	24.2025	24.4749	24.2212	24.7274	26.3789
Ubiquinone biosynthesis O-methyltransferase	Q9HZ63	ubiG	12	74.1	25.859	78.287	1326700000	118	232	26.5293	26.5055	26.6204	26.325	26.4827	26.5372	26.7515	26.9185	26.7887	27.1424	27.409	27.6377
	Q9HZ64	PA3170	7	25.5	48.493	42.323	334100000	45	444	24.1244	24.18	24.4882	24.2359	25.275	25.4587	25.4029	25.6222	24.3091	21.4009	24.8306	25.2512
Methylthioribose-1-phosphate isomerase	Q9HZ65	mtnA	16	69	39.425	167.15	702260000	64	358	26.2647	26.5152	27.3213	27.0332	24.9909	24.6499	23.5228	25.4478	25.2953	24.8756	23.9234	23.4437
Phosphoserine aminotransferase	Q9HZ66	serC	19	58.4	39.949	194.2	3325700000	150	361	28.4562	28.5071	28.5374	28.6688	26.0089	26.1566	24.777	24.2667	28.1902	28.822	28.8314	28.744
Chorismate mutase;P-protein;Prephenate dehydratase	Q9HZ67	pheA	16	50.7	40.632	51.258	385650000	57	365	24.9136	24.3498	25.0984	25.251	24.5485	24.6785	24.4274	24.2982	25.053	24.0677	25.0486	26.7093
Histidinol-phosphate aminotransferase 2	Q9HZ68	hisC2	6	24.4	39.482	20.096	45531000	15	369	22.7744	23.2412	23.0738	23.6961	22.7891	22.6379	22.4566	22.7513	22.3083	22.7711	22.0489	22.1178
Cytidylate kinase	Q9HZ70	cmk	16	71.6	24.637	111.22	1097900000	117	229	26.7238	26.507	26.9351	26.9893	26.0066	26.3008	26.169	26.2982	26.844	25.8678	26.4504	26.579
30S ribosomal protein S1	Q9HZ71	rpsA	53	84.1	61.869	323.31	57996000000	632	559	32.3652	32.3033	32.4066	32.4939	31.8552	31.8968	31.8616	31.9773	32.5462	32.5661	32.413	32.136
	Q9HZ93	PA3131	10	74.4	22.852	112.49	728430000	66	215	26.3814	25.7769	26.7843	26.7401	23.0497	23.5545	22.4632	22.7978	26.2481	25.7165	26.3161	26.3567
	Q9HZ94	PA3130	7	83.4	16.555	30.328	354970000	36	145	25.4073	25.2008	25.5194	25.8636	22.5683	22.639	21.9698	24.008	24.8811	24.9652	25.028	25.1524
	Q9HZ96	PA3128	12	60.5	26.219	60.705	585360000	90	248	25.4603	25.5041	25.1345	25.41	25.5824	26.0971	25.7796	25.9306	25.4858	25.8326	25.6665	25.8492
	Q9HZ98	ibpA	12	75.8	16.582	102.77	1540300000	110	149	26.9827	27.6152	27.1051	27.3032	26.9643	26.7077	26.8371	26.6855	27.2446	27.3252	26.8323	26.4304
	Q9HZA1	PA3123	7	64	13.516	160.22	3831800000	95	125	28.9007	28.7305	28.8586	28.8127	28.0846	27.8347	28.0024	27.9509	28.7731	27.4845	27.5659	28.1639
	Q9HZA2	PA3122	4	17.8	32.835	30.667	55205000	16	297	23.2237	21.1101	22.4818	22.4937	21.5014	22.9653	21.4455	23.3748	21.681	23.039	22.15	22.3494
3-isopropylmalate dehydratase large subunit	Q9HZA3	leuC	14	43.2	51.042	71.849	510630000	56	474	25.0389	24.8678	24.7448	25.2009	21.1952	23.6172	22.6908	22.8984	25.4693	25.8759	26.6399	27.5712
3-isopropylmalate dehydratase small subunit	Q9HZA4	leuD	19	92.5	24.011	138.19	2595900000	155	212	27.8886	28.0936	27.8584	28.0538	26.7768	27.0011	26.9601	27.2266	27.7828	28.1011	28.0477	28.5979
	Q9HZA6	fimV	27	41.2	96.928	323.31	2056000000	162	919	27.9094	27.4917	27.7914	28.2096	27.0214	26.501	26.9004	27.0566	27.3932	27.9737	26.9267	24.8934
Acetyl-coenzyme A carboxylase carboxyl transferase subunit beta	Q9HZA7	accD	13	62.1	31.843	200.66	1944700000	105	290	27.1856	27.1547	27.2831	27.0639	27.3574	27.4631	27.3823	27.4894	27.3392	27.4092	27.3011	27.8498
	Q9HZA9	PA3110	4	16.9	23.559	54.447	277270000	24	219	25.6044	25.2003	25.6049	25.6504	23.5088	23.091	22.5273	23.0492	24.5567	24.6582	23.3403	22.4031
NAD kinase	Q9HZC0	nadK	9	49.2	32.14	28.293	204640000	40	295	24.1514	24.0413	24.1172	24.5206	24.0983	22.515	23.6302	21.4212	23.8912	23.9237	24.4995	25.9327
	Q9HZC3	PA3085	2	35.6	9.9651	7.7151	81864000	11	87	20.6853	23.5199	23.9491	23.9435	21.22	22.0957	23.0503	21.9519	23.9294	23.145	21.947	22.4377
	Q9HZC5	pepN	28	40.6	100.05	84.615	733110000	117	885	25.9333	25.5739	26.1522	26.466	25.1662	24.5572	24.2622	24.8741	26.347	26.4934	26.8833	25.7616
	Q9HZC6	gbt	8	22.6	71.403	8.5475	65503000	18	654	24.1511	24.3015	23.6913	23.5052	21.8192	22.3918	22.8202	22.4548	22.2763	21.53	21.311	22.0493
	Q9HZC7	PA3081	11	32.1	50.679	68.741	253090000	26	455	22.8002	21.7137	22.3747	21.1839	25.8165	25.6079	25.777	26.5405	22.2889	23.7345	22.4449	22.6363
	Q9HZC8	PA3080	11	41.1	38.478	103.57	518100000	43	365	23.5241	24.0443	22.2643	21.7652	27.2081	27.0107	27.0723	26.8802	20.326	23.109	22.7466	22.6707
	Q9HZD8	PA3070	14	52.1	36.148	136.31	1212400000	88	326	26.8241	26.7895	26.7836	26.7031	26.3872	26.3122	26.7285	26.3322	26.5978	26.7566	26.8168	26.6886
NAD-specific glutamate dehydrogenase	Q9HZE0	gdhB	60	46.5	182.64	323.31	2253900000	281	1620	27.8467	28.1464	27.3439	27.3862	28.6036	28.2904	28.0882	28.3532	25.6686	24.8012	25.645	23.0476
	Q9HZF2	PA3056	4	43.7	18.132	12.264	185430000	29	158	23.4677	22.1722	22.6481	23.3838	24.4154	24.3269	24.4276	24.0673	24.3609	24.0152	24.3929	24.9519
	Q9HZF4	PA3054	5	12.3	71.197	13.523	45277000	11	634	22.238	21.7609	22.3356	23.3195	23.6116	23.0047	24.0696	24.0024	23.0046	21.9135	22.5977	22.6185
	Q9HZF5	PA3053	17	70.1	37.484	83.395	936070000	85	335	26.2947	25.6469	26.3143	25.8777	27.0361	27.0114	26.855	27	25.6555	25.2073	25.4991	25.4255
Dihydroorotate dehydrogenase (quinone)	Q9HZF8	pyrD	15	53.5	36.128	165.04	699840000	81	342	25.7309	25.8702	25.5101	25.5966	26.2981	26.5018	26.0733	25.8399	26.2331	25.5353	25.8474	25.798
Ribosome modulation factor	Q9HZF9	rmf	6	65.7	8.1351	107.01	1997500000	75	70	27.2054	26.9442	26.869	26.6385	28.0283	28.6303	28.3289	27.3116	26.9777	26.7614	27.1334	27.4167
	Q9HZG2	PA3046	5	65.8	13.025	34.416	866900000	36	114	26.1586	26.2852	26.2554	26.1904	26.8175	26.6492	26.5379	26.453	26.102	22.1218	25.2698	25.8177
	Q9HZG8	PA3040	6	49.5	11.916	168.41	3239400000	67	109	28.4122	26.9595	28.021	27.7667	28.9579	28.6846	28.1289	28.2236	28.0524	26.8424	26.7285	28.6016
	Q9HZH0	PA3038	13	46.6	46.712	54.5	441000000	62	421	25.2861	25.0804	24.9479	25.2032	26.4022	26.2401	26.3239	25.9114	22.8888	23.5575	21.3306	21.9668
	Q9HZH6	snr1	27	62.7	52.5	167.89	1410800000	116	467	27.0394	25.9932	26.5502	26.27	28.5674	26.9226	27.4758	27.7459	26.1564	24.936	24.5849	22.6274
Molybdenum cofactor biosynthesis protein B	Q9HZH7	moaB2	14	93.3	19.224	214.05	1878500000	120	179	27.7278	27.8089	27.3192	27.2255	27.2996	26.8027	26.8788	26.7768	27.5108	27.5597	27.3404	27.1126
	Q9HZH8	moeA2	7	39.5	43.39	22.85	178170000	27	405	24.0417	24.7357	24.2785	24.2654	22.1504	21.3002	21.3779	21.2885	23.01	24.5148	24.7656	24.5545
	Q9HZI0	PA3026	12	35.6	58.019	18.389	124570000	38	531	23.3944	21.7626	23.8832	23.3725	23.6783	23.6518	23.428	23.6591	21.1835	22.0952	23.7061	23.6754
Probable lipid kinase YegS-like	Q9HZI3	PA3023	11	53.3	31.504	49.6	513890000	59	302	25.4531	25.6575	25.5522	25.1242	25.8734	25.8702	25.8793	25.9336	24.9774	25.338	24.6908	24.7446
	Q9HZI4	PA3022	7	38.4	29.579	78.649	446910000	42	268	25.0731	25.259	25.339	25.4865	24.5492	25.1266	20.8858	25.0128	25.6401	25.6184	25.5966	25.5985
	Q9HZI5	PA3021	6	50.8	14.206	41.814	250810000	29	128	21.8307	22.8499	24.071	23.8715	24.7642	25.399	25.3117	25.3561	21.6818	24.8482	21.85	24.8181
	Q9HZI6	PA3020	11	27.3	73.39	34.79	113080000	28	642	23.0639	21.818	21.754	21.69	24.8866	24.3604	24.1077	24.8282	21.2633	21.3469	22.3962	21.886
	Q9HZI7	PA3019	16	31.2	71.155	37.064	286900000	32	640	24.8611	24.3877	25.2111	25.5334	22.1372	21.9578	24.5084	21.9361	25.5285	23.23	24.0514	24.81
Universal stress protein	Q9HZI9	PA3017	11	87.6	15.844	312.02	2882500000	86	145	27.1412	27.5751	27.2303	26.7428	28.3674	28.3941	28.3946	28.6802	27.6644	27.6883	28.1435	27.9798
3-hydroxyacyl-CoA dehydrogenase;Enoyl-CoA hydratase/Delta(3)-cis-Delta(2)-trans-enoyl-CoA isomerase/3-hydroxybutyryl-CoA epimerase;Fatty acid oxidation complex subunit alpha	Q9HZJ2	fadB	36	53.7	76.953	293.63	4114700000	228	715	28.3639	28.3154	28.3944	28.7189	27.9852	27.8254	27.6943	27.7302	28.9496	28.5056	29.1969	27.7303
3-ketoacyl-CoA thiolase	Q9HZJ3	fadA	18	61.1	41.643	249.95	4388700000	140	391	28.0713	28.1191	28.0459	28.2115	28.4855	28.593	28.664	28.5162	28.6785	28.6749	29.2284	28.9138
DNA topoisomerase 1	Q9HZJ5	topA	20	35.8	97.282	50.136	396130000	87	868	24.9208	24.4802	24.8484	25.1213	25.9979	25.6264	25.5185	25.8316	23.6434	23.9377	23.9588	24.991
	Q9HZJ6	PA3010	7	43	19.071	37.926	353840000	20	172	25.5458	25.919	25.4708	25.6393	22.3815	24.2867	23.0916	21.0617	25.813	21.9399	22.4588	21.9923
Beta-hexosaminidase	Q9HZK0	nagZ	17	60.8	36.101	100.91	932110000	96	332	26.2437	25.9727	26.1576	26.4424	26.0378	26.1146	26.2061	26.1548	26.4387	26.2944	26.6535	26.9084
S-methyl-5'-thioinosine phosphorylase	Q9HZK1	PA3004	10	60	26.266	87.928	925600000	74	245	25.6798	25.6514	25.8549	25.6846	26.6259	26.747	26.6814	26.8894	25.8383	25.2369	26.3086	26.9814
	Q9HZK2	PA3003	12	82.8	22.474	68.227	1707100000	94	209	27.0336	26.7585	27.0081	27.0097	27.6204	27.8971	27.7983	27.5164	27.153	25.6239	26.6843	26.7807
Transcription-repair-coupling factor	Q9HZK3	mfd	13	16.3	128.79	25.08	82647000	24	1148	23.2031	21.3795	23.482	23.7216	22.7615	22.883	22.8597	22.7137	23.469	22.8297	23.9304	22.4752
Glyceraldehyde-3-phosphate dehydrogenase	Q9HZK4	PA3001	25	57.3	50.111	323.31	6124100000	247	461	28.7259	28.7603	28.7254	29.1818	28.7005	28.8482	28.2182	28.508	29.1683	29.2495	29.6864	29.795
Na(+)-translocating NADH-quinone reductase subunit C	Q9HZK8	nqrC	7	42.9	27.779	18.225	256270000	44	261	24.6549	24.6367	24.6631	24.7361	25.0416	24.6569	24.5612	25.1294	23.6929	23.4355	23.3725	22.7823
	Q9HZL4	PA2990	12	52.1	26.887	79.316	545160000	60	240	24.9134	25.0409	24.6251	25.0807	25.5919	25.9855	26.1172	26.3024	25.0024	25.3303	25.681	25.7749
	Q9HZL5	PA2989	7	35.8	28.376	22.476	258870000	38	254	25.29	25.0221	24.99	24.8237	24.5959	23.9234	20.8261	24.5711	23.5329	24.1861	23.5485	23.9319
Lipoprotein-releasing system ATP-binding protein LolD	Q9HZL7	lolD	3	30.8	24.65	22.282	126600000	23	227	21.5033	21.1495	22.9035	23.0242	23.4718	24.4381	23.9727	23.9453	23.6523	22.4969	21.9317	23.6051
UPF0434 protein PA2980	Q9HZM4	PA2980	4	68.9	6.7208	53.789	988590000	34	61	26.6098	26.5938	26.4002	26.7986	26.2976	26.3145	26.1066	25.3794	26.4408	25.9912	26.6137	26.9197
3-deoxy-manno-octulosonate cytidylyltransferase	Q9HZM5	kdsB	13	52.8	27.646	111.74	855240000	85	254	26.3793	26.1049	26.4429	26.4051	25.6178	25.3973	25.7061	25.6224	26.5587	26.5379	26.4109	26.5413
Ribonuclease E	Q9HZM8	rne	52	50	117.46	323.31	17940000000	515	1057	30.9867	30.888	31.1598	30.8799	30.4249	30.1021	29.8961	30.1657	30.7181	30.8337	30.5307	28.7426
	Q9HZN0	PA2974	4	27.8	25.322	8.6681	48118000	15	230	22.8119	22.7834	22.9767	22.9402	23.0114	22.7996	20.7632	21.5388	22.5785	23.203	22.2673	23.7284
	Q9HZN1	PA2973	9	50.6	36.063	33.818	237520000	35	326	24.5658	24.5535	25.2354	25.4725	23.7367	22.7903	22.1184	22.2979	24.4358	24.9978	23.2926	23.0436
Maf-like protein PA2972	Q9HZN2	PA2972	8	52.1	21.054	19.01	123570000	31	192	24.0405	23.8962	23.7211	21.6521	23.2408	23.5959	23.3264	23.6487	23.5394	23.2669	23.0281	23.3027
50S ribosomal protein L32	Q9HZN4	rpmF	4	55	6.7914	171.31	7144000000	64	60	29.2435	28.989	28.9358	28.8025	29.4423	29.7993	29.5052	29.6139	29.3063	29.6499	29.2197	28.1192
	Q9HZN7	PA2963	2	8	39.562	4.2968	25769000	13	349	21.629	23.4514	21.8401	21.5177	22.5431	21.6405	22.4118	22.0175	21.8118	22.7391	22.1427	22.4865
Thymidylate kinase	Q9HZN8	tmk	8	50	23.109	34.419	263440000	50	210	24.9659	24.7451	24.7803	25.1747	23.865	22.1525	21.6575	24.0309	24.4526	24.1084	24.967	24.6024
	Q9HZN9	PA2959	7	47.3	28.114	34.38	235600000	47	258	24.3376	24.0536	24.2947	24.4003	24.5381	24.4616	24.1598	24.2326	24.0478	24.2651	24.4894	24.6444
	Q9HZP0	PA2958	10	33.7	42.109	29.529	127370000	33	377	23.3048	22.1167	22.5438	22.7088	24.4148	24.285	24.4999	24.3917	22.5306	21.9218	23.4762	24.2585
	Q9HZP1	PA2957	7	36.8	25.028	12.437	154620000	28	212	23.9142	23.6525	23.8528	23.7198	21.3006	22.0914	24.379	24.4641	23.0959	23.2805	24.1669	22.4906
	Q9HZP4	PA2954	7	41.8	21.24	24.442	222120000	49	189	24.3664	24.3996	24.1765	24.2585	24.1047	24.1829	24.1932	24.4376	23.9301	24.1691	24.389	24.2957
Electron transfer flavoprotein-ubiquinone oxidoreductase	Q9HZP5	PA2953	37	80.2	59.928	323.31	6053300000	255	551	26.2782	26.461	26.8819	27.1484	30.4247	30.3551	30.5279	30.2086	26.7557	25.6272	26.6917	28.7498
Electron transfer flavoprotein subunit beta	Q9HZP6	etfB	25	83.1	26.376	323.31	37976000000	274	249	31.6292	31.8545	31.7786	31.7438	31.1996	31.2389	31.2306	31.258	31.8396	32.2717	31.8809	31.6229
Electron transfer flavoprotein subunit alpha	Q9HZP7	etfA	22	92.9	31.422	323.31	51022000000	373	309	32.1154	32.2934	32.4694	32.2497	31.5724	31.1367	31.6417	31.7261	32.4818	32.2964	32.2539	31.6959
Putative reductase PA2950	Q9HZP8	PA2950	27	67.8	43.528	212.5	3533100000	220	398	28.0402	28.239	28.0032	28.1003	27.8102	28.0796	28.0927	28.1149	28.3819	28.6253	28.6553	28.4276
Protein CobW	Q9HZQ2	cobW	15	50.1	41.206	139.3	1224400000	101	375	26.4231	26.3384	26.7419	27.0457	22.8642	21.6623	22.5436	22.934	27.397	27.7342	27.8181	27.7129
	Q9HZS0	PA2927	6	18.1	49.478	20.374	89508000	30	443	21.519	22.5048	22.8384	23.2047	24.4278	23.686	23.9875	23.7502	22.271	23.0395	22.8089	23.57
	Q9HZS9	PA2918	10	51	26.738	107.64	2472500000	114	257	27.1333	27.132	27.1271	27.0972	28.4321	28.5189	28.6581	28.2199	27.6668	26.9695	27.1618	26.4716
	Q9HZT2	PA2915	3	13.2	32.013	4.3382	48142000	17	288	21.9321	22.1101	21.4143	21.7093	22.7963	22.3795	23.1161	23.0601	22.3208	23.2083	22.6404	22.5296
	Q9HZU5	PA2902	9	42.6	30.448	30.176	187440000	23	282	24.0184	22.063	21.8345	21.6967	25.5989	25.1108	24.8689	25.6382	21.1424	22.6031	21.8516	22.4903
	Q9HZU6	PA2901	3	27.7	12.936	9.0915	82257000	15	119	23.5286	23.3303	23.4685	23.5477	22.3925	23.5262	22.2184	21.6113	24.1261	22.6634	23.5164	21.9843
	Q9HZU7	PA2900	8	42.8	29.852	36.851	132820000	35	269	24.14	24.0039	24.2352	24.4809	23.2096	22.3457	22.3955	20.9486	23.353	24.1874	23.6409	22.2055
	Q9HZW2	atuR	6	42.4	22.057	32.412	168590000	34	198	24.0696	23.7362	24.4598	24.0866	24.5131	24.117	24.4746	24.2743	23.4191	22.5097	21.364	23.0206
	Q9HZW4	PA2883	2	41.8	6.2693	19.345	66176000	14	55	21.532	22.7082	20.4073	22.0186	23.8269	23.4161	23.6111	24.0184	20.9967	22.5175	21.8377	22.3221
	Q9HZX1	PA2875	8	32.1	32.851	13.227	63172000	24	305	23.2339	22.6419	22.2741	22.9355	23.0378	23.7613	23.5567	23.4345	21.8865	21.739	22.1968	23.4544
	Q9HZX5	PA2871	12	49.8	28.695	72.82	406040000	66	265	25.0722	25.3442	25.5872	25.3419	24.8656	24.7586	24.3474	24.6285	25.5541	24.5663	25.0431	25.6165
	Q9HZY7	PA2857	6	35.7	24.585	17.971	255960000	49	227	24.4796	24.1945	24.6197	24.3786	24.8748	24.5896	25.143	25.0445	23.9696	23.1905	23.632	23.8892
Esterase TesA	Q9HZY8	tesA	7	56.7	21.037	99.039	520430000	44	201	25.7784	26.3825	25.9547	26.2326	24.4852	22.4528	22.4828	24.385	24.9434	25.4252	25.4655	25.6956
	Q9HZZ0	PA2854	11	45.8	34.799	90.593	974000000	86	323	26.0416	25.9283	25.7411	25.4864	27.68	26.8774	27.3632	27.5855	24.2971	24.2081	23.3254	25.743
Elongation factor P	Q9HZZ2	efp	10	39.9	20.985	149.28	6124500000	109	188	29.1297	29.1134	29.118	29.3584	28.841	29.1525	28.7755	28.5169	29.5915	28.0823	28.4932	29.3176
	Q9I000	PA2843	11	39.5	49.851	26.8	126110000	36	448	23.7327	24.1279	24.1914	23.296	21.9913	23.1751	22.8494	21.9929	24.2266	24.2667	24.2895	23.7694
	Q9I002	PA2841	9	47.9	28.612	33.428	290480000	46	263	24.5608	24.6688	24.5246	24.7529	23.7408	24.5984	24.0527	24.6609	24.4537	24.451	24.7867	24.9647
ATP-dependent RNA helicase DeaD	Q9I003	deaD	15	32.8	62.107	36.303	175230000	53	567	24.5647	24.4708	24.4919	24.3416	22.8215	22.7739	21.2881	23.1535	23.5368	24.1486	24.2659	24.4033
Thiopurine S-methyltransferase	Q9I011	tpm	9	64.2	24.875	29.53	162720000	32	218	24.3268	24.3617	24.9602	24.5383	22.0972	22.547	21.7565	20.9382	21.8382	24.3678	24.0014	24.4368
	Q9I012	PA2831	6	29.3	42.933	5.5748	51787000	16	375	21.9695	22.4048	22.2873	22.6353	22.7031	22.9046	23.1822	22.1961	23.0292	22.065	21.2029	22.0097
Protease HtpX	Q9I013	htpX	3	16.5	31.593	52.162	127480000	9	291	20.5272	22.2467	23.1462	20.2255	25.0379	24.3023	24.9134	25.522	22.6214	22.0462	21.0387	23.0557
	Q9I015	PA2828	7	27.8	44.799	28.144	232100000	37	403	24.6393	24.1586	24.3657	24.6641	21.5638	22.4198	21.92	20.0761	24.9181	24.8166	25.1063	25.3658
Peptide methionine sulfoxide reductase MsrB	Q9I016	msrB	2	15.2	14.824	8.7443	112580000	11	132	21.7512	21.8729	21.9438	22.4633	24.6047	25.4628	24.7407	24.4405	22.5954	22.7097	21.8317	22.5285
	Q9I020	PA2823	8	31.4	33.792	39.054	668190000	62	296	25.652	25.81	26.0049	26.0528	24.6601	24.7038	24.7267	25.0997	26.0174	26.5453	26.6491	26.4696
	Q9I022	PA2821	7	53.2	24.716	15.927	82509000	20	220	21.5616	23.5139	23.2587	24.0333	23.3867	21.92	22.3846	22.4893	22.5689	22.0224	23.2096	22.395
	Q9I026	PA2817	7	69.9	16.136	12.91	126760000	23	136	24.0322	22.5659	23.9737	24.0465	22.0452	22.9055	20.7876	21.1493	24.9329	22.9644	23.0839	21.9049
	Q9I028	PA2815	16	27.9	88.762	54.29	320080000	53	815	24.0493	24.7873	24.4951	24.6652	26.6092	24.9309	24.9294	25.3897	23.0561	22.6617	23.4072	22.7103
	Q9I030	PA2813	16	69.9	23.404	94.067	5218800000	116	206	29.1849	29.1875	28.9229	28.9636	28.6809	28.684	28.839	29.0043	28.8492	29.5615	29.1963	28.3319
	Q9I031	PA2812	15	63.5	34.54	96.399	1067100000	108	310	26.7895	26.3299	26.8655	26.7108	26.6736	26.613	26.6217	26.3035	26.403	26.015	26.1335	26.0176
	Q9I034	copR	6	45.1	25.716	7.0566	100540000	24	226	23.7209	23.5964	23.739	23.8304	23.6686	22.6489	22.6344	21.8151	23.1163	22.7465	22.7129	23.5318
NADPH-dependent 7-cyano-7-deazaguanine reductase	Q9I037	queF	8	38	30.848	21.801	118950000	31	276	23.4975	21.9403	23.6618	24.0065	21.4077	22.6441	22.6912	23.3853	23.54	23.969	23.9225	24.2413
	Q9I038	PA2805	10	93.1	9.7039	114.28	2474200000	56	87	27.3789	22.1193	27.804	27.7914	28.048	28.1639	27.7178	27.5643	28.9368	22.6761	27.384	27.368
	Q9I043	PA2800	7	50.4	26.148	169.58	2728300000	64	234	28.386	28.7022	28.6836	28.6694	27.1305	26.7294	26.4597	26.685	27.1681	27.9495	27.4114	25.9296
	Q9I044	PA2799	4	51.5	10.984	19.849	174790000	19	99	22.299	24.1491	22.8471	22.4429	23.0351	25.5292	25.0482	24.843	21.6845	24.4892	24.7139	22.7023
	Q9I045	PA2798	18	64.2	43.485	295.87	1538200000	150	394	27.1887	27.1317	27.5272	27.3743	26.5123	26.6058	26.5393	26.3502	27.616	26.6309	26.7117	27.0332
	Q9I046	PA2797	6	25.6	17.71	60.019	452720000	54	160	25.1683	25.3558	25.3924	25.487	25.3809	25.1356	25.5898	25.5032	25.4986	24.2421	24.8768	25.2957
Transaldolase	Q9I047	tal	25	66.1	33.946	323.31	6176100000	250	307	29.0903	28.9838	29.089	29.1248	27.938	28.1434	28.1536	28.1086	29.7293	29.3574	29.6092	29.4876
	Q9I056	cpg2	7	20.4	44.007	10.212	61486000	18	412	23.258	23.2241	22.6507	21.3405	23.1719	23.4202	22.746	23.8492	22.5644	22.9151	21.6707	21.9103
	Q9I067	PA2776	8	23.7	46.693	18.327	126770000	25	427	23.9029	23.6961	21.9055	22.425	24.6248	24.1033	24.2937	24.4742	22.0651	22.1267	22.3846	23.5831
	Q9I078	PA2765	18	52.2	32.396	105.48	1084200000	86	299	26.9574	26.6913	27.0409	27.1699	23.9399	21.4328	22.3569	22.2341	27.3379	27.0446	27.116	26.7387
	Q9I079	PA2764	11	50.6	24.519	218.91	3700600000	147	231	27.7822	28.0956	27.9373	28.0676	28.4799	28.624	28.7605	28.7746	28.5032	28.1743	28.4332	27.541
	Q9I081	PA2762	6	49.1	13.025	17.662	136200000	23	114	21.58	21.6003	24.0126	22.2743	24.5257	24.9263	24.8161	24.7853	22.2988	22.3289	21.3215	21.4571
	Q9I083	PA2760	11	33.4	46.85	51.431	705650000	52	425	25.7551	25.6346	25.5104	25.7144	27.3366	26.9507	26.8452	26.9346	21.6894	22.4087	23.1386	22.619
Ecotin	Q9I088	eco	12	55.1	17.228	114.56	1843000000	69	156	27.0279	26.9612	26.8805	26.6804	27.9105	28.4943	27.8162	28.021	26.9285	25.5417	26.6231	26.4204
	Q9I089	PA2754	3	47.7	11.874	20.855	275110000	25	109	24.5576	24.4931	24.0368	24.1316	24.5502	23.6165	25.1555	25.7344	21.8898	24.6208	21.2018	22.9473
Threonine--tRNA ligase	Q9I099	thrS	17	36.4	73.079	65.555	900000000	68	640	26.6718	26.2674	26.4971	26.6227	25.7805	25.4871	24.9252	25.3976	26.3014	26.7666	26.7705	25.9034
Translation initiation factor IF-3	Q9I0A0	infC	15	67.8	20.882	296.89	5535300000	181	183	28.5431	28.626	28.6447	28.5592	28.9666	29.0969	28.8094	29.1094	29.0266	29.3174	29.2798	28.7645
50S ribosomal protein L20	Q9I0A2	rplT	5	28.8	13.365	14.321	2896900000	37	118	27.8917	27.7088	27.6255	27.094	27.9757	28.1539	28.0974	28.3803	28.0097	28.5012	28.3345	27.4495
Phenylalanine--tRNA ligase alpha subunit	Q9I0A3	pheS	18	58.6	38.063	85.28	1097100000	116	338	26.4859	26.3038	26.566	26.5548	25.8294	26.1688	26.199	25.9943	26.7204	27.0736	27.2696	27.0833
Phenylalanine--tRNA ligase beta subunit	Q9I0A4	pheT	21	39.3	86.799	118.2	993180000	135	792	26.4569	26.3468	26.5846	26.7095	25.6298	24.5475	25.145	25.3324	26.8132	27.0238	27.3793	26.1062
	Q9I0C1	PA2721	5	26.4	17.356	33.627	404530000	32	159	24.4573	23.8096	22.1322	22.7907	25.9281	26.444	26.5199	26.5712	23.8902	22.9229	21.8416	23.6896
	Q9I0C5	cpo	15	72.8	30.435	243.93	3107000000	160	276	27.7284	27.8223	27.7801	27.556	28.8199	28.6867	28.7551	29.0412	27.3284	27.0584	26.9896	26.736
	Q9I0D1	PA2711	9	44.9	40.111	22.796	220400000	33	363	23.7726	23.905	23.9406	24.3687	24.7464	25.4826	24.7237	25.5779	23.1661	22.9816	20.3696	22.667
Cysteine synthase	Q9I0D3	cysK	23	82.7	34.309	323.31	8133400000	228	324	29.1727	29.0909	29.1742	29.131	29.6772	29.4175	29.7001	29.6227	29.4667	29.3003	29.6356	29.8483
	Q9I0D5	PA2707	24	67.3	32.205	104.71	2620500000	171	281	27.8267	27.7218	27.7808	27.9004	27.2316	27.42	27.3435	27.5611	28.0325	27.7671	27.8827	27.737
	Q9I0D7	PA2705	8	26.7	45.584	8.2024	77370000	26	393	23.4002	22.9998	23.2727	23.0566	23.106	22.1818	22.4681	22.2413	22.8564	22.5384	22.7905	23.1889
	Q9I0E3	PA2699	27	53.6	67.905	106.08	1078200000	115	612	26.5186	26.2934	26.2345	25.8173	27.2844	27.4335	27.3229	27.5785	25.828	22.5465	24.1912	24.7667
	Q9I0E4	PA2698	8	50.4	25.051	53.557	194590000	29	226	25.0535	24.877	24.844	24.9514	22.2433	22.399	22.301	21.7587	21.8607	22.0942	22.5027	21.3894
	Q9I0F5	PA2683	8	45	33.957	57.596	134980000	32	320	23.0282	21.3636	23.5392	23.791	23.7109	23.5827	23.6305	22.9931	23.533	23.5403	24.112	24.3147
	Q9I0H1	PA2667	20	94.9	13.379	246.7	9780900000	162	117	29.3314	29.1268	29.6111	29.3379	29.9585	30.3055	29.8264	29.6507	30.1882	29.207	29.845	29.6968
Flavohemoprotein	Q9I0H4	hmp	17	64.4	43.658	63.652	698270000	44	393	24.198	23.8828	24.7581	24.307	23.2629	21.9642	21.9878	21.9354	24.3592	25.6306	22.8485	29.4046
	Q9I0H9	PA2659	13	77.5	11.179	282.04	12440000000	133	102	29.3061	28.8263	29.0549	29.0398	31.0738	31.3849	30.8096	30.8704	30.0226	28.9622	28.3608	29.4826
	Q9I0I4	PA2654	17	39.2	77.124	33.356	220730000	54	714	25.576	24.7258	25.4818	24.7132	24.088	23.0232	23.1949	23.8791	22.5437	23.1659	21.663	22.4425
Methyl-accepting chemotaxis protein PA2652	Q9I0I6	PA2652	6	16.4	60.344	8.9873	56534000	16	561	23.6276	22.5976	23.5207	23.6352	23.3374	21.9593	23.0718	20.6085	21.7753	22.8133	22.0637	23.8303
NADH-quinone oxidoreductase subunit I	Q9I0J4	nuoI	12	74.7	20.61	33.21	508350000	64	182	25.4139	25.0103	24.9251	25.0362	25.5546	25.6227	25.575	25.3152	25.1011	25.632	26.217	25.3176
NADH-quinone oxidoreductase subunit G	Q9I0J6	nuoG	43	62.1	98.999	323.31	2666600000	244	905	27.7717	27.813	27.9495	28.1084	27.5516	27.2408	26.9228	26.861	28.1027	28.1587	28.4227	27.8356
NADH-quinone oxidoreductase subunit F	Q9I0J7	nuoF	29	73.9	48.678	162.03	2275100000	148	448	27.2427	26.9805	27.2176	27.369	27.4056	27.5931	27.5073	27.2492	27.5477	27.6726	27.9668	28.6931
NADH-quinone oxidoreductase subunit E	Q9I0J8	nuoE	10	53.6	18.088	115.55	1536200000	60	166	26.5034	26.189	26.4226	26.0548	27.0083	27.1312	27.2499	27.4364	27.2748	26.9498	27.6971	27.713
NADH-quinone oxidoreductase subunit C/D	Q9I0J9	nuoC	24	48.1	68.322	171.01	1428100000	148	593	27.1613	27.1197	27.0552	27.4045	26.8364	26.6905	26.4341	26.4051	26.8728	26.9096	26.8923	26.6455
NADH-quinone oxidoreductase subunit B	Q9I0K0	nuoB	14	76.9	25.425	136.6	2424100000	113	225	27.507	26.756	27.1947	27.2925	27.9745	28.0813	27.795	27.6007	27.9483	27.2124	27.6935	28.5439
Isocitrate lyase	Q9I0K4	PA2634	26	51.2	58.886	162.94	2373300000	179	531	27.4829	27.4839	27.6658	27.7969	27.642	27.6574	27.5088	27.2451	27.5062	27.8107	28.0423	27.6332
	Q9I0K5	PA2633	8	44.7	29.483	111.76	662810000	68	273	25.3215	25.5338	25.1357	25.1762	26.6819	26.8776	26.9499	26.7584	24.7917	24.7794	21.9298	25.2847
	Q9I0K7	PA2631	8	71.6	16.04	23.842	315700000	55	141	25.2998	25.693	25.2374	25.1655	24.5938	24.7481	24.5901	24.9104	23.8427	24.2497	23.9195	21.4038
	Q9I0K8	PA2630	8	41.6	44.057	20.733	124540000	24	389	24.5683	24.803	24.6998	24.8683	21.8091	21.6872	21.659	22.5173	21.8926	23.0291	23.1084	22.6262
Adenylosuccinate lyase	Q9I0K9	purB	22	63.6	50.5	149.19	1557000000	118	456	27.8478	27.4924	27.7949	27.6527	25.7736	24.7308	24.1303	24.0806	27.1447	26.923	26.9756	27.6303
High frequency lysogenization protein HflD homolog	Q9I0L1	hflD	10	54.9	23.062	24.594	147800000	39	206	24.1966	23.7152	24.1293	23.7584	23.6596	23.0626	22.2591	23.4203	23.5151	23.0347	23.8417	24.2133
tRNA-specific 2-thiouridylase MnmA	Q9I0L2	mnmA	13	49.3	41.886	55.434	507330000	73	375	24.7681	25.1459	25.0261	25.0595	25.2401	25.4677	25.5258	25.0079	25.0556	25.705	25.6269	27.0058
	Q9I0L4	idh	42	69.5	81.633	292.05	4914800000	253	741	29.1789	28.873	29.1251	29.399	21.7164	22.669	25.3088	26.64	29.2707	29.5017	29.4387	28.1071
Isocitrate dehydrogenase [NADP]	Q9I0L5	icd	46	76.3	45.577	323.31	45322000000	595	418	31.9706	31.6947	31.9156	31.996	31.49	31.5867	31.4695	31.3541	32.5423	31.8274	32.1323	32.2208
	Q9I0L6	cspD	4	82.2	9.5997	13.5	544300000	23	90	23.0126	25.116	22.3865	22.324	26.1379	25.856	26.1546	26.3975	25.3642	22.8099	21.5728	21.6838
	Q9I0L8	clpA	31	52.5	84.01	199.43	1176700000	129	758	27.1367	27.0416	27.1588	27.3839	20.9481	22.8376	21.2643	22.0251	27.0276	27.1147	27.3295	26.9222
Thioredoxin reductase	Q9I0M2	trxB1	15	82	33.818	323.31	8071600000	158	316	29.5757	29.7148	29.4932	29.1982	28.8305	28.866	29.0365	28.943	29.8252	29.5923	29.8588	29.5204
Outer-membrane lipoprotein carrier protein	Q9I0M4	lolA	15	64.4	23.072	175.64	4332600000	160	208	28.7616	28.4249	28.9347	28.621	28.5135	28.803	28.6059	28.6404	28.4508	27.9082	28.0161	28.1181
	Q9I0M5	PA2613	11	35.1	49.079	19.023	91158000	19	441	23.3802	21.8864	23.8248	23.7796	21.8912	23.3737	21.5039	23.1802	21.5439	22.5438	23.8515	24.0821
Serine--tRNA ligase	Q9I0M6	serS	22	76.8	47.231	184.02	2662400000	149	426	27.7787	27.597	27.6974	27.8413	27.5007	27.8035	27.5584	27.6012	27.8261	27.8887	28.1653	28.1705
	Q9I0M9	PA2609	10	45.3	36.625	26.779	69471000	27	327	22.6324	20.9189	23.2229	22.8303	22.8915	20.3164	22.6987	21.9902	21.3896	22.4979	22.2613	21.4411
	Q9I0N1	PA2607	2	23.8	10.907	6.8318	68874000	17	101	22.7223	22.261	22.6968	22.9068	23.0891	23.0619	22.1926	22.8681	23.06	23.3115	22.7401	23.4274
Protein TusC homolog	Q9I0N2	tusC	4	68.1	13.04	33.395	142860000	19	119	21.8783	22.514	21.076	20.9932	23.1156	23.9077	23.8914	23.808	22.348	24.204	21.8812	23.3836
	Q9I0Q4	PA2582	8	58.2	19.446	41.52	312630000	37	177	25.0048	24.8572	24.7108	24.8783	24.3352	21.0775	23.9767	24.4662	25.2571	25.2113	25.116	24.3289
	Q9I0Q6	PA2580	9	54.6	21.97	62.337	566230000	53	196	27.0043	26.9198	26.9927	26.1903	23.262	22.3498	21.4623	22.9396	24.7702	24.0276	24.3471	21.5101
	Q9I0R1	PA2575	26	98.5	22.222	323.31	14498000000	228	200	30.2307	30.1939	30.273	30.1386	29.9706	30.2093	29.8778	30.1016	30.6657	30.3103	30.433	30.732
	Q9I0R4	PA2572	13	34	50.757	35.85	391210000	67	447	24.2328	24.986	24.5274	24.2693	26.2435	25.6003	26.1296	26.0886	22.8201	23.8319	24.0183	24.7891
	Q9I0S5	PA2559	3	30.6	19.252	4.6961	42636000	12	180	22.8643	22.0946	22.7218	23.0146	22.2223	22.2083	22.2195	23.0697	21.8501	22.3427	22.2809	20.8208
	Q9I0T0	PA2554	13	77.3	26.426	82.385	702910000	59	255	25.36	26.0236	25.0215	25.3044	26.1938	27.2627	26.0367	27.3557	25.4177	24.3826	24.7021	21.2591
	Q9I0T1	PA2553	24	77.8	41.4	311.33	2352100000	199	396	26.6707	26.8252	26.5025	26.2732	28.3583	28.5591	28.6711	28.8234	26.4063	27.0676	27.1079	27.2227
	Q9I0T2	PA2552	14	53.6	40.908	68.253	379030000	60	375	24.281	24.1533	23.7706	21.487	25.3777	26.3913	26.6617	26.3513	24.1771	22.8924	22.8908	24.5678
	Q9I0T3	PA2551	6	30.6	35.144	6.1122	30740000	18	310	21.468	21.7776	21.7525	22.7042	21.0662	22.6734	22.6619	22.1785	22.5025	22.4968	22.3594	22.6273
	Q9I0T9	xthA	16	65.6	31.003	41.2	1371300000	117	270	26.5442	26.7042	26.546	26.5353	27.111	27.1367	27.0638	27.1001	26.8123	26.6773	27.0317	26.8292
	Q9I0U0	PA2544	5	21.5	26.862	11.323	103120000	29	237	22.6747	21.8648	20.804	22.4586	24.1073	24.1509	24.0972	23.8461	22.1985	22.7723	22.963	23.4378
	Q9I0U9	PA2535	10	44.7	36.262	34.662	157930000	34	331	23.3795	24.0226	24.2308	24.5267	21.567	22.6665	22.6632	22.646	24.3419	24.0374	24.3111	24.5354
	Q9I0V3	PA2530	12	44.7	48.959	38.68	250310000	51	441	24.9791	25.1346	25.0307	25.196	21.6906	22.5666	22.577	21.7263	24.5257	24.7556	24.4466	24.9949
	Q9I0V4	PA2529	12	35.2	52.681	57.755	183320000	43	477	23.663	22.4905	23.1578	23.5064	23.4608	24.2889	23.3211	21.854	24.3381	24.9291	24.7192	25.8339
	Q9I0X8	PA2504	13	83.4	22.822	231.08	3243700000	121	205	28.0676	28.0891	27.8457	27.2761	28.8207	28.5923	28.8334	28.876	27.2852	27.8	27.1902	27.5424
	Q9I0Y7	oprN	18	49.2	51.165	171.04	758710000	93	472	26.746	26.5808	26.4976	26.6148	26.8094	25.5454	25.5835	25.6262	24.0936	26.141	24.3851	23.1693
	Q9I0Y8	mexF	16	23.7	115.51	36.792	440240000	55	1062	25.7024	25.9094	25.8222	26.3199	23.3238	23.2434	21.6857	22.1149	25.7684	26.486	25.6364	22.0209
	Q9I0Y9	mexE	32	66.9	45.03	323.31	5209400000	178	414	29.1828	29.4983	29.3627	29.5957	20.8412	22.6291	22.8173	23.1611	29.8107	29.8338	29.2511	22.8051
	Q9I0Z0	mexT	7	26.5	38.222	67.899	409050000	42	347	25.1817	25.3485	25.4446	25.4092	24.8093	25.4271	24.6164	24.8889	24.5852	25.2491	24.885	25.0818
	Q9I0Z1	PA2491	17	72.3	36.832	87.197	1065100000	93	339	26.7259	26.6324	26.4337	26.1674	25.9487	26.1125	25.7772	25.2721	27.1953	26.8196	26.9281	26.5727
	Q9I0Z9	PA2483	7	54.1	36.102	35.24	313620000	40	333	25.7139	25.591	25.621	25.05	21.9533	22.858	24.4444	24.5238	24.6603	22.878	24.5995	23.5617
	Q9I103	PA2479	3	19.5	24.747	8.456	38747000	14	226	22.6717	21.9019	22.036	22.5725	22.8828	22.4698	22.9359	23.0411	22.8576	21.7682	22.6552	22.2304
	Q9I111	PA2471	3	22.8	25.629	18.486	68022000	14	232	22.279	22.2782	22.6944	22.449	23.5858	21.8989	23.5965	23.466	22.0587	21.9373	21.6813	22.4722
	Q9I118	PA2464	8	61.5	17.626	32.977	256950000	27	174	22.761	22.0304	21.1681	22.2877	26.0457	25.6274	25.4749	25.7683	22.3395	22.2566	21.6719	21.8809
Glycine cleavage system H protein 1	Q9I136	gcvH1	4	29.1	13.793	18.729	745270000	33	127	26.0542	26.3802	26.0406	25.4646	26.4567	27.4518	21.832	27.0207	25.3225	24.7308	22.3355	22.3834
Serine hydroxymethyltransferase 2	Q9I138	glyA2	7	25.4	44.973	14.796	135870000	27	418	23.8167	21.782	23.3975	23.2239	23.7761	24.2179	23.8888	24.0869	23.3361	23.3212	23.7441	23.7501
Aminomethyltransferase	Q9I140	gcvT2	20	62.2	39.882	173.94	2783800000	157	373	27.4036	27.685	27.1369	26.8436	28.5237	29.2481	28.8005	28.8826	26.5905	25.9497	26.768	27.1548
Protein HflC	Q9I144	PA2438	3	14.7	37.344	11.595	70581000	13	341	23.3291	23.3427	23.2481	24.3184	21.5644	21.7436	22.9144	23.7955	22.5672	22.4379	22.8066	22.7504
	Q9I149	PA2433	6	53.9	9.1945	74.899	4168600000	44	89	27.975	21.4406	27.6321	26.8631	29.8066	29.6291	29.7958	29.3973	27.8096	26.8458	25.7498	22.2181
	Q9I162	PA2419	10	73.9	24.271	154.04	1142500000	76	226	26.1494	25.9187	25.825	25.936	27.5927	27.7475	27.6314	27.7115	25.5186	23.1497	25.7257	23.7176
	Q9I1A0	PA2379	7	64.1	16.618	89.979	777610000	49	156	25.4809	25.1605	25.4267	24.4067	26.9293	27.4665	27.5128	27.1117	24.7405	24.9622	25.039	22.9612
	Q9I1A1	PA2378	55	68.7	83.665	323.31	15458000000	509	771	29.9449	29.7625	29.8628	29.4361	31.4732	31.4667	31.2776	31.3555	29.0128	29.2101	28.6286	28.1567
	Q9I1E0	PA2338	13	47	47.323	36.073	275330000	54	436	24.6801	24.9481	24.6387	24.5517	25.1882	25.2336	25.2433	25.7364	21.3183	22.6607	22.499	23.055
	Q9I1F5	PA2323	34	67.7	59.96	323.31	11901000000	344	541	30.2552	30.0085	30.3897	30.6554	29.0031	28.7253	28.3555	28.475	30.1737	29.5928	30.3648	30.6498
	Q9I1F6	gntR	11	30.3	37.147	19.582	199850000	41	343	23.6354	23.0481	23.668	24.3122	23.3511	22.3211	23.7596	23.1683	23.9722	24.2962	24.4958	26.0563
	Q9I1F7	PA2318	7	86	12.889	144.21	4863700000	75	121	27.7668	27.9796	27.5029	26.8088	29.9358	29.4863	30.0578	30.2377	27.1949	25.856	26.1447	25.272
	Q9I1F8	PA2317	10	26.9	47.855	20.481	142950000	19	432	22.3551	22.3954	21.7225	22.3016	24.9057	24.6729	24.8907	25.1134	21.7333	21.8082	21.3658	21.7873
	Q9I1I5	gcd	24	40	86.217	129.5	1010600000	111	803	25.6206	25.1359	25.5337	25.5691	27.7425	27.2593	27.2393	27.3122	25.5971	26.4406	25.3678	23.1159
	Q9I1J9	PA2275	5	23.2	38.188	10.305	73933000	11	353	22.3329	21.9782	22.8457	21.1924	23.4585	24.0474	23.8638	23.5868	22.5235	23.7495	22.2627	22.5746
	Q9I1K7	PA2266	23	70.8	46.74	306.06	4561000000	220	439	28.4713	28.5472	28.6968	29.2097	27.736	27.7479	27.4972	27.3752	29.4183	29.2608	29.1525	27.4266
	Q9I1K8	PA2265	34	62.9	64.715	240.97	5332100000	223	591	28.9787	28.9588	29.1219	29.4165	27.5164	27.4337	27.0741	26.9863	29.5431	29.5298	29.505	27.848
	Q9I1K9	PA2264	11	56.7	26.358	135.26	3365900000	105	238	27.727	27.9274	28.115	28.5583	27.5875	27.9341	27.5959	27.1334	29.2873	27.7676	28.5241	28.0106
	Q9I1L0	PA2263	22	68	35.615	286.52	2908400000	156	328	27.4361	27.9431	27.9117	28.7914	24.3475	24.1457	22.9995	25.362	28.4097	29.2085	29.1503	28.3033
	Q9I1L2	PA2261	9	31.3	34.041	48.5	250930000	35	316	24.7055	21.5785	24.8055	25.6041	23.0963	21.0544	21.935	23.5754	25.0236	23.015	25.0534	25.2844
	Q9I1L3	PA2260	20	70.4	28.98	323.31	3879900000	185	260	28.401	28.6982	28.6398	29.0749	21.8847	20.9606	22.2774	25.3959	29.4001	29.2269	29.3037	28.4333
Dihydrolipoyl dehydrogenase	Q9I1L9	lpdV	31	84.5	48.588	225.64	1683800000	182	464	27.4297	27.7307	27.0293	26.2623	27.9078	27.7767	28.1296	28.2188	26.1823	22.0219	24.55	23.5167
Lipoamide acyltransferase component of branched-chain alpha-keto acid dehydrogenase complex	Q9I1M0	bkdB	23	59.3	45.774	323.31	1451800000	139	428	26.761	27.0357	26.4008	25.9858	27.99	27.5821	27.8714	28.4343	25.7938	22.8838	22.7812	22.058
2-oxoisovalerate dehydrogenase subunit alpha	Q9I1M2	bkdA1	8	36.8	45.256	23.648	210520000	35	410	25.0683	25.5204	24.1131	24.0953	24.3669	24.1493	24.7523	25.1671	22.385	22.417	22.7978	21.7089
	Q9I1N0	pslI	10	50.4	40.643	39.138	800210000	69	367	25.7345	26.5034	26.3119	25.9663	26.5999	26.4488	26.0491	26.5087	25.102	25.3713	25.4157	25.6702
	Q9I1N2	pslG	12	39.1	50.071	28.864	222550000	51	442	24.4824	24.4967	24.3201	23.9757	25.3039	24.9608	24.8368	24.7904	23.7701	23.3365	21.8432	24.0986
	Q9I1N4	pslE	17	36	74.564	55.034	279280000	54	662	24.8877	24.3677	24.2313	24.9204	25.9067	25.0114	24.9735	24.7407	22.8117	24.2406	22.5212	24.1147
	Q9I1N5	pslD	9	50	27.908	28.228	334740000	51	256	25.3107	24.8281	25.2334	25.1102	25.2463	24.2749	24.6231	24.8392	24.1614	25.1654	23.7674	22.3809
	Q9I1N7	pslB	19	50.8	53.515	104.38	825390000	114	488	25.8036	25.6178	25.6849	25.5577	26.6248	26.3576	26.3029	26.1101	25.7384	25.9304	26.429	27.1339
	Q9I1R3	PA2204	15	66	29.308	47.312	494490000	44	268	25.7465	24.943	25.5921	25.4973	24.5982	24.4198	24.5268	24.8347	21.4758	24.8302	24.2891	27.6415
	Q9I1R6	PA2201	4	12.6	32.85	3.5501	11076000000	22	294	21.7148	21.9773	22.5339	21.7557	30.9514	31.1612	31.3073	31.2821	21.5042	22.6017	30.4096	22.495
	Q9I1R8	PA2199	21	84.2	30.886	159.7	2198400000	154	291	27.7705	27.6565	27.8638	27.3627	27.2724	27.3827	27.2904	27.0968	27.6814	27.7448	27.8507	26.8757
	Q9I1S0	PA2197	22	69	37.135	195.58	4107900000	195	345	28.0416	27.5928	28.0604	27.9585	29.0718	29.0463	28.9385	28.6985	28.4192	27.6269	28.5759	28.3674
	Q9I1S1	PA2196	6	39.7	21.747	25.167	319790000	34	194	24.6677	24.5336	24.5141	24.2971	25.2458	25.4788	25.2493	25.1495	24.9186	24.8169	24.4621	24.3455
	Q9I1T9	PA2176	3	24	20.943	14.259	68296000	20	196	21.1554	22.2789	22.0661	21.454	23.2755	22.9236	23.6807	23.7052	22.5766	22.7862	22.851	23.0229
	Q9I1U4	PA2171	11	57.1	18.098	138.55	1436500000	57	156	21.4779	22.752	22.3079	23.1262	28.4999	28.7332	28.8967	28.3627	21.2933	22.9397	21.5143	22.742
Catalase HPII	Q9I1W8	katE	14	28.8	77.962	58.484	380930000	53	709	23.6125	23.3441	24.2096	23.0927	26.4233	25.431	26.2598	26.7745	24.4814	22.5093	21.549	21.2884
	Q9I1Y1	PA2134	10	59.5	20.596	162.11	4934200000	95	190	26.9842	26.6991	26.8831	26.0744	30.0525	29.8628	30.364	30.1948	26.7475	25.7762	26.0982	26.0683
	Q9I1Z6	PA2119	17	67.8	38.561	137.22	1154500000	83	366	25.9443	25.6012	26.0598	26.2112	21.6762	22.5232	21.3174	22.1271	26.9764	26.2992	27.0562	29.3776
	Q9I202	opdO	5	15.4	44.302	8.1558	16899000	13	409	22.4431	22.7395	21.8811	22.3215	21.9475	21.1873	22.9936	22.2194	21.7437	22.0328	23.7515	22.4597
Elongation factor G 2	Q9I244	fusB	48	79.9	77.573	323.31	7366800000	351	702	28.7343	28.9278	28.6136	28.257	30.1473	30.1142	30.0614	30.048	28.7817	28.4797	28.9156	28.8256
Cyanate hydratase	Q9I263	cynS	8	82.7	16.751	267.93	2194100000	67	156	28.7595	28.2448	28.545	28.0667	26.4397	25.9185	25.4908	26.0946	27.772	26.3252	27.2285	27.159
	Q9I271	PA2044	27	46.5	70.083	99.415	754190000	101	624	26.4258	25.9388	26.5076	26.4087	25.6301	25.7946	25.7136	26.0223	25.3231	25.4445	25.3881	26.2032
UTP--glucose-1-phosphate uridylyltransferase	Q9I291	galU	13	62	31.236	208.37	1807900000	89	279	26.5853	26.7743	26.7108	26.5617	27.3849	27.4148	27.3728	27.4788	27.211	27.4629	28.0715	27.5431
	Q9I293	PA2021	9	79.7	8.217	123.27	1239100000	68	74	25.687	26.0571	25.6339	25.3533	27.5866	28.2144	28.046	27.6433	26.2246	25.1404	25.6231	25.2887
	Q9I296	liuA	11	40.3	42.209	52.639	290610000	49	387	24.6504	24.6409	24.384	24.5792	24.789	25.3281	25.0612	24.7419	24.048	21.9677	24.6784	24.3398
	Q9I297	liuB	9	27.7	57.433	19.086	147400000	38	535	24.6551	24.4286	21.4461	23.3998	23.7531	24.0694	23.6693	24.1156	23.5161	22.7713	23.6619	22.2204
	Q9I298	liuC	4	23.4	28.947	8.8648	87072000	18	265	24.1482	24.1372	23.5696	24.3747	22.1905	22.6012	21.2416	22.1867	22.9909	21.9749	22.4059	22.4365
	Q9I299	liuD	11	29.6	71.282	63.404	264830000	58	655	24.6546	25.1917	24.3444	24.2911	25.1848	24.8479	24.8805	25.2119	21.8955	23.0052	24.2099	22.3491
	Q9I2A1	PA2010	7	43.8	27.98	25.429	179400000	29	267	24.2651	24.1157	24.3056	24.47	24.2898	23.9328	23.143	23.753	24.2233	22.2037	23.7561	24.2345
	Q9I2A2	fahA	12	38.9	46.341	77.899	481220000	65	432	25.5803	25.3846	25.5343	25.3262	25.3393	25.4579	25.5247	25.1399	24.9676	24.7446	25.3527	25.2553
	Q9I2A6	bdhA	5	29.7	26.727	34.123	171020000	26	256	21.632	22.9862	23.9703	22.712	24.8209	25.0146	25.1907	25.1559	21.0622	21.7737	22.4556	22.409
Acetyl-CoA acetyltransferase	Q9I2A8	atoB	24	77.1	40.405	323.31	3782000000	187	393	27.9383	28.1097	27.929	27.8258	28.6341	28.8964	28.9425	28.8506	28.0429	27.5223	28.2367	28.4235
	Q9I2B2	PA1997	14	30.9	71.929	71.77	284040000	36	651	21.9913	22.4415	22.4882	21.2531	26.3766	26.2657	26.3832	25.9824	22.2045	22.6221	21.0892	22.7968
Coenzyme PQQ synthesis protein D	Q9I2C1	pqqD	5	57.6	10.409	13.328	193660000	13	92	22.7075	24.0921	23.0014	22.3056	25.9856	22.2194	25.8427	25.1617	22.9769	21.8783	21.5156	21.9844
Pyrroloquinoline-quinone synthase	Q9I2C2	pqqC	7	32.4	29.449	37.389	122560000	23	250	21.7042	23.6201	21.9382	21.6269	24.6975	23.8636	24.2336	22.4588	22.5361	22.5607	22.5125	22.0314
	Q9I2C5	exaB	8	53.1	15.85	112.6	6368100000	40	145	21.4348	22.3335	21.6574	22.1669	30.636	30.523	30.7778	30.8799	21.9348	23.6891	21.818	22.7297
	Q9I2C6	PA1981	9	41.9	22.869	106.89	2484300000	38	215	21.5449	21.9777	20.9915	22.4079	29.2759	29.0612	29.4191	29.6487	23.1913	23.296	23.0275	21.6972
	Q9I2D1	PA1974	15	52.1	43.218	138.52	1128100000	81	399	26.0456	26.5579	25.9129	26.6757	28.0815	27.6059	27.4959	27.1936	23.2426	22.6825	22.3064	21.4523
	Q9I2D5	PA1969	4	31.5	13.335	42.468	893410000	58	130	26.2644	25.9026	26.2331	26.2806	26.0368	25.8918	25.7772	25.9364	26.9693	26.6203	27.0178	22.0078
	Q9I2F4	rbsK	10	48.1	31.846	41.83	392560000	58	308	24.6819	25.2951	24.7126	24.5678	25.149	25.5686	25.7825	25.4405	24.5017	25.1933	24.8909	25.2921
	Q9I2F5	rbsR	6	24	36.446	15.205	50425000	13	337	21.5066	21.8851	22.0435	22.4429	23.3286	22.9054	23.6064	24.0556	22.3938	23.3063	22.7402	22.5675
	Q9I2F8	rbsB	19	56.4	33.86	200.5	4303100000	136	319	28.0138	28.4896	27.6183	27.1127	29.7059	29.7966	29.6146	29.8968	23.8132	23.1372	23.1557	25.5092
	Q9I2H4	PA1930	22	65.4	47.8	194.53	1419600000	98	431	27.4944	27.5443	27.3337	26.5242	27.3192	27.6925	27.3592	27.3348	25.7943	22.2835	23.9591	24.4411
	Q9I2I2	PA1922	13	38.7	72.26	40.017	220360000	39	653	25.5806	25.6531	25.7831	25.2726	22.6789	21.7101	22.8713	23.1247	23.0587	23.391	22.4008	22.5832
	Q9I2I3	PA1921	11	56.1	30.271	56.234	333680000	45	269	25.4153	25.293	25.1733	25.2187	22.6224	21.5583	21.8662	22.6956	25.1765	22.5094	25.6825	26.5627
	Q9I2K7	PA1890	10	57	23.44	38.738	167750000	39	207	24.6225	24.1174	24.2612	24.2544	22.7042	21.9251	22.8618	22.8163	23.8338	23.9898	22.3605	24.2043
	Q9I2L6	PA1881	9	60.8	15.959	74.955	1044100000	64	153	25.3405	25.4017	24.8085	24.3104	27.733	27.9688	28.0279	27.846	22.7117	21.9675	24.1616	21.982
	Q9I2L7	PA1880	39	62	77.656	323.31	3699300000	237	731	27.994	27.2328	27.6046	27.3995	29.4614	29.3534	29.4648	29.6339	26.1959	24.4826	25.2152	25.0699
	Q9I2M6	PA1870	3	46.1	15.643	8.6839	124510000	13	141	22.3941	23.1523	21.1205	22.2729	24.9872	25.1643	25.2541	25.119	21.7054	22.3403	22.2214	23.4055
	Q9I2N2	modA	9	41	26.377	130.65	2378000000	99	251	28.0818	28.357	28.0854	27.8632	26.9589	26.9244	26.9931	26.8682	26.736	27.7838	26.0828	28.9115
Molybdenum import ATP-binding protein ModC	Q9I2N4	modC	8	34.6	39.796	38.135	73935000	22	361	23.2489	23.4754	20.9075	23.25	21.7639	22.1163	22.9607	21.9481	22.4712	23.8006	23.7803	24.4643
	Q9I2N5	PA1860	9	41.8	32.035	39.899	212310000	43	275	24.5909	24.2861	24.6812	24.3651	25.0392	24.807	24.8679	24.9069	21.7615	22.0121	22.8694	22.4823
	Q9I2P3	PA1852	4	56	9.97	17.527	162430000	13	91	21.4468	22.9165	21.3354	21.8257	25.4043	22.3199	25.2266	25.4716	22.2694	21.9339	22.6408	25.1689
Fe/S biogenesis protein NfuA	Q9I2P8	nfuA	11	69.6	21.136	77.101	1557300000	75	194	26.0039	26.1885	26.0535	25.7325	27.7044	28.1198	27.9071	27.5357	27.0917	26.7197	26.6603	27.1772
	Q9I2Q7	cysI	19	34.2	62.132	83.985	657240000	80	552	26.1745	26.0187	26.5429	26.5875	22.5307	23.3184	23.6172	21.4265	26.1465	25.8911	26.9804	25.1809
	Q9I2Q8	PA1837	12	86.7	18.765	219.1	904860000	70	165	26.8352	26.5851	27.0798	27.0412	25.2574	20.8238	25.2344	24.996	26.3714	25.6512	25.5247	26.4378
	Q9I2R2	PA1833	20	72.1	34.551	313.37	6634800000	181	330	28.9358	28.7598	28.8663	28.9691	28.9201	29.3345	28.9807	28.7505	29.8004	28.7383	29.2075	29.7585
	Q9I2R4	PA1831	5	36.9	26.41	23.087	77175000	18	236	22.1182	23.3709	22.6018	23.5023	22.0707	22.2513	20.7836	22.9582	23.7466	23.7598	23.8424	22.9834
	Q9I2R5	PA1830	5	63.5	11.11	27.736	8316600000	91	104	29.2132	29.0671	29.4285	29.5584	29.6637	29.5955	28.5128	28.2909	30.9311	28.6395	28.8017	28.6914
	Q9I2R6	PA1829	8	23	40.833	15.083	95930000	20	356	21.9	23.0441	23.875	22.342	21.8473	21.6027	21.5859	22.3821	23.9517	23.7713	24.1815	24.1104
	Q9I2R7	PA1828	13	53.3	26.919	108.67	807760000	43	255	25.8531	25.4995	26.3483	25.7942	25.1955	24.9546	25.3854	22.3379	26.4264	26.8679	27.2214	27.1474
	Q9I2S4	PA1821	21	74.8	29.989	157.74	2792300000	174	270	28.1928	28.2417	28.0723	28.0414	27.6472	27.757	27.5839	27.5625	28.0624	27.338	27.6006	27.7411
	Q9I2S7	ldcA	11	24	82.756	14.677	127660000	26	751	24.5649	24.7032	24.117	23.9364	21.4936	21.8949	22.943	23.7859	22.4237	22.7288	22.3757	22.1286
	Q9I2S8	PA1817	4	35.7	14.374	10.278	144440000	41	129	23.278	23.6432	23.183	23.5938	23.8627	23.5842	24.0334	23.9791	23.8777	23.1304	24.0927	23.6893
Ribonuclease HI	Q9I2S9	rnhA	8	66.2	16.697	64.423	115000000	23	148	23.8912	23.9653	21.841	24.2298	22.1143	21.9939	21.2456	23.8992	21.4559	21.9241	22.4207	22.9991
Hydroxyacylglutathione hydrolase	Q9I2T1	gloB	10	46.1	28.865	40.236	240240000	24	258	24.9518	24.1977	22.2742	24.3433	24.1654	22.2559	22.8065	24.7368	24.6001	24.3787	24.7052	25.8922
	Q9I2T4	PA1810	28	54.3	70.473	158.84	1686400000	188	615	27.3903	27.007	27.156	27.0553	27.4233	27.5122	27.3993	27.4592	26.5848	26.859	26.5126	26.7944
	Q9I2T7	PA1807	12	37.1	59.074	21.479	80542000	34	536	23.1882	23.3062	23.7424	23.8608	23.2974	22.4867	22.9439	23.0431	22.2746	22.5274	23.0402	22.9426
Peptidylprolyl isomerase	Q9I2T8	ppiD	45	74.7	68.741	323.31	4793600000	325	621	28.8332	28.8292	28.9005	29.089	28.3525	28.2241	28.1915	28.4183	28.7448	29.1673	28.6806	27.3829
Lon protease	Q9I2T9	lon	59	70.8	88.646	209.95	2082600000	261	798	28.0677	27.7405	28.0088	28.2009	25.39	22.856	22.5664	23.4111	28.4396	28.1666	28.0385	26.4406
ATP-dependent Clp protease ATP-binding subunit ClpX	Q9I2U0	clpX	24	68.5	46.991	245.9	3954000000	161	426	28.3543	28.0955	28.4651	28.5125	27.7567	27.8933	27.6826	28.1072	28.8222	28.5161	28.7788	28.9134
ATP-dependent Clp protease proteolytic subunit 1	Q9I2U1	clpP1	10	41.3	23.502	110.38	9164400000	115	213	29.3999	29.5553	29.5208	29.6315	29.2223	29.4419	29.239	29.4643	29.7422	29.9999	30.2705	29.6182
Trigger factor	Q9I2U2	tig	50	93.3	48.581	323.31	27858000000	441	436	31.6055	31.769	31.7069	31.7492	30.2766	30.1743	30.3078	30.6051	31.4096	31.5371	31.247	30.6348
Bifunctional protein FolD;Methenyltetrahydrofolate cyclohydrolase;Methylenetetrahydrofolate dehydrogenase	Q9I2U6	folD	9	51.1	30.549	32.606	2856500000	82	284	27.8771	27.0921	28.1686	27.9076	28.1951	28.1131	28.2312	27.9324	28.22	27.5306	27.6171	28.3109
Cysteine--tRNA ligase	Q9I2U7	cysS	27	58	51.276	113.52	1796900000	179	460	26.5032	26.5652	26.4168	26.5689	28.046	28.1457	27.8949	27.5717	26.7259	26.4033	26.9376	28.0678
Glutamine--tRNA ligase	Q9I2U8	glnS	27	55.4	62.912	205.57	1682100000	138	556	25.187	25.3397	25.7012	25.9278	27.9825	27.8991	28.089	27.574	26.4617	26.2889	27.4934	28.2377
Peptidyl-prolyl cis-trans isomerase	Q9I2U9	ppiB	11	66.1	18.126	295.57	9160800000	169	165	29.7415	29.841	29.8618	30.1504	28.4514	28.7786	28.6929	28.608	30.1476	29.4208	29.8576	29.8401
	Q9I2V2	PA1790	3	22.2	23.344	4.883	43774000	15	207	21.9681	21.4181	22.3374	22.8258	22.3143	22.8258	23.0236	22.884	22.7028	22.9517	22.5128	23.322
	Q9I2V3	PA1789	15	76.7	31.273	302.72	3876400000	176	287	28.1957	28.2733	28.2082	28.0418	28.0059	27.9147	28.2522	28.162	28.4001	28.7337	28.7564	29.4303
Aconitate hydratase B	Q9I2V5	acnB	63	85.8	93.627	323.31	12666000000	461	869	30.1061	29.9201	30.088	30.4703	29.3224	29.1925	28.9874	29.1382	30.3042	30.499	30.763	30.6108
	Q9I2V6	PA1786	16	55.5	43.558	137.28	961730000	71	402	25.9621	25.9815	25.9275	25.9406	22.1267	22.2064	21.5777	25.574	27.168	27.0332	27.264	28.3395
	Q9I2V7	PA1785	12	64.6	21.601	26.851	243960000	25	192	22.9094	21.2366	21.1963	22.0367	22.7297	24.2908	21.3443	21.8496	25.4668	25.2379	25.0948	26.8394
	Q9I2W1	nirB	39	52	89.701	251.52	1527200000	132	816	25.752	26.1258	25.7696	27.0917	22.3246	22.0845	23.1332	26.3042	27.9282	27.3923	28.4882	28.7486
	Q9I2W2	nirD	12	78.7	11.625	91.851	1274500000	58	108	25.3078	25.3578	25.3819	26.2359	22.0676	23.1276	24.8701	26.099	27.2743	25.7974	27.7478	29.3078
	Q9I2W6	crfX	2	29.8	9.0942	2.8519	83725000	8	84	22.1567	22.57	22.2867	22.0618	21.687	22.8344	21.049	22.3235	22.5959	22.7753	22.0106	23.0793
Putative 4-hydroxy-4-methyl-2-oxoglutarate aldolase	Q9I2W7	PA1772	14	96.3	17.404	200.23	10149000000	185	162	29.3599	29.275	29.4405	29.312	30.0123	29.8905	30.2079	29.9086	29.6579	29.6476	29.7878	29.6762
Phosphoenolpyruvate synthase	Q9I2W9	ppsA	52	62.5	85.816	323.31	6556400000	346	791	29.2064	28.9351	29.2482	29.4071	28.138	27.7295	27.5453	28.0142	29.4592	29.6685	29.9851	29.6794
Putative phosphoenolpyruvate synthase regulatory protein	Q9I2X0	PA1769	16	63.5	31.106	68.115	1524200000	90	274	26.6854	26.9319	26.6815	26.6469	26.0765	26.5873	26.5241	26.5612	27.3763	28.8535	27.4492	27.5651
	Q9I2X1	PA1768	8	50.8	19.72	33.531	802520000	55	179	25.8497	25.4849	26.0539	25.8919	26.6071	26.5368	26.0281	26.6436	25.7151	25.7935	25.804	25.447
	Q9I2X2	PA1767	9	27.6	56.812	29.826	184530000	36	508	24.2585	24.2695	24.1032	24.5889	24.3592	22.4326	21.5539	24.3362	23.978	24.5529	23.5529	22.2585
	Q9I2X3	PA1766	7	28.1	36.249	14.669	182640000	30	327	24.2623	21.7955	23.766	23.8172	24.473	22.2288	24.0324	24.3297	24.8076	21.4952	22.8675	25.444
Phosphoserine phosphatase ThrH	Q9I2Y2	thrH	5	41	23.533	19.217	243870000	24	205	24.5807	21.8567	24.673	25.4528	23.9415	24.4857	21.9376	22.0271	24.6135	21.9625	25.0884	20.7869
	Q9I2Y3	PA1755	3	43.5	13.148	35.209	123850000	12	115	24.3586	22.4271	24.1305	24.6249	22.4131	21.9499	23.4364	21.8342	21.9191	21.9911	23.322	22.6296
	Q9I2Y4	PA1753	7	69.7	18.372	63.775	1544200000	44	165	27.3702	28.0254	27.4286	27.8929	26.3551	26.2774	26.6651	27.3488	26.8062	22.9912	21.8891	25.5993
2-dehydropantoate 2-reductase	Q9I2Y5	PA1752	8	44.1	34.141	43.172	289400000	39	315	24.5747	24.231	24.1794	24.9145	20.9144	24.152	23.5744	21.2905	24.9743	25.677	25.8963	25.8087
Phospho-2-dehydro-3-deoxyheptonate aldolase	Q9I2Y7	PA1750	18	61.5	39.132	176.39	1304200000	82	358	26.8982	26.7141	27.2021	27.5419	23.7623	23.8243	23.5627	24.2108	27.4029	26.5945	27.1722	28.1376
	Q9I2Y8	PA1749	4	25.5	17.671	49.183	1186900000	48	161	27.0567	26.8837	26.9463	26.9446	26.5691	25.9166	26.5946	26.7162	26.4095	26.5158	26.6588	26.2868
	Q9I2Y9	PA1748	10	75.1	24.412	190.56	1553400000	101	229	26.9681	26.8709	27.0395	27.1305	27.1973	27.1741	27.1526	27.3719	26.7125	27.0842	26.8416	26.3887
	Q9I2Z1	PA1746	11	82.7	18.189	197.05	1705200000	61	168	27.5762	27.3464	27.8415	27.8215	22.2874	22.8807	22.4886	22.7331	27.5122	27.7501	27.5841	27.4401
	Q9I303	PA1734	4	17.6	30.246	5.0179	37272000	17	273	21.8783	22.0089	21.9432	22.0545	23.302	22.7731	23.157	22.9762	22.829	21.6225	22.4466	21.3127
	Q9I304	PA1733	14	57.2	26.467	62.237	392210000	59	243	24.8378	25.228	24.9638	24.8681	24.2064	24.1221	24.5547	24.5203	24.9449	24.4882	25.1788	26.9426
	Q9I306	PA1731	8	29	35.546	15.49	93689000	15	317	23.0294	21.488	21.247	23.0511	21.7796	21.4408	21.9601	22.378	22.6811	23.0696	23.0756	25.5157
	Q9I307	PA1730	21	64.3	52.617	43.346	173890000	34	470	21.6099	21.9801	22.6214	21.7515	23.0399	23.3989	22.6019	21.6739	22.2894	21.6786	22.1173	27.5768
	Q9I311	bglX	6	8.6	83.002	11.491	49590000	19	764	22.3567	21.8341	20.886	21.8322	23.5869	23.2888	23.6361	23.4103	22.3135	22.3163	22.0632	21.6619
	Q9I338	PA1689	8	21.9	77.984	20.335	174600000	31	700	24.1968	24.4185	24.1987	24.5553	24.1414	21.3566	22.0003	24.3535	23.6802	24.3001	22.3568	23.0094
Enolase-phosphatase E1	Q9I340	mtnC	9	48.6	26.472	108.77	377700000	25	249	25.9101	25.5686	25.9711	25.8726	21.1742	22.6321	22.3775	25.3515	26.6019	21.9976	22.5811	25.6573
Acireductone dioxygenase	Q9I341	mtnD	14	84.5	20.552	170.39	2198600000	130	181	27.4235	27.2963	27.703	27.5393	27.4101	27.4647	27.2526	27.4336	28.039	26.7761	27.6954	28.0019
Methylthioribulose-1-phosphate dehydratase	Q9I342	mtnB	6	36.6	22.867	48.978	406740000	39	205	25.3027	25.3676	25.1018	25.4429	24.2198	24.3055	24.4102	24.1918	25.2901	25.6982	25.578	25.4308
Chorismate synthase	Q9I344	aroC	17	66.9	38.987	152.49	1419800000	102	363	27.2704	27.196	27.1785	27.0554	26.4189	26.2092	26.1744	26.5491	26.8131	26.9133	27.2042	27.2704
50S ribosomal protein L3 glutamine methyltransferase	Q9I347	prmB	5	20.7	34.229	16.882	67943000	17	304	23.3327	21.9102	22.4263	23.2412	22.7963	20.8446	22.1418	22.1603	22.2249	23.7274	23.3793	23.8858
	Q9I348	PA1677	16	93.9	21.034	270.98	4072700000	162	198	28.361	28.2834	28.1649	28.1164	28.8676	28.9521	29.0078	28.861	28.0943	28.1246	27.9585	27.8069
GTP cyclohydrolase 1 2	Q9I351	folE2	7	42	20.236	54.104	514410000	55	181	25.5576	25.1515	25.5807	25.7765	25.6425	25.8723	25.4861	25.6451	25.1087	25.1591	24.3067	25.3813
Bacteriohemerythrin	Q9I352	PA1673	12	64.7	17.853	170.75	1849600000	83	153	27.2803	26.9661	27.2966	27.4274	22.4536	22.0513	22.0651	22.6634	28.4548	27.8064	27.9037	28.9938
	Q9I370	PA1655	7	56	22.738	56.839	524210000	35	200	25.9262	25.8292	26.0595	25.6678	24.4099	22.3019	24.5863	24.7738	25.2857	25.5839	25.694	25.9229
	Q9I377	PA1648	4	12.9	36.168	8.5165	42892000	11	334	22.6195	22.5571	22.8219	22.4458	21.6742	23.5644	22.704	21.6031	21.3843	23.2006	22.8186	22.418
	Q9I381	PA1644	4	33.2	21.838	64.748	164920000	23	202	21.711	24.9055	24.1009	24.559	22.4413	23.675	21.3435	22.0255	24.7991	23.661	25.2842	23.8919
tRNA 2-selenouridine synthase	Q9I382	selU	3	9.8	41.845	4.6372	79259000	15	369	23.3617	23.1396	23.5581	21.5882	21.9561	22.717	22.4621	21.5536	22.0344	23.3749	23.5665	22.0506
Selenide, water dikinase	Q9I383	selD	13	48.8	36.353	35.027	479770000	65	344	25.0524	24.6261	25.0301	24.8826	24.5256	25.1653	25.2073	24.8933	25.3258	25.5057	25.9155	26.8699
	Q9I384	PA1641	3	42.4	10.053	10.965	189900000	16	92	22.375	22.4515	22.6903	21.5905	23.2649	25.2269	25.2852	25.2848	22.9215	23.2346	20.9557	21.4768
	Q9I385	PA1640	13	53.6	37.61	55.011	351670000	45	345	25.8153	25.8156	25.9159	25.58	23.1049	22.6136	22.5509	21.7534	25.4971	24.513	24.8968	25.2838
	Q9I388	kdpE	5	33.9	25.421	6.5125	106340000	21	230	23.5188	21.7587	22.6216	23.5219	23.4252	22.3209	23.0116	23.3392	23.3152	22.3305	21.8389	23.3303
	Q9I398	PA1624	11	54.1	29.533	70.009	642540000	68	268	25.7412	26.0155	25.7397	25.4649	26.2675	26.1615	26.2426	26.3902	25.091	25.1899	24.7503	25.1637
	Q9I399	PA1623	13	68.2	24.924	80.253	1876700000	94	220	27.22	27.2042	27.1055	27.0216	27.4455	27.5322	27.3234	27.5433	27.6597	27.1067	27.2371	27.2717
Putative esterase PA1618	Q9I3A4	PA1618	5	41.4	15.595	21.46	324610000	26	145	24.7255	24.6035	24.9697	24.7226	25.1061	24.9986	24.8159	24.7044	25.1608	21.9473	24.8918	24.9072
	Q9I3A6	PA1616	3	31.2	16.747	18.185	182740000	40	154	24.3584	24.3859	24.3556	23.9334	24.1895	23.2066	23.9527	23.6783	23.4991	24.251	23.5139	23.6064
Glycerol-3-phosphate dehydrogenase [NAD(P)+]	Q9I3A8	gpsA	12	50.6	36.773	50.724	322660000	52	340	24.8409	24.7804	24.7458	25.054	24.4154	22.6121	24.7154	22.1559	24.991	25.3826	25.0425	25.6155
	Q9I3B2	fabB	18	63.2	42.806	323.31	3476700000	169	405	27.9209	27.7665	28.0237	27.8734	28.0048	28.0152	28.0376	27.9392	28.2677	28.3476	28.6927	29.0227
	Q9I3B3	PA1608	16	46.6	58.237	122.64	840320000	87	541	27.4062	26.7278	27.6624	27.2618	25.3958	23.8727	21.7446	25.0584	25.0257	24.7621	22.6311	22.0315
	Q9I3B4	PA1607	4	41.8	16.208	4.176	28148000	15	146	22.1506	22.3917	22.0122	22.2123	22.2345	22.7432	23.0107	22.8715	22.3155	21.4744	22.707	22.0302
	Q9I3C0	PA1601	5	8.4	81.329	6.1264	30564000	15	748	22.2482	21.9129	21.8801	21.823	22.726	22.7574	23.1532	22.3583	21.2096	22.7525	22.3348	22.3566
	Q9I3C4	PA1597	10	54.8	25.791	94.098	2830400000	111	241	28.1248	27.9489	28.2514	28.2211	27.6012	27.2887	27.3791	27.5046	27.9817	27.2458	27.953	28.1466
Chaperone protein HtpG	Q9I3C5	htpG	60	86.3	71.667	323.31	20253000000	655	634	30.7837	30.6756	30.9316	31.1333	29.8644	30.1069	29.7828	30.0563	31.4595	30.931	30.9986	31.0914
Dihydrolipoyl dehydrogenase	Q9I3D1	lpdG	40	72.4	50.164	323.31	61777000000	555	478	32.3193	32.1374	32.2665	32.1979	32.4761	32.3568	32.2976	32.3904	32.3296	32.2765	32.5258	32.4292
Dihydrolipoyllysine-residue succinyltransferase component of 2-oxoglutarate dehydrogenase complex	Q9I3D2	sucB	41	87	42.887	323.31	58919000000	600	409	32.1875	32.2317	32.225	32.3951	32.158	32.3279	32.1121	32.0004	32.7583	31.9941	32.4429	32.2327
	Q9I3D3	sucA	54	64.9	105.88	323.31	5446100000	447	943	28.5869	28.4151	28.6739	28.8599	28.5145	28.3374	28.2224	27.9394	29.3205	29.3311	29.861	28.2641
	Q9I3D4	sdhB	16	76.2	26.155	148.3	9362900000	181	235	29.3627	29.3276	29.4434	29.5132	29.4547	29.5906	29.5296	29.2051	29.5755	29.2283	30.1563	30.7406
	Q9I3D5	sdhA	34	70.5	63.531	323.31	7752700000	311	590	29.0198	28.9951	29.1128	29.2251	29.1655	29.0954	29.1537	28.8595	29.3166	29.7406	29.8851	30.1794
Uncharacterized protein PA1579	Q9I3D8	PA1579	15	70.8	22.11	185.73	5050700000	130	202	27.8861	28.2554	27.7601	27.9395	29.5572	29.5185	29.5404	29.5312	28.2001	28.5281	28.5936	28.0598
	Q9I3E1	PA1576	10	44.1	30.777	31.298	118640000	35	288	22.6481	22.7991	23.0059	23.4526	22.4849	21.9068	23.9121	21.9341	23.2466	23.5123	22.8709	25.8089
UPF0345 protein PA1574	Q9I3E3	PA1574	4	51.6	10.156	29.005	1861700000	49	93	27.0452	27.0501	27.0359	27.2501	26.8434	26.9106	26.9631	26.7858	28.0437	27.7048	27.9271	27.4182
	Q9I3E6	PA1571	2	52.5	6.7465	22.434	299760000	20	59	25.1202	23.1979	25.5603	25.376	21.5677	23.0432	23.4205	23.4098	24.9322	24.7678	24.9819	24.8852
Aconitate hydratase A	Q9I3F5	acnA	56	70	99.147	323.31	9652000000	415	910	29.7902	29.5846	29.8057	29.8197	29.2941	28.887	28.858	28.8046	30.3387	30.0146	30.4377	29.4709
	Q9I3F9	PA1558	5	28.6	22.591	15.753	83628000	25	210	22.7727	22.7491	22.1053	22.1344	24.0309	23.6783	23.6736	23.8627	22.7459	21.8407	21.9793	23.7614
	Q9I3G1	ccoO2	13	50.5	22.778	65.454	1305600000	62	202	26.4569	26.5326	26.3039	26.5255	21.5412	21.683	22.3397	22.8186	28.3407	27.9739	28.3092	26.2069
Cbb3-type cytochrome c oxidase subunit	Q9I3G2	ccoP2	12	53.6	33.812	63.751	614990000	52	308	26.2224	26.2281	26.2561	26.2562	22.2781	22.6071	21.9937	21.9164	27.3265	26.605	26.0531	24.2921
	Q9I3G4	ccoO1	14	53.2	22.758	186.79	2354600000	89	203	27.5992	27.124	27.7484	27.483	27.9826	28.1313	27.6276	27.9903	27.7115	27.7592	27.5671	25.6136
Cbb3-type cytochrome c oxidase subunit	Q9I3G5	ccoP1	11	51.9	34.644	61.211	581510000	51	318	24.722	22.7429	24.6516	25.0418	26.7607	26.752	26.4032	26.3403	25.199	25.2296	24.5405	23.8574
	Q9I3G7	PA1550	5	36.9	20.338	21.506	140360000	17	179	24.9299	24.9451	25.0157	24.369	21.5921	22.447	22.216	22.4042	23.7221	23.6814	22.3266	21.9699
Nucleoid-associated protein PA1533	Q9I3I0	PA1533	8	76.9	11.877	264.71	5028200000	84	108	29.1855	29.3226	29.3214	29.1627	28.3178	27.5711	28.4179	28.5075	28.4424	28.2319	28.3316	27.7933
DNA ligase	Q9I3I4	ligA	11	17.9	86.767	10.605	47876000	29	794	22.516	22.5484	22.6052	22.626	22.2221	22.5304	21.2039	21.1981	23.0738	22.6253	23.2003	22.3513
Cell division protein ZipA homolog	Q9I3I5	zipA	12	53.3	32.236	50.019	441270000	67	289	25.6192	25.5717	25.5502	26.0934	24.7828	24.5656	21.7231	24.9079	25.5612	25.3595	25.4231	21.9125
	Q9I3I7	PA1526	5	41.6	25.07	5.1126	82153000	16	219	24.1155	24.2053	23.9514	24.0008	22.5619	22.8144	22.8416	23.4287	22.3441	23.4769	22.2593	22.8593
	Q9I3J2	PA1521	14	44	48.311	50.582	343910000	66	434	24.6664	24.6349	24.9103	24.3729	25.6146	25.504	25.8449	25.3665	24.4876	24.1775	23.7917	22.7873
	Q9I3J3	PA1520	13	69.9	28.646	125.19	1096200000	101	259	26.8005	26.3908	26.6055	26.2392	26.7037	27.1366	26.6098	26.5446	26.35	26.1243	26.2789	26.7325
5-hydroxyisourate hydrolase	Q9I3J5	PA1518	4	68.3	13.974	19.662	320640000	31	126	25.4717	25.1938	25.5835	25.3307	24.0329	24.1197	22.3637	24.9082	24.244	23.7624	24.2345	24.7428
	Q9I3J7	PA1516	6	52	18.896	27.828	261280000	39	171	24.7326	25.0423	24.9738	24.8391	24.2731	24.1067	24.3066	24.5316	24.314	24.4968	21.5978	24.967
Ureidoglycolate lyase	Q9I3J9	allA	3	36.7	18.982	9.2218	132840000	17	169	24.0625	24.1366	24.7234	24.2416	23.3538	21.2961	21.4758	24.4744	22.9548	22.4403	22.5331	21.042
	Q9I3L8	PA1494	17	45.6	60.65	94.813	432020000	64	551	23.9131	24.0511	21.5249	20.0251	26.1723	25.643	26.6549	27.152	24.327	22.6451	23.0599	23.2636
	Q9I3L9	cysP	17	68.4	36.517	323.31	3149100000	139	332	28.393	28.5866	28.4731	28.5871	28.1234	28.0687	27.8426	28.0978	27.6743	27.6653	27.4717	26.8675
	Q9I3M2	PA1490	6	23.6	28.382	15.796	99315000	24	258	21.5274	22.9905	23.5242	23.5228	23.967	22.0916	23.6463	23.6123	23.2098	22.6128	22.1484	22.8799
Cytochrome c-type biogenesis protein CycH	Q9I3M9	cycH	13	50.9	43.294	30.325	244810000	39	407	25.366	24.9044	25.1513	25.4317	22.4763	23.1115	23.0713	21.4819	25.0431	25.4376	23.9249	22.4274
	Q9I3N8	PA1474	5	15.7	52.688	12.433	38797000	11	492	22.7502	21.394	23.5271	23.1981	21.9018	23.4019	20.8339	21.0209	23.2376	22.3162	21.9189	22.5243
	Q9I3P2	PA1470	10	53.9	25.365	54.506	893690000	86	245	26.1632	26.2987	26.1255	25.8488	26.7577	26.9392	26.8694	26.8479	26.0152	24.3435	25.631	25.3485
	Q9I3S9	halS	4	23.1	27.478	24.801	88766000	11	242	21.5076	22.5056	21.7744	21.2238	24.809	24.377	24.5009	24.725	22.7131	22.7951	21.8868	22.8756
	Q9I3T4	PA1410	15	54.5	40.451	24.107	251950000	27	363	22.5188	21.8881	22.2661	21.8865	23.0015	23.1413	21.7629	23.0086	22.6624	21.9033	24.2941	27.7915
	Q9I3T5	aphA	14	50.6	37.953	57.518	533290000	41	346	22.9038	22.4447	22.3109	22.2864	22.4897	21.805	22.803	21.5461	26.3586	25.4424	26.482	28.6295
	Q9I3U0	PA1404	5	52	8.4033	45.629	667260000	31	75	24.9362	24.9554	24.3874	22.6195	26.9553	27.1842	26.9479	27.3403	24.7783	24.5259	22.2762	23.8881
	Q9I3U2	PA1402	8	54.3	23.753	22.835	110340000	34	221	23.5649	23.4331	23.5582	23.7497	23.3502	22.9821	23.6808	23.2342	22.9546	23.0687	22.3477	23.0423
	Q9I3U7	PA1397	5	35.2	22.999	7.7838	148160000	22	210	22.1403	22.1784	22.8496	22.7445	22.0206	21.3511	20.6374	21.7775	21.9195	22.4777	22.4594	21.5243
	Q9I3W1	PA1383	5	13.5	63.142	7.0956	44061000	14	601	21.3103	22.187	21.2983	22.4109	23.5768	23.4674	23.7246	21.9137	21.7852	22.0976	22.242	22.7739
Erythronate-4-phosphate dehydrogenase	Q9I3W9	pdxB	7	24.5	41.001	25.49	129280000	34	380	23.0974	23.5443	23.2477	23.6381	23.6795	22.6873	23.6373	23.1373	22.9691	23.1896	23.97	24.3604
	Q9I3Y6	PA1358	4	36.4	14.701	29.409	350970000	32	132	20.9545	23.1773	24.1693	24.1558	25.4471	26.1853	25.9965	25.9846	24.4415	24.2396	24.5099	21.9105
	Q9I3Y8	PA1356	10	42.1	41.039	120.3	650670000	43	368	21.6664	22.6897	21.1859	22.4457	27.1967	27.4599	27.4408	27.5533	22.6648	22.2492	20.969	22.6481
	Q9I3Z0	PA1354	6	60.3	15.959	36.984	401060000	29	141	25.4692	22.2837	25.2664	25.1405	25.4666	26.8275	25.7808	25.9636	22.6045	23.3143	21.8498	23.3971
	Q9I3Z1	PA1353	5	48.2	15.086	27.805	359330000	18	137	22.3998	22.1546	20.8291	22.0328	25.453	25.1531	26.1728	25.9874	21.6212	22.5626	24.444	24.8829
	Q9I3Z5	PA1349	6	68.1	12.753	37.575	320970000	30	116	22.2258	24.2868	23.9682	23.8626	25.4692	25.9069	26.3002	26.4636	23.2741	23.0066	21.3715	21.2273
	Q9I400	PA1344	13	69.7	27.397	46.556	1006200000	76	264	26.5504	26.478	26.5252	26.5633	26.5241	25.995	26.2803	26.387	26.5304	25.789	26.307	26.2705
	Q9I402	PA1342	38	83.1	33.054	323.31	66742000000	533	302	31.9931	32.0607	31.7744	31.6023	33.2469	33.4758	33.4077	33.3774	31.9297	31.3104	31.5933	31.2579
	Q9I405	PA1339	10	55.7	26.916	72.485	912670000	49	244	24.9264	26.2885	24.6875	24.4578	26.8913	27.4181	27.1128	26.9674	26.5541	25.1381	25.4383	26.3797
Gamma-glutamyltranspeptidase;Gamma-glutamyltranspeptidase large chain;Gamma-glutamyltranspeptidase small chain	Q9I406	ggt	32	67.1	59.873	295.16	7108500000	312	557	29.0631	29.1251	28.7919	28.4668	30.0272	30.1298	30.0945	30.3609	28.154	27.6744	27.9018	27.094
Glutaminase-asparaginase	Q9I407	ansB	24	67.7	38.644	323.31	18810000000	270	362	30.4478	30.1589	30.2863	29.7195	31.3257	31.5344	31.3427	31.4818	29.7256	30.2096	29.3189	29.8443
	Q9I410	PA1334	15	61.6	39.436	69.86	399340000	44	370	26.7677	26.9788	26.4595	26.1593	21.8568	21.6711	22.9029	21.9295	21.2568	22.2589	22.2741	21.625
	Q9I417	PA1327	22	46.3	72.504	42.431	289450000	75	656	24.8958	25.0739	24.8515	24.3788	25.7887	25.5442	24.3059	25.1517	24.2485	22.3024	22.9886	22.5805
	Q9I420	PA1324	5	18.8	18.303	17.154	546330000	35	170	24.5597	25.1107	24.9498	24.7785	24.6466	25.4063	25.3351	25.7217	26.2454	26.4593	26.1756	22.3534
Cytochrome bo(3) ubiquinol oxidase subunit 2	Q9I427	cyoA	4	23.3	36.623	22.958	183270000	20	331	24.581	25.0628	24.919	24.8749	21.738	22.4458	20.8497	22.1378	24.1294	24.9677	24.4623	22.2928
	Q9I429	PA1315	3	19.1	22.408	7.4956	61105000	18	204	23.3231	22.9829	23.2908	23.6279	22.2687	20.8601	23.5343	21.5727	22.191	23.8966	21.7746	22.2859
Phosphonoacetaldehyde hydrolase	Q9I433	phnX	4	23.3	29.929	3.9318	363270000	16	275	24.3231	22.0426	24.1595	24.6591	22.8618	23.2954	22.8455	22.174	22.5847	22.4912	23.8093	22.5276
	Q9I437	PA1307	10	45.1	28.544	75.551	690780000	64	257	25.0711	25.0205	25.2186	25.2575	26.4704	26.3927	26.5217	26.486	25.2011	26.2539	25.3598	25.9474
	Q9I448	PA1296	7	44.5	33.729	25.546	150600000	29	310	24.0849	21.9924	23.6369	23.7685	23.5812	21.2718	24.1808	23.6718	23.7976	22.923	24.3844	23.8772
Ribonuclease D	Q9I450	rnd	5	26.5	43.098	6.4778	49792000	18	374	22.601	22.3751	22.869	22.8169	23.4249	22.2486	23.0203	22.2139	22.5488	22.2651	22.7647	22.4769
	Q9I451	PA1293	10	38.5	38.794	35.84	261990000	51	353	24.5331	24.7223	24.7882	24.8879	24.7189	25.1923	24.4554	24.6252	24.0506	24.7409	23.1112	21.6198
Probable 3-mercaptopyruvate sulfurtransferase	Q9I452	sseA	14	68.7	30.597	71.41	722240000	94	284	25.4847	25.3212	25.6455	25.6683	25.4257	25.8114	25.6175	25.9215	26.1828	25.3043	26.489	27.3618
	Q9I456	PA1288	11	30.9	45.561	98.406	411470000	46	424	25.8037	25.3045	25.3999	26.0359	26.1162	25.1622	25.2816	25.2286	22.1697	22.5124	21.4923	21.7847
Glutathione peroxidase	Q9I457	PA1287	8	59.8	20.217	69.876	872280000	49	184	25.8109	25.5778	25.761	25.545	26.4932	26.7943	26.6705	26.3982	26.2526	25.8999	26.7811	26.5019
	Q9I459	PA1285	6	47.7	16.604	36.429	312050000	44	149	24.8649	24.8427	25.1078	24.8511	24.7377	24.8283	24.5288	24.7866	24.9177	24.5623	24.4817	23.9032
	Q9I461	PA1283	3	28	20.307	4.41	40826000	15	186	22.7208	22.1714	22.3553	22.4802	22.7233	23.8542	23.3272	22.722	22.7382	22.7779	22.0939	22.5492
Cob(I)yrinic acid a,c-diamide adenosyltransferase	Q9I472	cobO	8	56.7	22.292	107.79	1411400000	43	203	26.7437	27.4874	26.7984	27.0417	26.9058	22.7251	26.8035	26.9714	27.1552	27.2922	26.8298	26.5377
	Q9I473	PA1271	10	22.9	67.567	16.596	92396000	25	616	23.9664	23.6755	23.5769	24.4995	22.3047	23.1003	22.6574	21.8496	22.5744	23.7985	22.0218	22.7657
	Q9I4A4	PA1234	5	64.1	18.46	103.3	489650000	24	167	25.9151	26.2753	26.1513	26.2191	22.2528	22.5431	23.0544	21.2377	21.3347	26.0944	26.1082	22.7266
	Q9I4B2	PA1226	8	60.4	22.308	20.789	91044000	29	202	23.0754	23.1509	23.2795	23.1578	22.5703	23.7483	22.8547	22.9419	23.415	22.0713	21.6942	22.4144
	Q9I4D2	PA1206	6	38.9	17.69	17.665	198370000	27	157	24.4847	24.3036	24.4731	24.6533	22.5374	21.9153	24.0906	21.1526	24.5638	22.7275	24.6929	24.8944
Putative quercetin 2,3-dioxygenase PA1205	Q9I4D3	PA1205	7	32.4	34.455	26.607	350760000	44	315	24.7056	24.7214	24.3283	23.969	25.0997	25.1398	25.841	25.4493	24.4078	25.308	24.4679	25.1941
NAD(P)H-dependent FMN reductase PA1204	Q9I4D4	PA1204	8	58.9	20.224	104.16	2072700000	72	185	28.2159	28.2087	28.0302	27.9647	26.9199	26.4452	27.0722	27.3582	27.0995	26.848	26.7699	26.4783
	Q9I4D5	PA1203	7	59.3	14.681	99.519	1324100000	90	135	26.294	26.515	26.3229	26.5892	26.4647	27.1551	26.9249	26.4697	27.1887	27.1481	27.2656	27.1521
	Q9I4D6	PA1202	15	69.8	22.471	179.07	3838700000	130	205	28.6862	28.6965	28.6712	28.3164	29.0236	28.6204	28.2677	28.7718	27.5675	24.6134	27.0772	26.9804
	Q9I4F9	phoP	8	48.9	25.65	22.96	172650000	30	225	23.9113	21.9097	24.1712	24.2639	21.5667	22.289	20.863	22.4864	24.9104	23.993	25.1226	23.8952
Periplasmic nitrate reductase	Q9I4G3	napA	35	50.1	92.974	214.34	2421600000	183	829	26.6436	26.4251	26.3153	25.725	29.0343	29.0084	29.1202	29.1397	24.9388	21.7097	24.882	24.2933
Periplasmic nitrate reductase, electron transfer subunit	Q9I4G4	napB	7	48.5	17.918	20.522	148700000	19	163	22.0954	21.9405	21.9717	20.8342	25.1826	25.1809	24.873	24.8548	22.2799	23.7533	22.1802	21.7032
	Q9I4G6	PA1171	13	43.7	42.682	46.869	365160000	50	398	24.9284	24.5733	24.5631	24.5507	25.5309	26.0154	25.7188	26.345	22.8083	23.6253	22.1518	24.6854
	Q9I4H1	PA1166	14	59.9	28.156	122.99	966220000	82	262	25.9885	26.2299	25.7476	24.7438	27.5191	27.6753	27.0645	27.3921	25.5173	22.8009	22.5014	24.8271
Succinyl-diaminopimelate desuccinylase	Q9I4H5	dapE	10	38.6	41.077	61.003	380600000	64	383	25.1896	24.925	25.1198	24.9696	24.7222	24.8509	24.7306	24.4898	24.845	24.7563	25.5359	25.5221
	Q9I4H8	PA1159	7	87	7.7246	76.61	11083000000	82	69	29.4023	29.7677	29.6535	30.2279	28.9842	29.1303	29.1119	29.2909	30.2673	31.1553	30.578	29.7454
Ribonucleoside-diphosphate reductase	Q9I4I1	nrdA	48	56	107.11	323.31	2454600000	207	963	28.326	28.1901	28.4326	28.6171	23.3019	22.0627	21.6715	22.2701	28.1963	28.3876	28.3718	26.2181
Ribonucleoside-diphosphate reductase subunit beta	Q9I4I2	nrdB	13	51.8	47.386	61.808	462420000	50	415	25.929	26.2239	26.0168	26.1858	21.8617	22.7712	21.8405	21.851	26.0205	25.0441	25.8428	22.3929
	Q9I4J5	PA1140	10	55	31.614	61.485	794020000	57	278	25.8663	25.3857	25.9489	25.5529	25.8304	25.8832	25.7873	25.9094	26.7082	25.1815	26.323	27.3505
	Q9I4J6	PA1139	7	39.4	29.336	25.429	295370000	28	282	22.6042	21.7735	22.1673	22.4803	25.8527	26.1009	26.3926	26.2078	21.0923	22.2974	22.0275	24.7878
	Q9I4J8	PA1137	4	21	34.731	4.0218	203920000	22	328	24.61	22.9221	24.6521	24.2947	21.5332	21.5895	22.1791	24.1134	24.2737	22.8197	21.4124	24.0495
Molecular chaperone Hsp31 and glyoxalase 3	Q9I4K0	hchA	12	42.3	31.898	112.92	1226700000	64	291	26.6866	26.5737	26.3277	26.249	26.8255	26.9862	27.0745	27.032	26.7057	26.5936	26.6737	26.2241
	Q9I4K8	PA1127	23	76.6	36.474	323.31	4336600000	192	329	28.7729	28.8095	29.1792	29.282	28.2734	28.2715	28.0531	28.3504	27.787	28.0416	27.9563	27.1756
Probable deoxyguanosinetriphosphate triphosphohydrolase	Q9I4L1	dgt	4	11.6	56.741	12.258	57509000	20	498	22.7137	22.8967	22.664	23.0891	22.561	21.5725	21.9342	21.3199	20.7231	23.5306	21.7255	23.4608
Peptide deformylase	Q9I4L3	PA1122	2	24.5	16.288	20.062	229700000	28	147	24.2484	24.5102	24.4257	24.6931	23.9307	24.1309	20.6093	23.8568	24.6107	21.5794	24.8006	24.7919
	Q9I4L6	yfiB	4	28.6	18.41	10.604	103590000	17	168	23.4486	23.2387	23.3684	23.535	21.8506	21.7213	22.4129	23.6205	22.7788	22.4312	22.4742	22.2098
	Q9I4M3	PA1112	16	61.8	41.413	58.054	620800000	71	382	24.55	24.3446	23.9125	21.8124	27.0796	27.0653	27.2415	27.3297	21.8312	22.3532	22.3821	23.212
Flagellar P-ring protein	Q9I4P5	flgI	5	22	38.18	6.6413	46693000	12	369	23.3206	21.8718	22.8685	22.9616	20.9478	22.664	21.4622	23.9096	21.8341	23.5346	21.7481	23.4246
	Q9I4P9	flgE	7	37.7	48.335	39.865	269870000	45	462	25.019	25.2071	24.8315	24.1592	24.5942	24.1665	24.6291	25.5192	23.3609	23.8307	23.3561	23.8957
	Q9I4Q3	PA1076	8	79.2	13.743	89.283	2246700000	79	120	27.2633	27.4572	27.4516	27.3668	28.1286	28.1009	28.118	28.3	27.4145	26.7483	27.2799	26.9464
	Q9I4Q9	PA1065	4	28.7	17.989	21.005	68166000	18	157	21.331	22.9295	21.836	21.5449	23.5323	23.5676	23.5047	23.6988	22.8868	22.1198	22.4017	22.9671
	Q9I4R0	PA1064	7	45.7	24.172	62.116	234910000	28	221	24.6798	23.4559	24.6575	24.9562	24.5375	23.3301	22.0529	24.3408	24.7089	22.505	24.979	21.7691
	Q9I4S1	PA1053	9	66.9	15.649	263.47	2503900000	74	154	27.6621	27.7352	27.6558	27.9362	27.8242	27.4305	27.1338	27.3172	28.7018	27.1628	28.1605	26.4363
Pyridoxine/pyridoxamine 5'-phosphate oxidase	Q9I4S5	pdxH	18	79.1	24.86	131.27	1792100000	89	215	27.1561	26.8623	27.1368	27.1099	26.6644	27.0404	26.6895	26.715	27.5618	27.4319	27.862	28.2003
	Q9I4S8	PA1046	2	3.6	82.743	2.5253	19731000	7	757	20.9082	21.9192	22.0811	22.506	22.3604	21.6394	22.6541	22.646	21.7922	22.6038	21.6436	22.7389
	Q9I4T3	PA1041	12	46.7	21.747	323.31	5249300000	114	210	28.582	28.1341	28.0994	28.0363	30.0184	29.9319	29.5103	29.5936	28.0598	26.9815	27.5578	23.1803
	Q9I4T8	PA1036	4	23.7	19.537	26.9	356390000	38	186	24.7359	24.8015	24.7452	24.7732	25.1374	25.0353	24.8339	24.9656	25.6998	22.8409	24.6997	24.9708
	Q9I4U1	PA1033	11	83.1	24.527	35.62	1762700000	67	213	27.3051	27.2862	27.1887	27.3237	26.8669	26.8583	26.5808	26.9607	27.4116	27.235	27.87	27.2333
Acyl-homoserine lactone acylase QuiP;Acyl-homoserine lactone acylase QuiP subunit alpha;Acyl-homoserine lactone acylase QuiP subunit beta	Q9I4U2	quiP	25	48.9	94.069	63.129	533040000	92	847	25.7865	25.958	25.4825	24.534	26.4505	26.1731	26.2005	26.6085	21.2319	23.1583	22.7565	24.3028
	Q9I4U4	PA1030	5	29.5	28.31	12.364	50564000	12	251	22.6719	23.8328	21.8839	22.7058	23.3701	24.1059	22.5979	23.8677	20.9959	22.1171	22.1773	22.5199
Phosphoribosylaminoimidazole-succinocarboxamide synthase	Q9I4W0	purC	18	69.5	26.83	193.58	3902600000	130	236	28.5779	28.6724	28.743	28.7342	27.6235	26.8105	27.9269	27.8759	28.5773	28.2859	28.5825	28.8411
	Q9I4W2	PA1011	17	68.4	43.055	268.71	3010800000	140	396	28.2375	28.0997	28.2414	28.5303	27.3915	27.16	26.6296	27.5268	28.3873	28.6368	28.5433	24.8912
4-hydroxy-tetrahydrodipicolinate synthase	Q9I4W3	dapA	21	74	31.449	238.1	5928400000	188	292	28.5519	28.3271	28.732	28.6818	28.7561	28.9451	28.8868	28.7205	29.1767	28.6199	29.2742	30.2435
	Q9I4W4	PA1009	3	28.1	20.585	10.737	45901000	9	185	23.152	23.2798	23.0091	22.6091	22.8263	21.636	22.3591	21.1118	21.5732	23.5034	21.9134	21.3577
	Q9I4W5	bcp	16	94.9	17.352	111.44	5607600000	141	157	28.5351	27.9833	28.7312	28.6169	29.4848	29.5262	29.4119	29.089	29.1209	28.1886	28.2771	29.054
	Q9I4W7	PA1006	3	41	9.1423	32.853	190180000	21	83	22.3328	24.6025	22.5062	24.127	22.1193	22.4315	21.9977	24.654	22.3562	24.2444	24.4558	23.9532
Putative beta-barrel assembly-enhancing protease	Q9I4W8	PA1005	23	60.6	52.994	194.61	925230000	139	477	26.0191	26.1275	25.8972	26.058	26.5774	26.8688	26.6481	26.7642	25.3409	26.5189	25.664	26.4917
	Q9I4X2	pqsB	5	24	30.5	24.848	62979000	9	283	22.1115	23.2239	21.4906	21.8077	22.9185	22.3856	22.2975	21.6156	23.0926	23.6389	21.8963	25.763
	Q9I4X8	PA0991	6	57.6	13.286	33.416	145650000	30	125	24.2891	23.8169	24.3057	24.1189	21.4842	21.0926	21.8921	21.278	24.5094	24.4608	23.0668	23.914
Peptidoglycan-associated lipoprotein	Q9I4Z4	pal	14	75.6	17.925	323.31	16219000000	184	168	30.4832	30.5687	30.4621	31.0266	29.1873	29.3329	28.7826	28.9185	31.4419	31.4035	30.9792	28.2773
	Q9I4Z5	PA0968	2	31.1	16.672	25.33	109410000	15	148	24.2954	22.8128	24.2922	23.7644	21.9246	23.042	22.7447	22.6108	21.8714	23.1035	23.6993	23.0381
	Q9I4Z7	PA0962	12	62.2	17.493	271.75	20938000000	196	156	30.922	30.9635	31.0915	30.7914	30.7156	30.6873	30.672	30.7895	30.921	30.9712	30.5652	30.6863
Protein SlyX homolog	Q9I4Z9	slyX	2	60.9	7.8206	29.866	141400000	24	69	23.5965	23.8629	23.5477	23.5042	23.5833	23.7871	23.6436	24.0408	23.7364	23.396	23.5896	22.8366
	Q9I500	PA0959	15	56.5	23.069	203.42	3559600000	169	209	28.5317	28.5168	28.5046	28.4512	28.5112	28.5687	28.3547	28.7669	28.0045	26.2888	27.1183	27.4891
Proline--tRNA ligase	Q9I502	proS	29	66.7	63.103	268.06	2837900000	186	571	28.1143	27.882	28.0084	28.3212	27.0932	27.2568	26.9205	26.868	28.0393	27.9981	28.2731	28.6907
	Q9I503	PA0955	5	25.2	35.8	12.517	71523000	17	318	23.6213	23.8017	23.5513	23.6761	22.8114	22.7539	22.9134	22.5908	22.2368	23.5	21.1997	22.2721
Acylphosphatase	Q9I504	acyP	7	76.9	10.313	172.49	727380000	64	91	25.6486	25.7619	26.0415	25.6343	26.3799	26.0824	26.3005	26.3842	26.1977	25.9382	25.4192	25.4803
Arsenate reductase	Q9I508	PA0950	8	74.4	12.79	53.731	1293600000	63	117	26.6693	26.5535	26.7713	26.8394	26.6193	26.6902	26.615	26.6344	27.2544	26.7766	26.696	26.8824
	Q9I511	PA0947	6	33.3	26.843	17.356	110080000	28	234	23.5271	22.9035	23.6015	23.5843	22.1045	21.4879	22.6241	21.8808	23.4524	23.4162	24.1246	24.2381
	Q9I512	PA0946	12	63.2	36.776	298.68	4754600000	126	345	28.6828	28.6399	28.6201	28.5836	28.8748	28.3603	28.7918	29.0151	28.3478	28.157	28.3395	28.2553
Phosphoribosylformylglycinamidine cyclo-ligase	Q9I513	purM	14	56.9	37.122	104.16	1836900000	95	353	27.0149	26.7442	26.9752	27.086	26.6786	27.1036	26.7349	26.711	27.4217	27.8851	28.0422	28.0383
	Q9I515	PA0943	16	60.1	27.183	85.961	724340000	76	238	25.9782	25.515	26.1051	25.8385	25.611	25.4074	25.4627	25.9306	27.8241	21.7736	24.9566	23.4762
	Q9I521	PA0937	8	40.2	20.789	66.068	823950000	51	179	26.1036	25.8744	26.1703	26.3353	26.0239	26.2698	26.1078	25.8829	26.4732	25.836	26.2161	25.7701
	Q9I524	relA	9	18.3	83.815	15.692	64857000	18	747	21.3108	22.0564	22.0778	22.5673	20.9965	22.5131	22.8162	22.575	22.7875	21.5362	22.1593	22.7336
Cysteine synthase B	Q9I526	cysM	18	72.9	32.448	73.065	612910000	89	299	25.2669	25.1463	25.3617	25.2275	25.3948	25.7538	25.4408	25.5891	25.9123	25.5259	26.3811	26.4996
Alanine--tRNA ligase	Q9I553	alaS	35	55.6	94.701	275.57	1496300000	187	874	26.9848	26.5995	26.8554	27.231	26.2271	25.3782	25.8707	26.1688	27.1032	27.4351	28.1855	27.1399
Acetyl-coenzyme A synthetase 1	Q9I558	acsA1	22	50.5	71.762	91.599	713660000	117	651	25.4509	25.4727	25.3848	26.7589	26.7676	26.2466	26.015	26.3167	24.3333	25.508	25.2047	22.0069
Membrane-bound lysozyme inhibitor of C-type lysozyme	Q9I574	mliC	11	56.7	13.695	24.359	824910000	50	127	26.7688	26.0706	27.1097	27.3148	25.1067	26.3081	24.6157	22.2467	26.7723	22.6186	24.9991	22.0624
4-hydroxyphenylpyruvate dioxygenase	Q9I576	hpd	10	45.1	39.912	42.609	184020000	30	357	22.0768	22.297	21.7667	22.2458	25.4033	25.7666	25.6049	25.526	22.632	21.9051	22.5387	23.0311
	Q9I578	PA0863	13	36.1	33.368	30.471	287580000	50	319	24.8191	24.0534	24.8127	24.8603	24.3213	23.4092	23.597	23.6046	25.4079	23.998	24.9626	25.423
	Q9I584	bolA	3	45.5	11.179	43.966	543690000	35	101	24.9671	24.986	25.3857	25.4907	25.9486	25.711	25.1659	25.5627	26.164	23.4246	25.4672	26.1325
	Q9I585	PA0856	12	55.5	19.998	199.31	3744900000	96	182	27.6602	28.2174	27.8634	27.72	28.6505	28.0002	28.6002	28.9244	28.6962	27.9589	28.4753	28.6539
Fumarate hydratase class II 2	Q9I587	fumC2	23	77.2	49.121	266.88	3381500000	177	464	27.4896	27.4575	27.3767	27.6118	28.5045	28.572	28.5096	28.5818	28.4067	27.9456	28.5871	28.2659
	Q9I588	PA0853	7	44.4	23.485	33.923	172760000	23	207	21.8472	21.6812	21.3683	22.4364	24.466	24.5635	21.9118	25.4027	23.7903	23.3255	23.656	24.4807
Thioredoxin reductase	Q9I592	trxB2	6	35.8	33.481	14.593	174740000	28	316	24.078	24.1834	24.275	24.9121	21.1633	22.0987	21.7164	21.7049	24.4648	24.3335	23.9802	23.7564
	Q9I5A0	PA0840	8	31.4	40.333	12.168	73460000	24	370	23.1398	23.3148	22.7747	24.1984	21.2501	22.5974	21.7426	21.73	22.1377	22.712	22.8888	24.6836
Glutathione peroxidase	Q9I5A2	PA0838	8	83.1	17.263	60.482	1811200000	53	160	26.8653	26.8592	26.9281	26.6948	28.0621	27.6087	27.8997	28.1498	26.5836	26.5579	26.4912	27.2708
Peptidyl-prolyl cis-trans isomerase	Q9I5A3	slyD	6	90.1	17.01	39.871	945270000	51	161	25.9446	25.5733	26.4162	26.4003	26.0362	26.6991	26.1768	26.1357	26.7773	25.8854	26.7877	26.0831
Acetate kinase	Q9I5A4	ackA	14	51	42.421	63.948	517530000	69	394	24.6261	24.9226	24.5543	24.3655	26.2894	26.2359	25.9229	25.9453	23.0345	24.9136	24.9746	26.6869
Phosphate acetyltransferase	Q9I5A5	pta	16	34.7	75.696	51.421	184850000	38	704	23.7503	21.5288	24.1576	23.9335	23.9322	23.8671	21.9095	22.2632	22.7761	24.7988	25.1012	24.593
	Q9I5A7	PA0833	10	71.3	24.713	246.49	1582700000	91	237	25.8879	26.0984	26.1887	26.7362	26.8541	26.353	26.6535	26.9072	28.3059	27.4021	28.4076	25.18
	Q9I5A8	PA0832	6	43.2	23.482	17.314	84100000	15	213	20.7735	20.9762	22.6133	22.4206	24.3458	23.2679	24.3374	24.4165	22.6787	23.3594	21.9619	23.8643
	Q9I5B2	PA0827	4	24.3	33.197	14.427	65183000	13	292	23.6477	22.7215	23.594	23.6279	20.9359	21.945	22.9532	23.9844	22.0765	22.8192	22.6312	22.1438
	Q9I5D0	PA0808	5	51.6	17.551	44.616	215840000	29	157	24.4196	20.8958	24.5477	24.1707	25.0549	22.8167	24.9265	25.0918	22.8248	22.7055	20.8193	21.3122
	Q9I5D1	ampDh3	7	37.6	28.72	15.282	111300000	25	255	23.9131	24.071	23.4684	23.8876	23.7817	23.5774	21.1853	21.5819	23.8162	22.2384	21.5398	22.7298
	Q9I5D4	PA0804	11	50.9	30.017	41.867	391850000	54	273	23.9747	24.282	24.0737	24.0957	24.967	25.8872	26.0879	26.3456	23.2215	24.0879	24.8758	25.4484
	Q9I5D5	PA0803	3	42.5	15.864	33.425	95700000	12	146	23.1461	21.5214	22.1302	21.8135	24.4743	23.8929	21.6977	24.6591	21.5362	22.5572	21.5257	21.8516
	Q9I5E1	PA0797	5	28.3	27.264	12.414	64294000	16	240	23.4908	23.5217	22.8917	23.6396	22.2555	21.778	23.025	22.9112	23.0019	22.1868	23.2173	21.824
Methylisocitrate lyase	Q9I5E2	prpB	21	71.5	32.137	323.31	3837800000	190	298	28.7573	28.6039	28.4483	28.6106	27.0205	26.894	27.2004	27.5576	28.9762	28.6759	29.2249	28.1402
Citrate synthase	Q9I5E3	prpC	24	71.2	41.689	228.58	4055800000	184	375	28.7859	28.8103	28.7098	28.8987	27.6897	27.6601	27.4915	27.8078	28.6392	28.0142	28.8732	28.3628
	Q9I5E4	PA0794	38	62.2	94.89	193.42	1325200000	160	868	26.7091	26.8618	26.5485	27.9506	22.2963	22.2723	21.9627	22.6847	27.7892	26.9834	28.2328	26.4489
	Q9I5E5	PA0793	14	49.1	41.709	79.335	911130000	92	395	26.2559	26.2544	25.8042	26.0879	25.8692	26.2495	26.303	26.4098	26.4323	26.4823	26.7842	26.0834
	Q9I5E6	prpD	10	29.1	54.881	62.769	366710000	36	494	24.3058	25.7966	21.8434	24.153	26.0862	25.2872	25.9515	26.2224	22.2567	23.1322	22.8972	25.8099
	Q9I5F6	putA	8	11.2	115.63	15.941	83430000	31	1060	23.4303	23.0865	22.6266	22.9133	23.536	23.5807	22.7782	23.1742	22.1513	22.5187	23.2552	23.5788
	Q9I5F7	PA0781	42	78	74.205	323.31	5845200000	255	687	29.9024	29.4201	29.8423	30.0527	27.4626	22.8232	24.5548	22.4992	28.8978	27.9532	28.8991	28.7984
Lon protease	Q9I5F9	lon	30	47.7	88.574	156.39	1502700000	134	799	27.5592	27.393	27.7186	27.9425	25.6054	22.1188	23.0058	24.5751	27.488	26.7247	26.9215	26.8421
	Q9I5G0	icp	4	50.7	14.607	11.262	66635000	12	134	22.9462	22.8184	23.3948	22.7583	20.3588	23.0122	23.3532	21.1294	23.7832	22.081	22.0574	21.9755
tRNA (cmo5U34)-methyltransferase	Q9I5G3	cmoA	4	21.1	27.64	8.8804	88859000	18	246	23.4764	21.7331	23.5705	24.1297	22.395	21.2301	20.4341	21.1214	22.1398	23.2169	23.5335	23.79
Pyridoxine 5'-phosphate synthase	Q9I5G5	pdxJ	14	54	27.26	125.09	1020800000	88	248	26.6599	26.7457	26.6539	26.8754	26.1737	23.797	25.2565	25.2536	27.3422	26.4548	27.2548	24.0458
Signal peptidase I	Q9I5G7	lepB	5	20.4	32.103	6.4879	85147000	13	284	23.8169	23.9799	24.0773	24.0079	22.3414	22.0958	22.8262	21.9011	23.3898	23.0261	22.6556	23.5062
Elongation factor 4	Q9I5G8	lepA	8	23.2	66.294	23.027	103790000	18	599	23.8646	20.4979	24.3339	24.6076	21.6569	22.5012	22.8175	21.543	20.6374	23.3996	24.3209	22.3231
	Q9I5H0	PA0759	15	75.8	33.667	260.91	2167800000	129	314	27.7774	27.6553	27.8333	27.6895	27.1522	27.044	27.1814	27.3911	27.3908	27.2388	27.7073	28.0068
	Q9I5H1	PA0758	8	47.5	30.875	15.858	208320000	30	278	22.8083	22.847	21.7507	21.5268	24.3527	23.9677	24.5395	24.5607	24.5156	24.2898	24.621	24.6483
	Q9I5H5	PA0754	16	74.9	34.918	71.857	1395700000	76	327	26.8272	27.0002	26.714	26.6113	27.9568	27.7198	27.6156	27.9725	24.5368	23.3627	24.6915	22.5303
Uracil-DNA glycosylase	Q9I5H9	ung	6	38.5	26.009	9.608	81485000	18	231	20.7117	22.3993	23.8905	23.6948	22.903	22.0056	22.4358	21.4187	23.3801	22.1583	23.907	24.4495
	Q9I5I2	PA0747	17	50.4	54.564	46.185	484400000	81	502	25.4389	25.356	25.1286	25.156	25.8225	25.5992	25.6539	25.6395	24.7375	24.8432	25.4311	25.0439
	Q9I5I3	PA0746	12	42.6	42.553	22.09	210470000	46	387	23.6621	23.6351	23.6676	24.039	24.3512	24.2319	24.3182	24.3603	23.8372	24.1146	24.6522	24.7448
	Q9I5I4	PA0745	29	77.9	29.904	230.33	4091800000	216	272	28.28	28.4141	27.9945	28.2214	28.6051	28.5777	28.5453	28.688	28.3527	28.5658	28.5474	28.7212
	Q9I5I5	PA0744	17	67.3	40.589	100.99	975520000	94	367	26.685	26.811	26.4908	27.1026	25.3695	24.9761	25.4303	25.165	26.4097	26.106	26.8622	26.6782
NAD-dependent L-serine dehydrogenase	Q9I5I6	PA0743	10	46.6	30.754	113.58	782880000	66	298	26.063	26.1549	25.8575	25.5479	26.3998	26.9099	26.7045	26.7949	25.5841	22.7593	24.8025	25.0775
	Q9I5I8	PA0741	12	66.2	22.686	152.97	1351300000	88	213	26.8992	27.0693	26.9458	26.3332	27.0684	26.7184	27.2247	27.3828	26.7154	26.7505	26.7788	25.6964
	Q9I5I9	sdsA1	23	47.3	72.591	120.55	450680000	62	658	21.5676	21.4816	22.4774	20.5118	27.3973	26.5772	27.2106	26.3341	22.3405	23.8564	22.1689	22.673
	Q9I5J7	PA0732	6	31.7	37.161	38.41	113840000	16	347	21.799	23.9088	21.1326	22.826	24.5763	24.8691	24.5314	24.7536	21.4361	21.7938	22.0776	22.4896
	Q9I5J9	PA0729	2	20.9	12.985	21.1	157090000	22	115	24.2823	23.9151	24.2755	24.3892	23.8023	22.8082	23.8556	24.22	23.6107	21.7604	22.9293	22.6471
	Q9I5L9	PA0709	3	43.9	11.44	14.231	94332000	23	98	22.948	22.1482	21.8581	22.5793	23.8305	22.1952	24.044	23.6329	23.5152	22.199	22.9009	23.7868
Tyrosine--tRNA ligase 2	Q9I5Q3	tyrS2	30	75.4	44.129	160.36	3098100000	229	399	28.2625	28.4713	28.2612	28.3655	27.7118	27.6475	27.6002	27.6294	27.9333	28.4363	27.843	27.3763
Anhydro-N-acetylmuramic acid kinase	Q9I5Q5	anmK	7	28.9	39.119	22.751	75080000	21	363	22.8143	23.1628	23.1775	23.273	20.3977	22.7852	22.3064	22.4517	22.8284	22.9613	23.6888	24.1753
Iron-sulfur cluster insertion protein ErpA	Q9I5Q6	erpA	3	50.9	12.484	11.051	158330000	16	116	21.9181	22.3652	22.2594	22.7731	24.897	24.6321	24.9161	22.2204	22.6929	23.4044	21.6119	24.9729
	Q9I5Q7	PA0664	4	51.4	14.822	29.545	190970000	25	140	24.7794	25.1571	25.002	25.4086	21.9109	22.4996	21.6125	20.4148	24.0991	23.9699	21.8836	23.6635
N-acetyl-gamma-glutamyl-phosphate reductase	Q9I5Q9	argC	20	73.3	36.684	137.32	3910500000	209	344	28.2952	28.174	28.1974	28.1563	28.4929	28.3647	28.2597	28.4315	28.0769	28.6701	28.4904	28.9039
	Q9I5R1	PA0660	13	55	34.814	102.07	779000000	73	322	25.9659	25.8243	25.9722	26.1832	24.9142	24.7009	24.9798	25.3663	26.5386	26.6668	26.869	26.669
	Q9I5R5	PA0656	4	76.8	12.724	37.714	433920000	30	112	24.8301	24.8103	24.0996	24.2777	26.0487	25.9157	25.9679	26.5122	21.0218	22.5451	24.7633	24.6901
2-nonaprenyl-3-methyl-6-methoxy-1,4-benzoquinol hydroxylase	Q9I5R6	coq7	14	90.2	23.644	114.96	2811100000	84	215	27.3092	27.4381	27.5098	27.2387	27.584	28.0787	28.061	27.842	27.8232	27.6095	28.1455	28.9432
S-adenosylmethionine decarboxylase alpha chain;S-adenosylmethionine decarboxylase beta chain;S-adenosylmethionine decarboxylase proenzyme	Q9I5R7	speD	10	48.5	30.478	204.18	1450000000	58	264	27.5643	27.6374	27.8615	27.7645	26.2073	24.9989	25.6004	26.0579	26.9071	26.6096	26.3867	25.6699
Ribulose-phosphate 3-epimerase	Q9I5T1	rpe	11	83	24.095	158.39	1382000000	96	224	27.0564	27.4183	27.3885	27.4086	26.7762	25.3809	26.6678	26.71	26.2717	26.6237	26.6252	26.4187
	Q9I5T4	PA0604	18	67.2	38.167	247.06	6172200000	145	348	28.7109	28.6066	28.4802	28.285	29.8887	30.0154	29.9191	30.0029	28.1131	27.8777	27.6264	27.6472
Polyamine-transporting ATPase	Q9I5T5	PA0603	20	76.2	40.655	155.03	799790000	110	369	25.0081	25.2811	24.7919	25.5779	27.0367	26.9777	26.9588	27.006	25.2733	24.6586	25.3464	25.8331
	Q9I5T6	PA0602	11	51.5	37.833	62.447	261580000	41	344	24.4176	24.1664	24.2096	24.3929	24.9433	25.2489	25.3194	25.7112	23.8524	21.7228	22.2438	22.9523
	Q9I5T7	PA0601	9	52.9	22.9	48.964	359040000	81	210	25.0029	24.8904	24.7392	24.8304	25.3268	25.1686	25.3372	25.1553	25.0894	22.6752	24.8808	24.7437
	Q9I5T9	PA0599	7	29.2	37.979	50.036	339080000	44	353	24.7907	24.7243	24.594	24.3493	25.6222	25.8397	25.9218	25.8779	22.8726	22.7386	22.7136	24.7138
	Q9I5U1	PA0596	9	38.8	38.185	29.792	209550000	29	338	24.4925	24.4471	24.0814	24.4794	23.8328	22.0393	21.9925	21.8176	23.2174	24.2142	24.4187	25.2385
LPS-assembly protein LptD	Q9I5U2	lptD	29	36.9	104.27	204.17	2442000000	141	924	28.4503	28.1487	28.4169	28.716	27.3957	26.2399	25.772	27.2306	27.2203	27.8334	27.0411	24.172
Chaperone SurA	Q9I5U3	surA	37	82.3	46.953	323.31	8171900000	326	417	29.4381	29.4366	29.4646	29.4304	29.7146	29.6987	29.813	29.9378	28.8589	29.2797	28.851	29.0444
Ribosomal RNA small subunit methyltransferase A	Q9I5U5	rsmA	5	34.3	30.058	8.89	97187000	31	268	23.1073	22.5425	23.0117	23.1803	23.0171	22.9212	22.5376	22.9595	22.9337	22.8285	23.2201	23.5048
Protein ApaG	Q9I5U6	apaG	4	65.9	13.622	23.458	311500000	28	126	25.009	25.2555	25.1096	24.9462	22.989	22.8083	21.1217	22.7608	25.7517	22.2846	22.3279	24.4826
Bis(5'-nucleosyl)-tetraphosphatase, symmetrical	Q9I5U7	apaH	3	14.1	32.018	8.8624	38051000	12	283	22.7581	22.0759	22.4346	23.1347	21.7195	22.0049	21.5785	22.1567	21.3214	23.0303	21.9664	22.8413
	Q9I5U9	PA0588	42	69.8	73.722	323.31	4535300000	279	640	28.5424	28.5122	28.6101	28.6108	28.6566	28.3574	28.1323	27.9597	28.7107	28.2508	28.9957	29.005
UPF0229 protein PA0587	Q9I5V0	PA0587	10	31.9	48.742	25.887	132710000	37	423	23.8524	24.0296	23.9767	23.8025	24.1742	23.9538	22.6496	22.2882	23.9097	21.9466	23.6114	22.6034
	Q9I5V1	PA0586	12	32.7	60.814	83.789	678940000	53	517	26.6381	25.4745	25.5182	25.8332	26.7852	25.6335	27.0192	26.6595	21.5071	22.8811	22.1789	26.0769
	Q9I5V4	PA0583	5	39.4	20.091	9.7597	48674000	17	180	23.0271	23.2866	22.5631	23.4963	21.5568	22.2056	22.4666	23.6462	22.8208	21.6893	23.0183	22.8857
	Q9I5V5	folB	2	18.8	13.14	12.688	152250000	20	117	23.7509	23.5805	23.5523	23.7306	24.0137	23.9383	23.94	24.0363	23.3005	23.4764	23.3915	23.5118
30S ribosomal protein S21	Q9I5V8	rpsU	8	47.9	8.4848	123.82	5043000000	108	71	28.2575	28.5733	28.4795	28.5054	28.5021	28.9676	28.3508	28.5504	28.9076	29.7644	29.4454	28.2142
	Q9I5V9	PA0578	4	32.2	16.842	14.73	207340000	28	149	24.5769	24.2562	22.0818	24.5883	22.7552	24.2661	23.4673	24.1439	24.7802	24.7984	24.4809	24.1033
Alkyl hydroperoxide reductase AhpD	Q9I5X1	PA0565	11	90.2	11.759	207.78	8704000000	119	112	28.9532	29.28	28.7024	28.9563	30.6029	30.6166	30.6834	30.6713	27.773	27.084	27.1454	27.0163
	Q9I5X4	PA0562	7	54	24.232	25.695	140340000	37	224	24.0529	23.7442	24.0348	24.3492	23.3191	22.9447	23.1873	23.2413	23.6594	22.5867	23.561	23.6072
	Q9I5X8	PA0558	13	64.7	27.986	101.27	527280000	55	255	25.7737	25.5883	26.3497	25.7363	24.8879	24.4141	24.2855	24.4744	25.7997	25.7437	25.5029	24.9694
	Q9I5X9	PA0557	3	14.7	24.411	22.716	773890000	29	218	25.2451	23.0333	22.4661	22.5857	27.0966	27.495	27.2651	27.4639	22.3069	22.3393	23.0844	25.2781
Fructose-bisphosphate aldolase	Q9I5Y1	fba	25	76.6	38.573	323.31	12922000000	279	354	29.8356	29.8822	29.8915	29.9963	29.8242	29.8513	29.9779	29.9211	30.4996	30.537	30.6543	30.2885
Phosphoglycerate kinase	Q9I5Y4	pgk	20	76	40.404	155.77	4760100000	198	387	28.5262	28.6897	28.7227	28.8489	28.1639	28.2069	28.279	28.2039	28.8208	29.0542	28.9922	28.6786
D-erythrose-4-phosphate dehydrogenase	Q9I5Y5	epd	6	29.7	38.743	12.675	119200000	31	353	23.4663	23.3897	23.0731	23.3535	23.2829	23.4884	23.7951	23.6419	23.1187	22.688	20.8137	23.8199
Hydroxypyruvate isomerase	Q9I5Y6	PA0550	5	27.9	29.834	15.429	84767000	23	265	22.1283	21.8185	22.0068	21.7921	23.4434	23.4725	22.3919	23.7623	23.2792	22.9897	23.3002	22.8966
Transketolase	Q9I5Y8	tktA	28	57.3	72.219	295.38	2416300000	186	665	28.0817	27.933	28.1043	28.0811	26.7607	24.8343	25.2189	25.625	27.8573	28.3089	28.6772	26.9589
S-adenosylmethionine synthase	Q9I5Z0	metK	24	75	42.709	245.19	5738100000	258	396	28.4481	28.453	28.3886	28.2916	28.817	29.1802	28.9447	28.8403	28.8378	29.2255	29.387	29.7646
	Q9I5Z4	PA0542	7	52.5	14.767	79.641	748310000	57	139	25.6649	26.1108	25.4352	25.9019	25.3911	25.5283	25.7773	25.615	26.4631	26.3979	26.8121	26.3621
	Q9I5Z9	PA0537	13	67.8	22.18	154.74	1611100000	101	202	27.8692	27.8061	27.0728	27.6688	26.564	26.2666	26.0181	26.1635	27.8127	27.7574	26.8421	22.9711
	Q9I602	PA0534	5	18.6	47.849	4.8793	28688000	11	429	21.7174	22.4084	21.365	21.8276	23.1652	22.5044	23.6377	23.174	22.4245	21.9118	21.6552	21.9817
	Q9I612	PA0506	18	42.9	65.358	53.097	279130000	69	601	24.4817	25.1327	25.1869	24.9473	24.5224	23.7725	21.7446	24.1261	24.0993	24.4788	24.4239	25.1465
	Q9I613	PA0505	2	50	7.8706	7.9776	62349000	9	76	22.3304	21.8921	23.1032	22.5892	24.4256	24.0362	23.9845	23.8057	22.5007	22.5051	21.7504	22.1722
	Q9I616	PA0502	6	35.4	26.494	24.438	370340000	40	240	25.4727	24.8886	25.9698	25.4979	25.1502	25.451	24.749	24.202	24.1544	22.3027	23.6829	24.316
	Q9I632	PA0486	11	54.3	36.968	25.452	279350000	48	324	25.4306	25.2435	25.2728	25.3232	23.0533	21.7731	22.5792	22.3075	24.8682	22.5642	24.7414	25.1494
	Q9I634	PA0484	7	69.6	18.553	149.74	1189700000	59	171	26.6629	26.5902	26.3911	26.0398	27.3048	27.0571	27.5128	27.6477	25.7455	22.9561	26.0351	26.3411
	Q9I635	PA0483	3	26.5	16.578	7.6171	61999000	13	147	22.003	22.3159	22.0139	22.67	23.7373	24.145	24.1757	23.77	21.8559	23.7175	21.4448	21.5405
Malate synthase G	Q9I636	glcB	47	69.7	78.659	323.31	14377000000	377	725	30.0616	30.0942	30.1995	30.4375	29.7656	29.8456	29.9127	29.5443	30.7046	30.5681	30.6028	30.4864
	Q9I645	PA0473	9	47	28.326	44.942	354320000	42	249	24.4384	25.0997	24.4102	24.6971	25.7537	25.3997	25.6483	25.7008	21.3467	23.6968	22.2145	24.6947
	Q9I649	PA0469	20	83.9	32.137	231.09	1375600000	111	285	27.0831	26.9549	26.7563	26.7985	26.646	25.8626	26.5354	26.631	26.7295	27.1208	27.0251	27.5675
	Q9I650	PA0468	14	65.5	33.594	107.84	1341700000	100	316	26.3699	26.0411	26.3085	25.9576	27.6252	27.9582	27.4166	27.5117	26.5455	25.593	26.0567	26.4409
	Q9I651	PA0467	4	32.5	23.301	14.79	74016000	18	206	23.0206	23.4315	23.2541	23.2305	22.2282	21.6842	22.5313	21.851	23.0788	22.4402	23.377	23.5877
	Q9I655	creB	8	37.1	25.573	33.19	102660000	35	229	23.3156	23.6675	23.6438	23.7785	22.2438	22.4312	22.6441	21.2811	23.7315	23.7494	23.3973	23.6463
	Q9I656	PA0462	9	32.1	26.262	50.892	1815000000	65	234	26.7967	26.9035	26.5053	26.3844	27.9613	28.1725	28.0861	28.009	26.8664	26.7387	26.7605	26.7231
	Q9I658	PA0460	9	77.6	18.727	61.677	4037300000	107	192	28.0864	28.1135	28.6019	29.1981	27.1253	26.9241	27.1633	27.1803	29.7623	27.933	29.0053	28.0514
	Q9I659	PA0459	77	78.4	94.174	323.31	73632000000	927	850	31.6754	31.8143	31.6458	31.5996	33.6899	33.5486	33.412	33.5158	31.8782	31.9769	31.8722	31.7641
	Q9I662	PA0456	8	98.6	7.7066	205.35	59033000000	125	69	32.9265	32.7307	32.8317	32.6334	31.861	31.0967	32.2581	32.5322	31.9093	31.8495	32.059	31.3367
	Q9I666	PA0452	7	34.1	29.423	11.456	65080000	12	264	22.6378	21.9324	22.6336	22.1554	24.4828	21.6043	24.3413	24.0975	20.8545	23.0183	22.3161	23.4161
	Q9I669	PA0449	10	60.9	19.839	82.337	1570700000	75	179	27.6535	27.756	27.7915	27.4383	26.886	26.7221	26.6421	26.4364	26.4544	26.3554	26.6054	26.2573
	Q9I671	gcdH	10	37.2	43.311	33.433	238240000	55	393	24.6433	24.6592	24.5268	24.4228	23.8432	21.0112	24.1982	24.3322	23.8959	24.3957	24.5859	25.0357
	Q9I672	PA0446	7	25.8	43.846	7.331	47587000	20	407	22.8653	22.5714	21.5969	22.2735	22.9116	23.2534	21.9912	22.8133	22.7335	21.7803	22.2491	22.7418
	Q9I673	PA0444	11	38.2	45.265	77.654	457600000	53	427	22.3117	21.8468	21.9989	22.0398	26.9399	26.2717	26.7227	26.2323	24.6063	22.8034	25.2464	24.9976
D-hydantoinase/dihydropyrimidinase	Q9I676	dht	14	42.4	52.211	87.442	1313500000	57	479	26.404	26.1917	21.4442	21.4569	27.3675	27.4037	27.4529	27.7765	22.2971	22.8499	26.4577	22.7989
	Q9I680	codA	12	38.5	47.074	28.036	268250000	60	423	23.9132	23.9938	24.0097	24.3273	24.1603	24.4955	23.9493	23.4919	24.6017	24.7227	24.7242	26.3372
	Q9I683	PA0434	18	41.5	81.304	35.272	312640000	61	730	26.0774	25.4723	26.1636	26.4376	22.1755	21.2347	22.7512	23.1743	22.2194	21.862	22.7179	22.0112
Adenosylhomocysteinase	Q9I685	ahcY	36	82.3	51.399	323.31	3743200000	203	469	27.9882	27.629	27.8662	27.9669	27.669	27.2526	27.6983	27.6654	28.589	28.5403	29.1465	29.7585
Methylenetetrahydrofolate reductase	Q9I687	metF	16	64.8	32.228	70.465	834540000	87	290	25.6865	25.5124	25.7266	25.8366	25.6347	25.73	25.6889	25.8401	26.4552	26.2063	27.0527	27.1668
ATP-dependent RNA helicase RhlE	Q9I689	rhlE	27	56.7	70.111	166.52	1403200000	153	639	26.6525	26.6323	26.7078	26.5584	26.9084	27.2339	26.848	26.8778	27.2133	27.2164	27.3374	26.3544
UPF0312 protein PA0423	Q9I690	PA0423	21	85.9	20.776	323.31	23051000000	291	191	30.5443	30.3614	30.4944	30.3566	31.696	31.9041	31.6462	31.6715	30.85	29.9841	29.9777	29.8207
	Q9I692	PA0421	19	59.5	54.207	80.181	511430000	78	496	25.6569	26.0217	25.7646	26.0632	24.2181	22.9265	22.5546	24.5818	24.5013	26.6103	25.5977	26.7762
Adenosylmethionine-8-amino-7-oxononanoate aminotransferase	Q9I693	bioA	10	29.8	52.477	44.978	239430000	43	467	24.719	24.7107	25.022	25.1308	22.7769	21.5528	21.6697	22.282	24.5015	24.4834	25.1532	24.4184
Ribosomal RNA small subunit methyltransferase E	Q9I694	PA0419	9	52.1	26.468	54.479	372330000	58	240	25.0172	24.6898	24.9214	24.9121	25.0998	25.4115	25.1489	25.0238	25.2813	24.787	24.971	24.8167
	Q9I696	chpA	22	14.7	268.57	31.356	135750000	50	2472	24.3146	24.5008	24.1741	24.6267	21.713	22.1701	22.3451	21.5394	22.4862	24.4655	24.013	22.2574
Glutathione synthetase	Q9I697	gshB	22	75.7	35.705	190.07	2085000000	186	317	27.271	27.1632	27.4058	27.1171	27.3877	27.4679	27.3684	27.1596	27.7184	27.3471	27.8397	28.1656
	Q9I6A0	PA0400	11	53	42.786	142.32	1204400000	69	394	26.5078	25.8705	26.2679	26.256	26.2588	26.6309	26.2406	26.4837	26.9033	26.6309	27.3454	27.5418
	Q9I6A1	PA0399	17	61.7	49.17	139.02	473940000	91	457	25.887	25.6167	25.8657	25.7364	21.0861	23.098	23.2635	23.9621	25.4835	25.2258	25.9469	26.5634
	Q9I6A7	PA0388	12	73.4	15.302	137.22	12918000000	145	139	30.0377	30.1743	30.1521	29.9214	30.6241	30.3599	30.4262	30.81	29.3325	29.7961	29.3875	29.2924
Non-canonical purine NTP pyrophosphatase	Q9I6A8	PA0387	12	75.6	21.242	93.232	1076100000	99	197	26.2772	26.3511	26.4081	26.7071	26.5876	26.5659	27.0425	26.7455	25.9993	25.7628	25.8329	26.7837
	Q9I6B1	PA0384	4	41.2	9.697	15.863	232880000	12	85	20.4137	22.175	21.4811	22.0962	25.3942	25.6336	21.6011	25.9084	22.4587	21.9577	21.408	23.3632
tRNA (guanine-N(7)-)-methyltransferase	Q9I6B3	trmB	6	41.8	27.595	22.017	149880000	22	244	24.3421	24.7958	24.7591	24.6617	21.3246	22.268	22.8668	22.1649	21.8686	21.5503	23.7185	23.7797
Thiazole synthase	Q9I6B4	thiG	13	52.5	28.234	200.3	2002800000	96	265	27.3198	27.5199	27.7608	27.5665	24.9641	22.9975	24.6183	25.2274	28.6952	27.7672	27.8225	28.4023
	Q9I6B5	PA0380	3	89.4	7.0579	8.3571	100000000	10	66	20.5542	23.9774	24.6368	24.4228	21.5659	22.0486	22.0705	21.9269	21.8353	22.0885	22.1359	23.5529
	Q9I6C0	ftsE	6	38.1	24.612	29.283	149860000	30	223	23.2683	22.9603	23.3059	23.457	23.8253	23.7972	23.1145	24.0441	23.92	23.908	23.7534	24.1908
Signal recognition particle receptor FtsY	Q9I6C1	ftsY	26	66.4	48.391	298.92	1956100000	168	455	27.5244	27.5449	27.6333	27.5043	27.3043	27.0279	27.2385	27.3399	27.6749	27.1459	27.2534	27.134
	Q9I6C2	PA0372	32	77	51.975	155.23	2557000000	224	465	27.802	27.6963	27.9694	27.9028	27.6256	27.6389	27.4526	27.794	27.838	27.7948	27.6556	27.502
	Q9I6C3	PA0371	16	42	53.14	81.142	582950000	93	495	25.6772	25.8776	25.291	25.5158	26.2305	26.3206	26.3545	26.6919	24.7716	24.3817	24.3749	23.453
Ribosomal RNA small subunit methyltransferase D	Q9I6C4	PA0370	3	24.2	21.748	7.6242	31951000	13	198	22.7413	22.8637	22.473	22.8039	22.1724	23.154	22.1975	21.473	21.8621	22.4571	21.8066	22.8264
Phosphopantetheine adenylyltransferase	Q9I6D1	coaD	13	86.8	17.771	104.79	4292300000	154	159	28.8352	28.8508	28.9902	28.972	28.1276	27.9933	27.8431	28.1704	28.5698	28.4569	28.3133	28.2235
	Q9I6D3	PA0361	17	38.5	62.061	48.973	416750000	52	577	25.3598	25.3313	25.1991	24.5166	25.993	25.3747	26.1228	26.0531	25.152	22.9125	23.3075	24.2755
	Q9I6D8	pfpI	14	86.6	19.245	266.71	4065600000	143	179	27.7029	28.1214	27.8568	27.4587	29.0741	29.136	29.1373	29.3253	28.4141	28.1772	27.9224	27.6245
Dihydroxy-acid dehydratase	Q9I6E0	ilvD	29	53.6	65.159	178.66	1498100000	146	612	26.2355	26.5492	26.6843	27.0678	26.5422	26.2004	25.8361	26.2936	27.1995	27.2103	27.8891	27.9956
Phosphoesterase	Q9I6E2	PA0351	6	51.6	17.217	14.001	73167000	21	157	23.1983	21.3429	22.6126	22.9632	21.2596	21.4325	21.8697	20.6076	23.1393	21.9966	23.7602	23.8702
Dihydrofolate reductase	Q9I6E3	folA	7	57.7	18.203	76.12	346360000	57	168	25.3868	25.5418	25.5236	25.5779	24.4748	22.2952	22.7002	24.3288	24.6643	25.1901	24.7526	24.431
Thymidylate synthase	Q9I6F1	thyA	6	25	30.016	9.785	99208000	20	264	22.013	21.9767	23.4968	23.6502	22.0763	22.9667	22.2886	21.5712	24.0628	22.6657	24.093	24.159
	Q9I6F6	PA0335	8	44.2	24.385	24.34	286770000	45	217	24.1297	24.4439	24.7079	24.8123	21.1233	24.3518	22.4351	24.0891	24.861	25.1181	25.2022	25.7006
L-threonine dehydratase	Q9I6G0	ilvA1	24	59.9	55.351	85.106	1138700000	128	504	26.3938	26.0583	26.525	26.7763	26.4278	26.4311	26.0276	26.2926	26.6033	26.5532	26.9863	27.382
Ribose-5-phosphate isomerase A	Q9I6G1	rpiA	14	87.4	23.721	157.13	2794200000	150	223	27.8526	27.9516	28.1453	27.793	27.9188	28.0494	28.0279	27.9749	27.8578	27.1812	27.4602	27.6594
UPF0339 protein PA0329	Q9I6G2	PA0329	8	60.9	11.773	323.31	8247000000	111	110	28.7378	28.9649	28.5443	28.2157	30.1535	30.4434	30.4947	30.3942	28.7596	28.5952	29.0232	28.4564
Polyamine-transporting ATPase	Q9I6G5	PA0326	7	30.7	37.935	34.624	117530000	11	349	22.2044	22.1781	22.3213	22.4448	21.6018	23.0107	22.5129	21.4876	23.1351	23.2366	24.2823	26.7749
	Q9I6G8	PA0323	21	66.6	38.901	145.41	2651100000	136	347	26.4815	25.472	26.1664	26.193	28.1329	27.9743	27.7641	27.616	27.7013	28.5028	27.9979	29.8929
	Q9I6H0	PA0321	13	41.9	37.883	76.152	637530000	50	344	22.3202	22.2972	22.6038	21.7461	21.3486	22.4429	22.2254	24.0274	26.5288	26.3014	27.0547	28.739
	Q9I6H3	PA0318	7	61.1	23.843	98.854	3026700000	104	221	27.7419	27.7913	27.9328	27.8091	28.2727	27.9298	28.1975	28.2712	27.6091	28.1215	28.0855	28.2188
	Q9I6H4	PA0317	22	52.6	51.286	108.73	1313300000	98	464	27.1796	27.0103	27.3608	27.3139	25.1828	22.5232	25.217	25.0143	27.4102	26.6454	27.5083	27.2845
	Q9I6H5	serA	27	76.8	44.216	290.41	6454700000	205	409	28.9494	28.9309	29.0872	29.3782	27.7079	27.7565	27.5885	27.6524	29.5175	30.203	29.7831	29.0566
	Q9I6H6	PA0315	12	72.4	15.463	259.93	24905000000	248	145	29.6608	29.2653	29.8457	29.4938	32.3768	32.5173	32.2213	31.9791	30.3534	28.3718	29.0327	29.5764
	Q9I6H7	PA0314	20	60.2	28.005	188.73	3831800000	143	256	27.6972	27.8999	27.8761	27.7514	29.0361	29.347	29.2175	29.2299	27.6793	27.6174	27.2387	27.4857
	Q9I6I2	PA0309	16	63.6	27.021	124.18	1124500000	91	250	25.597	25.7941	25.4656	25.5558	27.3429	27.7044	27.539	27.5968	25.2291	26.0338	25.5787	26.819
	Q9I6I3	PA0308	6	22.4	38.245	6.5969	44748000	14	339	22.8491	22.3387	22.9379	22.3841	22.3632	21.1395	23.2856	21.7322	23.032	22.6072	23.1715	22.9905
	Q9I6I6	PA0305	11	17.5	87.539	23.335	223000000	38	795	23.6189	21.0587	23.7898	22.1294	25.4665	25.7426	25.6903	25.6374	21.4599	22.1722	21.979	22.9437
Polyamine-transporting ATPase	Q9I6I9	spuF	11	44	42.783	41.528	713730000	74	384	25.9297	26.1044	25.7803	25.8397	26.2421	24.7357	26.0317	25.9024	25.2948	25.9546	26.1637	26.5384
Spermidine-binding periplasmic protein SpuE	Q9I6J0	spuE	22	77.3	40.069	191.01	7530200000	229	365	29.1397	29.3442	29.247	29.1917	29.6563	29.3807	29.5542	29.622	29.092	29.3199	28.9311	29.0981
Putrescine-binding periplasmic protein SpuD	Q9I6J1	spuD	27	69.8	40.629	323.31	39396000000	307	367	31.4606	31.6005	31.378	31.2691	32.1481	32.1911	31.9989	32.0013	31.6532	31.5056	31.3139	31.829
	Q9I6J2	spuC	17	56.4	50.452	210.53	2109300000	102	456	27.6253	27.6562	27.4094	27.4667	26.3167	26.002	26.079	26.3832	27.7894	28.005	28.309	27.9974
	Q9I6J3	spuB	14	35	50.965	22.773	155840000	37	452	23.5972	23.8442	24.0388	23.4844	23.4086	23.4922	23.8167	23.7926	24.2229	22.1561	23.7514	23.5429
	Q9I6J4	spuA	4	34.4	26.477	35.292	61423000	11	250	21.516	22.2642	20.7863	21.8075	24.1198	24.0824	23.8526	22.7817	21.2451	21.9495	22.3487	23.3545
	Q9I6J5;Q9I275	spuI	11	40	50.907	27.439	224860000	47	458	24.5864	24.3838	24.2647	24.2116	24.3812	24.0921	23.5886	24.109	24.2315	21.8228	24.4183	25.0609
	Q9I6J6	PA0295	17	60.6	38.981	65.274	777610000	89	353	26.0407	25.8968	26.1185	25.7346	25.9043	26.2318	26.1934	26.6366	25.9122	25.64	24.984	26.573
	Q9I6J8	aguB	7	40.1	32.759	14.706	157310000	30	292	24.7143	24.7237	24.2577	24.4857	23.9496	24.5221	21.5957	23.7833	22.0562	22.2824	22.0803	22.2242
Agmatine deiminase	Q9I6J9	aguA	11	37	41.191	69.846	1271000000	84	368	25.493	25.0657	25.3589	24.9606	27.5366	27.7223	27.8844	27.6591	26.2266	25.33	26.8301	26.9861
	Q9I6K7	sbp	20	60.8	36.433	145.86	1803700000	147	332	27.466	27.289	27.4241	27.4419	27.1167	26.6764	27.2843	27.5078	27.6211	27.5988	27.009	24.9282
Sulfate/thiosulfate import ATP-binding protein CysA	Q9I6L0	cysA	14	65.7	36.795	154.15	1119400000	101	329	27.0965	26.9246	26.9261	26.7791	26.2067	25.4759	26.1455	26.3401	26.3378	26.5316	26.4706	26.3283
Alkyl hydroperoxide reductase AhpD	Q9I6M1	PA0269	3	26.9	16.202	15.266	168350000	13	145	24.3703	21.367	24.3049	24.6298	21.6555	21.9103	22.8929	22.1684	23.9388	22.7682	23.931	25.8173
5-aminovalerate aminotransferase DavT	Q9I6M4	davT	22	79.3	45.22	253.85	4939500000	212	426	28.5984	28.661	28.5129	28.2694	28.684	28.6217	28.5661	28.5078	28.9054	28.5946	29.1194	29.4694
Glutarate-semialdehyde dehydrogenase DavD	Q9I6M5	davD	29	83.2	51.622	269.99	5399700000	242	483	28.7552	28.968	28.7708	28.5075	29.0609	28.4924	28.9158	28.9546	28.4932	28.3437	29.01	29.2589
	Q9I6M8	PA0261	4	37	18.391	37.411	189480000	29	165	24.3994	24.6127	24.6305	24.4213	23.5548	22.7021	22.0138	23.6166	23.956	23.9105	24.0887	24.1786
	Q9I6N6	PA0253	3	27.8	17.434	23.383	58912000	17	158	23.2961	23.5643	22.9236	23.7517	21.958	21.6838	21.4125	22.2779	21.9437	21.6488	22.2223	22.059
	Q9I6N9	PA0250	11	90.3	15.667	110.25	2185600000	111	144	27.3269	27.5029	27.0098	26.9157	28.2671	28.1691	28.2644	28.3709	26.9507	26.3332	26.7019	26.6244
	Q9I6Q6	pcaC	2	23.3	15.084	13.921	66688000	12	133	23.4768	23.6022	23.8709	24.1688	22.5068	22.1588	23.1754	21.437	22.931	23.1972	22.2774	23.2728
	Q9I6Q7	pcaD	6	29.3	28.017	13.627	93021000	19	263	23.3868	22.0504	23.4422	23.3423	21.4235	21.8578	21.6002	23.0708	23.4343	22.9294	23.5191	23.7568
	Q9I6R6	PA0222	6	21.6	38.471	8.9317	46179000	12	352	22.1094	20.507	21.3816	22.5873	23.5888	23.2184	23.6436	23.4008	21.6675	22.8998	22.6354	22.4915
	Q9I6V0	PA0182	10	50.4	25.23	159.41	666280000	35	250	25.9121	25.4132	26.2266	26.066	21.6071	22.8632	21.6316	22.3309	27.7543	26.7419	26.9648	22.3069
	Q9I6V6	aer2	11	30	72.59	33.944	188920000	30	679	22.1704	21.4877	23.46	20.7913	25.6399	25.4922	25.7297	25.6823	21.7217	22.8066	22.8884	22.5952
	Q9I6W1	PA0171	6	46.7	19.8	60.943	113050000	22	180	21.3227	21.7608	23.6486	24.0693	23.3048	21.805	21.513	22.6572	23.9127	24.4903	24.5339	24.073
	Q9I6W2	PA0170	4	65.9	14.553	18.537	221580000	32	126	24.0699	24.1561	24.3931	24.9126	23.4187	23.3185	22.9053	22.5448	24.4483	24.93	24.6876	24.9538
Adenine deaminase	Q9I6Y4	PA0148	8	33.5	36.163	16.255	199400000	47	316	24.0171	23.3369	24.0771	23.9797	24.7854	24.2208	24.7654	24.8524	22.9696	22.6704	22.633	25.0726
	Q9I6Y6	PA0146	16	60	40.242	248.39	2562500000	130	365	28.6357	28.5001	28.4579	27.4139	28.0564	27.8466	27.382	27.7739	24.585	26.7089	23.5406	28.2794
	Q9I6Y9	nuh	16	73.7	37.542	150.56	1200600000	92	350	26.7782	27.153	26.9281	26.6196	26.8049	27.0902	26.8886	27.006	26.3963	26.0857	25.6377	25.9973
	Q9I6Z1	PA0141	12	52.3	34.463	63.913	1452600000	75	298	27.2896	27.1269	27.5458	27.3186	21.4519	21.5027	23.1615	23.0673	27.3629	28.107	27.6682	27.9015
Alkyl hydroperoxide reductase subunit F	Q9I6Z2	ahpF	20	56.4	55.835	63.763	729660000	92	521	26.413	26.1725	26.754	27.0322	21.9771	21.5846	23.2012	22.3237	26.4663	26.415	26.0166	26.3517
	Q9I6Z3	ahpC	21	99.5	20.541	219.38	54259000000	263	187	31.9523	31.627	31.9465	31.8115	32.0838	32.3303	32.2871	32.1929	32.463	31.4475	32.2486	33.0222
Putative 3-oxopropanoate dehydrogenase	Q9I702	bauC	16	59.4	53.322	57.499	977330000	73	497	26.4143	25.2706	26.2669	26.5094	24.8463	24.6127	22.535	21.8332	26.4019	26.5766	27.9663	27.1839
	Q9I704	PA0128	7	45.1	12.164	33.118	386590000	37	113	24.6427	24.7977	25.2948	24.9941	25.286	25.2895	25.1331	25.1017	25.8106	21.9892	24.7384	25.0597
	Q9I707	PA0125	4	69.3	8.5685	9.2865	49251000	15	75	20.941	23.2828	22.0059	21.3673	22.5517	22.5494	22.8513	22.579	24.1422	22.8054	22.738	21.8238
	Q9I712	PA0120	8	53.9	25.463	26.509	172820000	37	228	24.2808	24.399	24.4885	24.3438	24.1405	22.7704	21.868	24.1655	23.8063	23.8444	21.9383	21.3714
	Q9I717	PA0115	4	28	17.084	15.269	74859000	19	150	22.4548	23.416	23.3305	23.7037	21.8816	22.7982	22.4459	23.4285	22.1887	23.1865	23.7514	22.4699
	Q9I718	senC	5	55	23.019	33.611	374790000	35	211	25.4831	24.6693	25.2905	24.8309	25.8757	24.6885	25.6159	26.0461	22.7213	23.0178	24.6224	22.5244
Cytochrome c oxidase subunit 2	Q9I727	coxB	9	35	42.204	12.278	214290000	27	374	24.3485	25.0131	24.2294	23.9527	25.8925	22.423	22.8007	24.4147	20.7605	21.7623	21.1002	22.2612
Carbonic anhydrase	Q9I730	PA0102	11	48.3	26.622	178.24	553620000	70	242	25.0252	25.1145	25.3902	25.2564	25.6173	25.9523	25.9535	25.8038	25.416	25.4492	25.6009	26.2241
	Q9I732	PA0100	4	21.6	33.723	12.229	42582000	12	306	21.7533	21.1	20.5627	21.5802	22.8912	23.6272	23.5329	23.0719	22.0136	21.7348	22.3275	22.7049
	Q9I740	PA0092	5	54.3	10.678	6.8426	101200000	22	94	23.4404	23.397	23.278	23.4483	23.0868	22.7842	22.8712	23.2072	21.5369	22.0973	23.4338	22.2908
Protein hcp1	Q9I747	hcp1	8	61.7	17.414	45.679	834620000	48	162	25.3903	25.583	25.1858	24.6192	26.9252	27.3133	27.6069	27.3345	25.1052	22.6408	24.7689	24.5198
	Q9I749	PA0083	2	12.8	18.785	4.0096	79493000	9	172	21.4249	20.9953	21.0282	22.1271	24.0851	24.3152	24.1088	24.5708	21.6388	22.8025	22.7523	22.4355
	Q9I765	prlC	20	39.8	76.043	53.631	432370000	67	681	25.7216	25.2774	25.7156	25.8582	21.9368	22.4125	23.3251	22.5214	25.7725	25.4357	25.9619	25.1363
	Q9I766	PA0066	4	34.4	19.23	6.5202	123910000	19	180	21.0364	24.4552	24.3536	24.0953	22.61	21.9655	22.8065	22.6329	21.7563	23.1022	23.9378	23.9284
	Q9I773	osmC	11	79.5	15.61	148.4	2092900000	85	151	26.0994	26.1588	26.3216	26.213	28.3417	28.892	28.3588	28.44	27.6357	24.727	26.5772	26.6101
	Q9I777	PA0055	7	54.2	18.433	77.342	1305100000	54	168	27.026	27.0468	27.059	27.3572	25.9794	25.9102	25.86	25.9382	26.8334	27.3051	27.1704	26.7075
	Q9I793	PA0039	8	53.3	7.9233	249.48	4192400000	76	75	27.7953	27.8606	27.335	27.2153	29.5946	29.4501	29.7327	29.5951	27.6635	26.5105	27.0948	27.3037
	Q9I794	PA0038	2	42.3	7.8627	15.151	122770000	14	71	24.3754	24.516	24.7206	21.4522	21.5438	23.616	22.2374	22.1435	22.4445	22.6146	23.1957	22.6759
Threonylcarbamoyl-AMP synthase	Q9I7A5	tsaC	3	26.5	20.371	2.7378	53655000	13	185	23.1025	22.7894	23.4806	23.1273	23.5475	23.3704	21.9316	22.2066	22.2964	23.0264	21.9352	23.2867
	Q9I7A7	PA0020	20	71	37.586	207.91	2387300000	127	341	27.3926	26.9974	27.4515	27.0185	28.3772	28.5272	28.4561	28.6421	26.4797	26.3811	26.1354	27.427
Peptide deformylase	Q9I7A8	def	9	69.6	19.365	105.56	1374700000	94	168	26.923	26.9499	26.9059	26.8585	27.1697	27.0107	26.7893	26.5509	26.7634	26.7083	26.9997	26.7758
	Q9I7B0	trkA	9	37.2	49.926	19.546	204230000	32	457	24.8177	24.8259	24.8078	24.5078	24.46	21.6815	23.4616	23.4805	24.5143	22.3634	24.2664	22.4907
Glycine--tRNA ligase alpha subunit	Q9I7B7	glyQ	9	50.8	36.14	41.823	635160000	40	315	26.268	25.9548	26.3235	26.5796	24.8992	22.1041	24.7794	24.8626	25.7186	24.8797	25.3934	26.0254
Glycine--tRNA ligase beta subunit	Q9I7B8	glyS	24	44.7	73.973	119.23	992170000	131	684	26.6784	26.4737	26.7281	26.7244	25.3404	24.609	23.8339	25.6459	26.3727	26.7648	27.2918	26.5725
	Q9I7B9	PA0007	19	38.7	61.787	94.475	353880000	48	568	22.9949	23.2847	22.5366	21.2477	26.4922	25.8655	26.5153	26.6697	22.6954	21.4414	22.3697	22.7852
DNA gyrase subunit B	Q9I7C2	gyrB	39	61	90.188	205.69	1158200000	136	806	27.1348	26.9117	27.7165	27.6883	23.2083	22.5936	23.0426	23.7182	27.0484	25.662	27.1009	25.907
DNA polymerase III subunit beta	Q9I7C4	dnaN	25	66.5	40.694	323.31	8499600000	280	367	29.7253	29.5482	29.8048	29.7192	28.7369	28.9709	28.9683	28.893	29.5541	29.9806	29.7588	29.9646
Chromosomal replication initiator protein DnaA	Q9I7C5	dnaA	14	37.5	57.754	31.218	285400000	52	514	24.9277	24.6728	24.9964	25.3985	23.6022	23.5541	22.7317	23.4282	24.4699	24.2641	24.6482	25.3786
1-deoxy-D-xylulose 5-phosphate reductoisomerase	Q9KGU6	dxr	5	20.2	42.508	5.4148	24965000	11	396	22.721	21.6019	21.9223	21.979	23.0557	22.7816	21.7114	21.1657	22.4282	22.7392	22.7593	22.7001
1-deoxy-D-xylulose-5-phosphate synthase	Q9KGU7	dxs	12	23	68.049	34.855	350650000	65	627	25.0065	24.8803	25.0867	24.9551	24.721	24.3693	24.4956	24.4586	24.8169	24.3281	25.2811	25.6191
Protein translocase subunit SecA	Q9LCT3	secA	47	66	103.85	323.31	5149400000	345	916	28.9911	29.0134	29.2789	29.2211	28.215	27.4508	27.3445	28.0546	28.9014	28.652	29.1624	28.4644
D-alanine--D-alanine ligase B	Q9LCT6	ddlB	12	52	34.363	90.894	469930000	60	319	25.3065	25.0002	25.335	25.3781	21.944	24.8244	25.0208	24.4575	25.8087	25.2986	26.0543	26.0393
Polyphosphate kinase	Q9S646	ppk	19	38.8	78.292	59.079	497010000	85	690	26.0124	25.7019	25.646	26.1765	24.8663	25.1265	24.272	24.9546	24.9743	25.3244	24.6888	25.1176
6-phosphogluconolactonase	Q9X2N2	pgl	18	66.4	25.571	323.31	4078100000	152	238	28.7538	28.5641	28.6672	28.9493	28.006	27.6236	28.0169	28.2761	28.3457	29.0004	28.3083	27.3896
Thioredoxin	Q9X2T1	trxA	15	99.1	11.87	195.52	26978000000	217	108	30.7154	30.7489	30.8942	30.7502	31.4355	31.4086	30.705	30.9642	31.6034	31.8336	30.8602	31.1947
Homogentisate 1,2-dioxygenase	Q9X4G0	hmgA	7	30.6	47.841	32.289	107170000	26	432	23.9902	23.4143	23.6548	23.4111	24.1208	22.6123	23.9905	23.7099	22.5586	22.3828	20.4847	23.5295
Acyl-[acyl-carrier-protein]--UDP-N-acetylglucosamine O-acyltransferase	Q9X6P4	lpxA	8	40.7	28.009	25.996	211210000	33	258	24.4997	24.388	23.9281	23.9969	23.8917	24.1028	24.219	24.1427	24.515	24.7659	23.949	24.3209
Polyamine aminopropyltransferase 1	Q9X6R0	speE1	12	61.9	32.238	45.362	1880400000	57	286	27.4427	27.0462	28.2515	27.6718	25.1827	25.7858	25.9173	26.4316	27.727	27.4418	27.1546	27.2675
UPF0250 protein PA3998	Q9X6V8	PA3998	7	87.1	10.338	84.182	685570000	39	93	25.9781	25.8686	26.01	26.0545	25.4273	25.4527	25.7768	22.3527	26.3829	25.9853	25.6835	26.3235
Bifunctional protein PyrR;Pyrimidine operon regulatory protein;Uracil phosphoribosyltransferase	Q9X6W6	pyrR	12	83.5	18.676	136.55	2376500000	113	170	28.0211	27.992	27.9478	27.9396	26.843	26.9086	27.1372	27.3781	27.4788	28.3539	27.832	27.1281
Glutamate--tRNA ligase	Q9XCL6	gltX	18	49	56.749	30.938	496510000	67	494	25.8053	25.5918	26.335	26.6572	24.6978	24.5818	21.528	24.2285	24.8576	24.3491	24.1062	25.4949
GTPase Era	Q9XCX8	era	14	61.6	34.549	41.82	615210000	81	305	25.512	25.184	25.6372	25.1603	25.7646	26.0965	25.9275	25.9664	25.5855	25.3666	25.5654	26.2584
Ribonuclease 3	Q9XCX9	rnc	4	18.8	25.506	10.656	137180000	28	229	23.6477	23.1971	21.2584	23.2549	24.3521	24.1076	23.6526	24.2771	23.2037	22.6029	23.6351	23.9821
Quinoprotein ethanol dehydrogenase	Q9Z4J7	exaA	41	74.6	68.122	323.31	19579000000	323	623	28.291	28.6627	27.6369	29.3201	32.1708	32.0264	32.2058	32.3228	27.02	25.4597	26.957	26.9914
Enoyl-[acyl-carrier-protein] reductase [NADH] FabI	Q9ZFE4	fabI	7	26.8	28.006	25.123	245140000	43	265	24.2011	24.0457	24.4114	24.3255	24.8028	24.7316	24.7577	24.629	23.7582	24.7201	24.1827	24.4945
2-dehydro-3-deoxyphosphooctonate aldolase	Q9ZFK4	kdsA	18	76.9	31.143	107.83	1227200000	95	281	26.4812	26.5342	26.6064	26.8461	26.0406	26.6439	26.4824	26.6451	26.7876	26.9515	26.9178	27.3547
Exopolyphosphatase	Q9ZN70	ppx	12	32.4	56.419	51.098	204410000	41	506	24.5241	24.6214	24.5905	24.7132	22.0403	21.7401	22.2368	23.0396	24.4356	24.6012	24.6223	24.3794

## Sheet: A. fum CuF v P. aer CuF
Supplemental Dataset 2B: T-test (p <0.05) results and relative fold differences (+/- 2 fold) between P. aeruginosa exposed to A. fumigatus CuF and P. aeruginosa CuF. Proteins are ranked on decreasing relative abundance.
Protein name	Majority protein IDs	Gene name	minus LOG(P-value)	Difference	Fold chage	Peptides	Sequence coverage [%]	Mol. weight [kDa]	Score	Intensity	MS/MS Count	Sequence length	LFQ Intensity A. fumigatus CuF Rep 1	LFQ Intensity A. fumigatus CuF Rep 2	LFQ Intensity A. fumigatus CF Rep 3	LFQ Intensity A. fumigatus CuF Rep 4	LFQ Intensity P. aeruginosa CuF Rep 1	LFQ Intensity P. aeruginosa CuF Rep 2	LFQ Intensity P. aeruginosa CuF Rep 3	LFQ Intensity P. aeruginosa CuF 4	LFQ Intensity Co-culture CuF Rep 1	LFQ Intensity Co-culture CuF Rep 2	LFQ Intensity Co-culture CuF Rep 3	LFQ Intensity Co-culture CuF Rep 4
	Q9HW45	xenB	5.44316	8.24919	304.267	25	90.6	37.796	323.31	11379000000	231	350	30.9844	30.7122	30.9215	30.5673	21.2077	22.8142	23.6246	22.5421	30.3376	30.3743	29.7408	28.9856
	Q9HTS9	PA5271	5.82875	7.24847	152.057	3	89.6	8.2232	130.1	2719000000	11	77	29.0679	29.5905	28.4138	29.76	21.9549	22.5562	21.381	21.9463	23.095	21.975	21.3179	22.8378
	Q9I0Y9	mexE	4.96826	7.0477	132.303	32	66.9	45.03	323.31	5209400000	178	414	29.1828	29.4983	29.3627	29.5957	20.8412	22.6291	22.8173	23.1611	29.8107	29.8338	29.2511	22.8051
	Q9I1L3	PA2260	3.10735	6.07381	67.3594	20	70.4	28.98	323.31	3879900000	185	260	28.401	28.6982	28.6398	29.0749	21.8847	20.9606	22.2774	25.3959	29.4001	29.2269	29.3037	28.4333
Ribonucleoside-diphosphate reductase	Q9I4I1	nrdA	5.55739	6.0649	66.9447	48	56	107.11	323.31	2454600000	207	963	28.326	28.1901	28.4326	28.6171	23.3019	22.0627	21.6715	22.2701	28.1963	28.3876	28.3718	26.2181
Urease subunit gamma	Q9HUU8	ureA	4.83187	5.48132	44.6725	8	88	10.983	83.311	1377400000	78	100	27.7969	27.6567	27.8416	27.85	21.786	23.2377	21.3937	22.8025	26.4696	26.672	26.9608	27.1525
	Q9I5F7	PA0781	2.51418	5.46943	44.306	42	78	74.205	323.31	5845200000	255	687	29.9024	29.4201	29.8423	30.0527	27.4626	22.8232	24.5548	22.4992	28.8978	27.9532	28.8991	28.7984
	Q9I0L8	clpA	4.82349	5.41146	42.5611	31	52.5	84.01	199.43	1176700000	129	758	27.1367	27.0416	27.1589	27.3838	20.9481	22.8376	21.2643	22.0251	27.0276	27.1147	27.3295	26.9222
	Q9HTZ9	PA5190	4.66889	5.27761	38.79	10	68.5	22.449	26.345	1521800000	42	200	26.8382	27.0778	27.1626	27.3227	22.4903	22.1912	22.0543	20.555	27.8871	27.3508	27.7109	27.8229
	G3XD89	oprC	4.47249	5.27117	38.6171	29	52.8	79.303	195.15	1174300000	111	723	28.0803	27.0399	27.8919	28.3053	23.6301	22.6429	21.8861	22.0736	25.8336	23.3249	23.8339	22.4416
	Q9I0L4	idh	2.34621	5.06045	33.3693	42	69.5	81.633	292.05	4914800000	253	741	29.1789	28.873	29.1251	29.399	21.7164	22.669	25.3088	26.64	29.2707	29.5017	29.4387	28.1071
	Q9I2Z1	PA1746	6.93019	5.04895	33.1044	11	82.7	18.189	197.05	1705200000	61	168	27.5762	27.3464	27.8415	27.8215	22.2874	22.8807	22.4886	22.7331	27.5122	27.7501	27.5841	27.4401
	Q9I6Z1	PA0141	4.34598	5.02437	32.5452	12	52.3	34.463	63.913	1452600000	75	298	27.2897	27.1269	27.5458	27.3185	21.4519	21.5027	23.1615	23.0673	27.3629	28.107	27.6682	27.9015
Bacteriohemerythrin	Q9I352	PA1673	6.81232	4.93424	30.5742	12	64.7	17.853	170.75	1849600000	83	153	27.2803	26.9661	27.2966	27.4274	22.4536	22.0513	22.0651	22.6634	28.4548	27.8064	27.9037	28.9938
	G3XCX1	narG	4.57337	4.92198	30.3155	47	51.8	140.97	165.3	1233300000	173	1261	26.6687	26.3529	26.567	27.2472	22.5303	22.2142	21.6265	20.7768	27.1417	27.0731	27.3905	28.5395
50S ribosomal protein L31 type B	Q9HY25	rpmE2	7.11715	4.91333	30.1341	4	36.8	9.5185	96.419	1252300000	30	87	27.2216	27.3271	27.7528	27.5686	22.7231	22.4166	22.7431	22.3339	27.4183	21.4952	26.9959	27.7982
	Q9I5E4	PA0794	4.98136	4.71353	26.237	38	62.2	94.89	193.42	1325200000	160	868	26.7091	26.8618	26.5485	27.9506	22.2963	22.2723	21.9627	22.6847	27.7892	26.9834	28.2328	26.4489
Glyceraldehyde-3-phosphate dehydrogenase	P27726	gap	1.83287	4.65931	25.2692	15	57.5	36.17	175.11	2481900000	122	334	27.959	28.3164	27.868	28.7357	22.2833	23.1388	21.3307	27.4891	28.1363	29.0127	28.3047	27.0918
Cell division protein FtsZ	P47204	ftsZ	6.21586	4.52953	23.0953	27	87.3	41.218	283.24	2283900000	178	394	27.9769	28.1239	28.1116	27.9099	23.1183	23.1893	23.8648	23.8317	28.3214	28.1468	28.4607	28.0234
	Q9I410	PA1334	5.02077	4.50127	22.6474	15	61.6	39.436	69.86	399340000	44	370	26.7677	26.9788	26.4596	26.1593	21.8568	21.6711	22.9029	21.9295	21.2568	22.2589	22.2741	21.625
	Q9I078	PA2765	3.80175	4.47394	22.2224	18	52.2	32.396	105.48	1084200000	86	299	26.9574	26.6913	27.0409	27.1699	23.9399	21.4328	22.3569	22.2341	27.3379	27.0446	27.1161	26.7387
Lon protease	Q9I2T9	lon	3.34443	4.44859	21.8353	59	70.8	88.646	209.95	2082600000	261	798	28.0677	27.7405	28.0088	28.2009	25.39	22.856	22.5664	23.4111	28.4396	28.1666	28.0385	26.4406
Molybdenum cofactor biosynthesis protein B	Q9HX98	moaB1	3.73664	4.41437	21.3235	13	94.1	19.669	227.64	3001300000	103	185	27.8487	27.5313	27.534	27.7662	22.9788	22.2226	23.0624	24.7588	28.0014	27.8274	28.2112	30.7151
2-C-methyl-D-erythritol 2,4-cyclodiphosphate synthase	P57708	ispF	4.19332	4.4064	21.2059	10	77.7	16.662	87.98	835690000	63	157	26.6031	26.857	26.5132	27.236	23.6247	22.2111	21.8	21.9479	26.9576	26.7305	26.5263	23.3992
Cell division protein ZapE	Q9HVX7	zapE	4.33774	4.37112	20.6938	10	36	41.993	13.454	747040000	34	364	26.7044	25.9584	26.5942	26.612	22.9808	21.7642	22.4182	21.2212	25.9376	26.3326	26.5295	26.6158
Nitrous-oxide reductase	Q9HYL2	nosZ	3.38925	4.36089	20.5474	32	55.3	70.659	181.15	1498000000	109	636	27.3609	26.1405	26.9274	25.5847	22.1371	22.175	23.2912	20.9666	26.5223	28.8257	24.6547	29.7148
	Q9I3G1	ccoO2	5.16026	4.35912	20.5223	13	50.5	22.778	65.454	1305600000	62	202	26.4569	26.5326	26.3039	26.5255	21.5412	21.683	22.3397	22.8186	28.3407	27.9739	28.3092	26.2069
Alkyl hydroperoxide reductase subunit F	Q9I6Z2	ahpF	4.47315	4.32129	19.9912	20	56.4	55.835	63.763	729660000	92	521	26.413	26.1725	26.754	27.0322	21.9772	21.5846	23.2012	22.3237	26.4663	26.415	26.0166	26.3517
	Q9I0Q6	PA2580	4.1581	4.27335	19.3378	9	54.6	21.97	62.337	566230000	53	196	27.0043	26.9198	26.9927	26.1903	23.262	22.3498	21.4623	22.9396	24.7702	24.0276	24.3471	21.5101
DNA gyrase subunit B	Q9I7C2	gyrB	5.03381	4.22215	18.6635	39	61	90.188	205.69	1158200000	136	806	27.1348	26.9117	27.7165	27.6883	23.2083	22.5936	23.0426	23.7182	27.0484	25.662	27.1009	25.907
	Q9HT40	PA5534	3.98488	4.14946	17.7465	12	53.5	23.593	108.7	421630000	42	213	26.275	26.8673	26.179	25.5304	21.1198	22.3391	21.9245	22.8705	24.4729	22.5127	23.3442	26.3388
Protein CobW	Q9HZQ2	cobW	4.77255	4.13623	17.5845	15	50.1	41.206	139.3	1224400000	101	375	26.4231	26.3384	26.7419	27.0457	22.8642	21.6623	22.5436	22.934	27.397	27.7342	27.8181	27.7129
	Q9HWW1	oprG	2.7225	4.11322	17.3062	11	37.9	25.193	94.48	3109500000	64	232	29.1102	28.4371	29.1985	29.1997	25.7386	25.1429	22.6543	25.9569	28.5248	26.7846	26.7837	26.6094
	Q9HY24	PA3602	4.10215	4.10979	17.2652	11	28.2	58.786	23.985	863850000	37	536	25.9252	25.3811	25.4049	26.0518	21.0341	22.6998	20.9918	21.5981	24.4306	26.3816	25.8969	22.8651
Sulfate adenylyltransferase subunit 2	O50273	cysD	6.6063	4.05011	16.5655	19	66.2	35.478	323.31	2394800000	140	305	28.4648	28.6437	28.5848	28.4863	24.2631	24.9477	24.412	24.3564	27.6688	27.7795	27.4416	27.5104
	Q9I1Z6	PA2119	5.04427	4.04314	16.4857	17	67.8	38.561	137.22	1154500000	83	366	25.9443	25.6012	26.0598	26.2112	21.6762	22.5232	21.3174	22.1271	26.9764	26.2992	27.0562	29.3776
	G3XD17	dsbC	2.80856	4.04188	16.4713	6	41.3	26.095	49.489	547120000	34	242	25.4794	25.9687	26.0402	26.1221	20.6278	23.2022	23.0249	20.5879	26.146	26.4694	27.0065	22.3271
Cbb3-type cytochrome c oxidase subunit	Q9I3G2	ccoP2	6.64477	4.04185	16.471	12	53.6	33.812	63.751	614990000	52	308	26.2224	26.2281	26.2561	26.2562	22.2781	22.6071	21.9937	21.9164	27.3265	26.605	26.0531	24.2921
Aspartate 1-decarboxylase;Aspartate 1-decarboxylase alpha chain;Aspartate 1-decarboxylase beta chain	Q9HV68	panD	5.62636	4.02921	16.3273	3	38.9	13.944	9.5515	449870000	22	126	25.4178	25.6044	25.8043	26.1461	22.1477	21.7525	21.3103	21.6452	21.4846	25.8932	26.3395	25.2427
Ribonucleoside-diphosphate reductase subunit beta	Q9I4I2	nrdB	5.52665	4.00776	16.0863	13	51.8	47.386	61.808	462420000	50	415	25.929	26.2239	26.0168	26.1858	21.8617	22.7712	21.8405	21.8511	26.0205	25.0441	25.8428	22.3929
	Q9HT76	nrdJa	7.20461	4.00094	16.0104	21	34.6	82.74	110.5	601960000	75	734	25.748	25.6572	25.8173	26.1273	22.0389	21.6953	21.7915	21.8204	26.5461	26.4306	26.9979	25.7342
Adenylyl-sulfate kinase;Bifunctional enzyme CysN/CysC;Sulfate adenylyltransferase subunit 1	O50274	cysNC	3.96857	3.98578	15.8431	22	48.8	69.268	155.49	1570800000	112	633	27.3717	27.0551	28.5358	27.2776	23.8187	23.4188	22.8366	24.223	27.5691	27.1225	27.2657	27.4745
	Q9HVK8	PA4576	4.68087	3.97591	15.735	24	41.4	90.222	198.87	1054400000	123	817	27.1153	26.6751	26.9871	27.1806	23.5329	23.4353	22.1637	22.9226	26.7953	26.8979	27.4206	26.1325
UvrABC system protein B	P72174	uvrB	2.19843	3.92211	15.1591	27	52.2	76.066	188.06	1106700000	122	670	27.1119	26.8189	26.9612	27.3638	24.8324	23.1129	24.1221	20.4999	27.3897	25.7792	27.0619	26.9731
Outer membrane protein OprM	Q51487	oprM	2.22799	3.90427	14.9728	20	56.9	52.598	118.64	549750000	58	485	27.1962	26.2245	25.6467	27.4565	24.9023	23.0143	20.9644	22.0256	22.3393	23.6515	22.6355	21.805
Oxygen-independent coproporphyrinogen-III oxidase	P77915	hemN	4.53691	3.87844	14.7071	18	47	52.488	86.766	636060000	76	460	25.5268	25.5819	25.6545	26.0498	21.4169	22.1661	21.1633	22.5529	26.6471	26.2183	26.7813	27.2172
	Q9I4A4	PA1234	4.21294	3.86823	14.6033	5	64.1	18.46	103.3	489650000	24	167	25.9151	26.2753	26.1513	26.2191	22.2527	22.5431	23.0544	21.2377	21.3347	26.0944	26.1082	22.7266
Uncharacterized oxidoreductase PA3106	Q51576	PA3106	4.17436	3.82977	14.2193	8	43.9	27.029	62.259	844710000	48	255	26.7123	26.6341	26.6702	27.0552	23.366	22.5964	22.048	23.7422	26.7851	25.863	26.288	26.0244
Lon protease	Q9I5F9	lon	2.54389	3.82707	14.1926	30	47.7	88.574	156.39	1502700000	134	799	27.5592	27.393	27.7186	27.9425	25.6054	22.1188	23.0058	24.5751	27.488	26.7247	26.9215	26.8421
Cytochrome c551 peroxidase	P14532	ccpA	3.31273	3.81016	14.0273	13	53.2	37.403	98.996	964550000	57	346	26.3773	26.1483	26.4765	27.0291	22.8916	21.1601	23.2701	23.4687	27.7674	26.7945	26.6744	27.4234
	Q9HYJ2	PA3413	1.53033	3.80935	14.0194	4	71.6	10.157	36.893	1207500000	30	88	27.9142	27.4521	27.2594	27.028	22.2722	22.1053	22.4593	27.5795	23.8867	22.452	24.4982	26.0455
	Q9I1L0	PA2263	3.30258	3.80691	13.9957	22	68	35.615	286.52	2908400000	156	328	27.4361	27.9431	27.9117	28.7914	24.3475	24.1457	22.9995	25.362	28.4097	29.2085	29.1503	28.3033
	Q9I6V0	PA0182	4.43986	3.79627	13.8929	10	50.4	25.23	159.41	666280000	35	250	25.9121	25.4132	26.2266	26.066	21.6071	22.8632	21.6316	22.3309	27.7543	26.7419	26.9648	22.3069
Glycerol kinase 1	Q9HY41	glpK1	5.60116	3.77836	13.7215	13	39.7	54.207	43.172	191640000	36	494	25.707	25.2504	25.5495	25.0582	21.588	21.3706	21.4067	22.0864	22.319	21.4471	21.6367	21.8573
Glutamine--fructose-6-phosphate aminotransferase [isomerizing]	Q9HT25	glmS	5.31556	3.76939	13.6364	14	32.1	66.294	24.569	695040000	45	611	25.7089	25.8906	25.6478	26.121	22.148	21.5533	21.9674	22.622	25.6207	26.4377	26.1693	26.5525
	Q9HV73	cbrB	3.20015	3.75298	13.4821	21	51	52.286	135.15	931950000	109	478	26.6186	26.6044	26.7259	26.8089	23.9876	23.4269	23.0136	21.3178	26.5683	26.898	27.213	26.8119
	Q9HUK2	PA4963	3.94364	3.74437	13.402	11	56.8	25.671	68.081	452690000	43	236	25.3157	25.4384	25.6751	25.7481	21.395	22.0749	22.8045	20.9254	26.3301	26.2634	26.4084	23.9739
	Q9I683	PA0434	3.67354	3.70379	13.0303	18	41.5	81.304	35.272	312640000	61	730	26.0774	25.4723	26.1636	26.4376	22.1755	21.2347	22.7512	23.1743	22.2194	21.862	22.7178	22.0112
UPF0246 protein PA3539	Q9HY72	PA3539	4.75973	3.61857	12.2828	12	62.2	29.56	48.285	593720000	64	259	26.1735	25.6662	26.2397	26.466	22.0705	23.0663	22.1619	22.7725	25.9753	26.037	26.35	26.1516
	Q9HXJ2	pilF	4.92034	3.61769	12.2754	10	40.9	28.537	84.702	547690000	55	252	25.9177	25.9926	25.9824	26.2893	22.0771	22.0423	22.4182	23.1735	26.6811	26.8224	26.399	21.8223
	Q9HXG0	PA3846	4.31507	3.61057	12.2149	10	71.7	19.892	53.969	406490000	50	180	25.3701	25.9698	25.5458	25.4448	22.2891	21.5491	22.7209	21.329	25.2161	25.9204	25.4234	25.9302
	Q9I2Q7	cysI	3.40417	3.6077	12.1906	19	34.2	62.132	83.985	657240000	80	552	26.1745	26.0187	26.5429	26.5875	22.5307	23.3184	23.6172	21.4265	26.1466	25.8911	26.9804	25.1809
Peptidyl-prolyl cis-trans isomerase	Q9HVM6	PA4558	2.06155	3.57551	11.9217	7	73.3	15.984	172.9	2024800000	53	146	27.8403	28.0544	28.2024	28.5586	25.1738	21.8491	25.5464	25.7844	27.4862	27.2184	27.5067	27.3695
	Q9I5Q7	PA0664	3.56441	3.47731	11.1371	4	51.4	14.822	29.545	190970000	25	140	24.7794	25.1571	25.002	25.4086	21.9109	22.4996	21.6125	20.4148	24.0991	23.9699	21.8835	23.6635
NAD/NADP-dependent betaine aldehyde dehydrogenase	Q9HTJ1	betB	4.15088	3.46689	11.057	11	42.7	53.332	28.695	217740000	25	490	25.7666	25.4183	25.7803	25.3609	22.2357	21.1453	22.3346	22.743	21.5369	23.5143	21.9629	22.2023
	Q9HZ93	PA3131	4.37191	3.45437	10.9615	10	74.4	22.852	112.49	728430000	66	215	26.3814	25.7769	26.7843	26.7401	23.0497	23.5545	22.4632	22.7978	26.2481	25.7165	26.3161	26.3567
	Q9HUN3	dnaB	5.66686	3.41378	10.6574	22	64	51.589	61.152	459480000	68	464	25.6128	25.5977	25.9161	25.9123	21.9913	22.7207	22.125	22.5469	25.8985	25.8238	25.9619	25.8359
	Q9HV97	PA4699	3.84037	3.39646	10.5302	4	26.3	26.002	52.012	387230000	27	259	25.2788	25.6837	25.2282	25.1279	21.1744	22.0206	22.9489	21.5888	22.6645	26.4533	26.316	22.4321
ATP-dependent RNA helicase RhlB	Q9HXE5	rhlB	3.88343	3.38669	10.4591	12	45.8	44.287	42.136	321640000	42	397	25.3422	25.2892	25.4648	25.5517	21.5042	22.0742	21.4224	23.1004	25.2374	22.2605	25.3117	25.0934
	Q9HUK5	PA4960	3.01367	3.38585	10.453	14	47.8	46.438	83.471	492190000	64	429	26.1939	26.4933	26.3044	26.2134	23.9367	23.8018	21.713	22.2102	25.885	23.0688	24.8567	25.4572
	Q9HY12	PA3614	6.9809	3.38481	10.4455	17	49.3	51.921	79.911	479260000	55	467	25.1793	25.4743	25.6518	25.5913	22.0363	22.15	21.9824	22.1888	25.5211	26.1257	26.6442	26.1211
	Q9HXI0	PA3822	1.79139	3.37722	10.3907	5	42	11.862	20.834	466050000	24	112	26.0432	26.2181	25.7225	26.2977	25.6968	21.6752	22.0561	21.3446	25.3818	21.9532	23.4689	23.9929
	Q9HT95	PA5475	3.8459	3.35649	10.2424	13	80.1	21	115.67	2357000000	57	186	25.9642	26.1941	25.831	27.065	22.4535	22.6079	22.861	23.706	29.0726	28.269	28.7159	29.8745
	Q9I0Y8	mexF	3.62231	3.34656	10.1722	16	23.7	115.51	36.792	440240000	55	1062	25.7024	25.9094	25.8222	26.3199	23.3238	23.2434	21.6857	22.1149	25.7684	26.486	25.6364	22.0208
	Q9HV96	PA4701	3.52617	3.31545	9.95517	18	47.9	58.376	76.995	481010000	82	520	25.3859	25.6044	25.5699	26.2406	23.0644	21.2687	22.3325	22.8734	24.9813	26.1599	26.1707	26.2672
	Q9HUJ4	aspP	5.72497	3.31332	9.94054	7	62.9	23.133	98.556	282660000	21	205	24.9237	25.1287	25.0447	25.2465	21.4872	22.0945	22.0412	21.4673	26.6186	23.5999	21.9672	21.3053
	Q9HX81	tauD	4.43494	3.30482	9.88212	7	45.5	31.029	15.231	127840000	22	277	25.1165	24.3886	24.8878	24.808	20.8427	21.7201	22.0786	21.3404	22.7039	23.191	21.7621	22.4028
	Q9I385	PA1640	4.55264	3.27602	9.68677	13	53.6	37.61	55.011	351670000	45	345	25.8153	25.8156	25.9159	25.58	23.1049	22.6136	22.5509	21.7534	25.4971	24.513	24.8968	25.2838
	Q9HX64	PA3952	2.44836	3.27059	9.65041	7	58.6	19.793	289.48	700330000	38	191	26.1171	26.1735	26.0634	26.7841	25.0101	22.7367	21.9323	22.3766	27.1586	25.3632	26.1589	26.3386
Aspartate-semialdehyde dehydrogenase	Q51344	asd	4.47613	3.26728	9.62831	22	77.3	40.494	200.25	3360100000	140	370	28.8098	28.3567	28.8179	28.8245	25.8205	25.3838	24.6801	25.8555	28.191	28.5841	28.6063	28.3744
	G3XD87	narH	6.08063	3.2524	9.52946	33	70	58.105	110.44	1062200000	94	513	26.0228	25.566	25.8334	26.1486	22.4035	22.7721	22.5811	22.8046	26.328	25.4361	26.4013	29.4807
Phospho-2-dehydro-3-deoxyheptonate aldolase	Q9I2Y7	PA1750	5.1438	3.24904	9.50731	18	61.5	39.132	176.39	1304200000	82	358	26.8982	26.7141	27.2021	27.5419	23.7623	23.8242	23.5627	24.2108	27.4029	26.5945	27.1722	28.1376
	Q9I3B3	PA1608	2.06098	3.24668	9.49181	16	46.6	58.237	122.64	840320000	87	541	27.4062	26.7278	27.6624	27.2618	25.3958	23.8727	21.7446	25.0584	25.0257	24.7621	22.6311	22.0315
Phosphoserine aminotransferase	Q9HZ66	serC	3.35889	3.24008	9.44845	19	58.4	39.949	194.2	3325700000	150	361	28.4562	28.5071	28.5374	28.6688	26.0089	26.1566	24.777	24.2667	28.1902	28.822	28.8314	28.744
Urease subunit beta	Q9HUU6	ureB	2.05686	3.14916	8.87138	8	92.1	10.989	98.326	1051100000	55	101	26.5929	26.6948	26.2612	26.7862	24.594	25.0187	21.6232	22.5027	27.1638	27.417	27.3416	27.4402
Protein PilJ	P42257	pilJ	2.27693	3.10374	8.59647	17	36.4	72.527	184.78	655080000	70	682	26.4197	26.0914	27.0873	27.0871	24.3923	23.6224	24.6338	21.6219	25.6894	26.6105	23.7453	22.9143
Anthranilate synthase component 1	P20580	trpE	2.02318	3.09521	8.54575	13	36.4	54.555	38.368	336390000	51	492	25.1792	24.9632	24.9872	25.3308	20.847	20.4203	23.0215	23.7907	25.1789	25.2986	25.7749	25.4905
	Q9I765	prlC	4.19575	3.09425	8.54009	20	39.8	76.043	53.631	432370000	67	681	25.7216	25.2774	25.7156	25.8582	21.9368	22.4125	23.3251	22.5214	25.7725	25.4357	25.9619	25.1363
Thiazole synthase	Q9I6B4	thiG	3.04377	3.08992	8.51447	13	52.5	28.234	200.3	2002800000	96	265	27.3198	27.5199	27.7608	27.5664	24.9641	22.9975	24.6183	25.2274	28.6952	27.7672	27.8225	28.4023
	Q9I2I3	PA1921	4.43112	3.08943	8.51157	11	56.1	30.271	56.234	333680000	45	269	25.4153	25.293	25.1733	25.2187	22.6224	21.5583	21.8662	22.6956	25.1765	22.5094	25.6825	26.5627
	Q9I2V6	PA1786	1.82796	3.08174	8.46634	16	55.5	43.558	137.28	961730000	71	402	25.9622	25.9815	25.9275	25.9406	22.1267	22.2064	21.5776	25.574	27.168	27.0332	27.264	28.3395
	Q9HX94	PA3919	3.15803	3.06736	8.38237	16	66.5	51.699	50.671	624270000	60	463	25.7587	25.6071	25.9807	26.2838	23.9668	21.8648	23.138	22.3911	26.3235	25.7795	26.8637	26.6533
Cytochrome bo(3) ubiquinol oxidase subunit 2	Q9I427	cyoA	3.83924	3.06661	8.378	4	23.3	36.623	22.958	183270000	20	331	24.581	25.0628	24.919	24.8749	21.738	22.4458	20.8497	22.1378	24.1293	24.9677	24.4623	22.2928
UPF0149 protein PA5225	Q9HTW5	PA5225	5.26765	3.05297	8.29917	5	64.1	19.358	22.935	305590000	28	184	24.9624	25.3141	25.3749	25.116	22.0065	22.502	22.3476	21.6993	24.8342	22.6279	24.8915	25.9033
	Q9HWW0	PA4068	2.64715	3.05108	8.28831	12	62.8	33.31	48.104	455610000	52	309	26.0267	25.9125	26.0828	25.9451	24.2691	22.147	21.7342	23.6126	24.9855	25.1062	25.1759	25.5867
Adenylosuccinate lyase	Q9I0K9	purB	3.5412	3.01815	8.10127	22	63.6	50.5	149.19	1557000000	118	456	27.8478	27.4924	27.7949	27.6527	25.7736	24.7308	24.1303	24.0806	27.1447	26.923	26.9756	27.6303
	Q9I2I2	PA1922	4.00065	2.97615	7.86883	13	38.7	72.26	40.017	220360000	39	653	25.5806	25.6531	25.7831	25.2726	22.6789	21.7101	22.8712	23.1247	23.0587	23.391	22.4008	22.5832
	Q9I015	PA2828	2.90409	2.96204	7.79224	7	27.8	44.799	28.144	232100000	37	403	24.6393	24.1586	24.3657	24.6641	21.5638	22.4198	21.92	20.0761	24.9181	24.8166	25.1062	25.3658
Enolase-phosphatase E1	Q9I340	mtnC	1.79812	2.94672	7.70995	9	48.6	26.472	108.77	377700000	25	249	25.9101	25.5686	25.9711	25.8726	21.1742	22.6321	22.3775	25.3515	26.6019	21.9976	22.5811	25.6573
	Q9I0V3	PA2530	4.60465	2.94497	7.70058	12	44.7	48.959	38.68	250310000	51	441	24.9791	25.1346	25.0307	25.196	21.6906	22.5666	22.577	21.7263	24.5257	24.7556	24.4466	24.9949
	Q9HZJ6	PA3010	2.2989	2.93833	7.66524	7	43	19.071	37.926	353840000	20	172	25.5458	25.919	25.4708	25.6393	22.3815	24.2867	23.0916	21.0617	25.813	21.9399	22.4588	21.9923
	Q9I6A1	PA0399	2.48189	2.92401	7.58954	17	61.7	49.17	139.02	473940000	91	457	25.887	25.6167	25.8657	25.7364	21.0861	23.098	23.2635	23.9621	25.4835	25.2258	25.9469	26.5634
	G3XD97	ptxS	3.56891	2.9033	7.48136	19	67.9	37.391	295.44	2111100000	108	340	27.3784	27.7256	27.9099	28.371	25.0242	24.951	24.115	25.6815	28.3824	28.4147	28.0636	26.841
	Q9I632	PA0486	4.40142	2.88926	7.40892	11	54.3	36.968	25.452	279350000	48	324	25.4306	25.2435	25.2728	25.3232	23.0533	21.7731	22.5792	22.3075	24.8682	22.5642	24.7415	25.1494
GTPase Obg	Q9HVL8	obg	2.12499	2.88679	7.39625	17	52.7	44.338	70.902	607670000	74	406	26.451	26.2356	27.0425	26.4345	24.3925	21.5803	23.9388	24.7047	24.9731	24.8119	25.2527	25.2416
Adenosylmethionine-8-amino-7-oxononanoate aminotransferase	Q9I693	bioA	4.05637	2.8253	7.08762	10	29.8	52.477	44.978	239430000	43	467	24.719	24.7107	25.022	25.1308	22.7769	21.5528	21.6697	22.282	24.5015	24.4834	25.1532	24.4184
GMP synthase [glutamine-hydrolyzing]	Q9HXM6	guaA	3.68444	2.82442	7.08331	35	79.6	57.959	194.71	2616400000	201	525	28.2667	28.159	28.4714	28.4914	26.2977	24.6293	25.6839	25.4798	28.0897	28.2332	28.3875	26.9381
	Q9HXE7	PA3859	4.91655	2.81983	7.0608	12	80	23.42	160.95	1841200000	88	215	27.8928	27.8481	28.2113	28.3168	25.3915	24.7059	25.4338	25.4583	27.6471	27.2899	27.0219	26.9005
	Q9HYK7	fpr	5.15248	2.81849	7.05423	23	88	29.517	239.4	8016800000	263	258	30.5396	30.0134	30.4266	29.912	27.5051	27.488	27.0444	27.5803	29.4628	29.3262	28.8387	28.9489
	Q9I0K8	PA2630	4.94108	2.8167	7.0455	8	41.6	44.057	20.733	124540000	24	389	24.5682	24.803	24.6998	24.8683	21.8091	21.6872	21.659	22.5173	21.8926	23.0291	23.1084	22.6262
3-dehydroquinate synthase	P34002	aroB	1.45183	2.80906	7.00826	18	59.2	40.109	76.548	969530000	117	368	26.814	26.7895	26.9439	26.9351	24.1777	21.1051	25.739	25.2244	26.0418	26.302	26.5185	27.1015
	Q9I2Q8	PA1837	1.37351	2.80742	7.00032	12	86.7	18.765	219.1	904860000	70	165	26.8352	26.5851	27.0798	27.0412	25.2574	20.8238	25.2344	24.996	26.3714	25.6512	25.5247	26.4378
	Q9HZH8	moeA2	4.48138	2.8011	6.96971	7	39.5	43.39	22.85	178170000	27	405	24.0417	24.7357	24.2784	24.2654	22.1504	21.3002	21.3778	21.2885	23.01	24.5148	24.7656	24.5545
Urease subunit alpha	Q9HUU5	ureC	2.34086	2.7808	6.87235	18	57.6	60.61	105.36	506840000	61	566	25.4835	23.4251	25.093	25.8113	22.507	21.1451	22.4453	22.5922	25.9486	24.134	26.4602	27.5796
DNA polymerase I	Q9HT80	polA	2.92999	2.76669	6.80546	43	57.5	99.792	203.14	1024400000	191	913	26.7827	26.9031	27.2677	27.0445	25.6224	23.8616	23.5926	23.8545	27.003	25.8236	26.9687	26.2823
	Q9I0E4	PA2698	5.77624	2.75598	6.75511	8	50.4	25.051	53.557	194590000	29	226	25.0535	24.877	24.844	24.9515	22.2433	22.399	22.301	21.7587	21.8607	22.0942	22.5027	21.3894
	Q9HW68	PA4333	5.4874	2.74163	6.68824	29	79.3	54.763	323.31	4343500000	226	507	28.7587	28.8692	29.1658	29.3175	26.3534	26.1364	26.0995	26.5552	28.5974	28.802	29.156	29.0567
	Q9HWW4	PA4064	2.34885	2.73185	6.64305	12	75.6	25.378	126.76	1236000000	92	234	27.0437	26.9009	27.1298	27.0693	26.0012	23.8049	24.3019	23.1084	26.607	25.6992	27.2492	28.2597
	Q9I6H4	PA0317	2.21602	2.73182	6.64292	22	52.6	51.286	108.73	1313300000	98	464	27.1796	27.0103	27.3608	27.3139	25.1828	22.5232	25.217	25.0143	27.4102	26.6454	27.5083	27.2845
	Q9I2W1	nirB	1.4265	2.72313	6.60305	39	52	89.701	251.52	1527200000	132	816	25.752	26.1258	25.7696	27.0917	22.3246	22.0845	23.1332	26.3042	27.9282	27.3923	28.4882	28.7486
Thiopurine S-methyltransferase	Q9I011	tpm	3.48428	2.71199	6.55223	9	64.2	24.875	29.53	162720000	32	218	24.3268	24.3617	24.9602	24.5383	22.0972	22.547	21.7565	20.9382	21.8382	24.3678	24.0014	24.4368
	Q9HZ94	PA3130	3.00351	2.70147	6.50466	7	83.4	16.555	30.328	354970000	36	145	25.4073	25.2008	25.5194	25.8636	22.5683	22.639	21.9698	24.008	24.8812	24.9652	25.028	25.1524
	Q9I4X8	PA0991	4.91539	2.69595	6.4798	6	57.6	13.286	33.416	145650000	30	125	24.2891	23.8169	24.3057	24.1189	21.4842	21.0926	21.8921	21.278	24.5094	24.4608	23.0668	23.914
Thioredoxin reductase	Q9I592	trxB2	4.24077	2.69124	6.45866	6	35.8	33.481	14.593	174740000	28	316	24.078	24.1834	24.275	24.9121	21.1633	22.0987	21.7164	21.7049	24.4648	24.3335	23.9802	23.7564
Ribosomal large subunit pseudouridine synthase D	P33640	rluD	1.86053	2.69116	6.45834	6	25.3	35.625	10.72	485610000	27	320	25.801	25.7272	25.6493	25.8822	21.6109	25.219	23.1423	22.3227	25.7663	26.212	25.75	26.1626
	Q9HUU7	PA4866	5.2343	2.68985	6.45247	10	84.9	18.743	50.662	212640000	34	172	24.5006	24.211	24.3658	24.4334	21.9192	21.6667	21.9507	21.2149	24.8447	25.241	25.1068	25.2311
UDP-N-acetylmuramoyl-L-alanyl-D-glutamate--2,6-diaminopimelate ligase	Q59650	murE	2.48862	2.68967	6.45165	14	35.7	51.263	51.017	347660000	55	487	25.0925	25.0324	25.364	25.3139	24.1558	21.8664	22.3197	21.7023	25.1841	24.9321	25.7044	25.8907
Cytochrome c-type biogenesis protein CycH	Q9I3M9	cycH	3.27927	2.67811	6.40017	13	50.9	43.294	30.325	244810000	39	407	25.366	24.9044	25.1513	25.4317	22.4763	23.1115	23.0713	21.4819	25.0431	25.4376	23.9249	22.4274
DNA topoisomerase 4 subunit B	Q9HUJ8	parE	2.98901	2.67542	6.38825	15	35.3	69.178	29.705	354220000	77	629	25.3524	25.4604	25.1477	25.7013	22.2223	21.7882	23.5956	23.3541	25.6757	25.6862	25.7098	24.2218
Protein ApaG	Q9I5U6	apaG	3.02925	2.66011	6.32083	4	65.9	13.622	23.458	311500000	28	126	25.009	25.2555	25.1096	24.9462	22.989	22.8083	21.1217	22.7609	25.7517	22.2846	22.3279	24.4826
Putative 3-oxopropanoate dehydrogenase	Q9I702	bauC	1.79119	2.65851	6.31381	16	59.4	53.322	57.499	977330000	73	497	26.4143	25.2706	26.2669	26.5094	24.8463	24.6127	22.535	21.8332	26.4019	26.5766	27.9663	27.1839
	Q9I3G7	PA1550	4.40404	2.65013	6.27722	5	36.9	20.338	21.506	140360000	17	179	24.9299	24.9451	25.0157	24.369	21.5921	22.447	22.216	22.4042	23.7221	23.6814	22.3267	21.9699
Esterase TesA	Q9HZY8	tesA	2.39168	2.63556	6.21415	7	56.7	21.037	99.039	520430000	44	201	25.7784	26.3825	25.9547	26.2325	24.4852	22.4528	22.4828	24.385	24.9434	25.4252	25.4655	25.6956
	Q9HTV8	PA5232	3.95962	2.62106	6.15201	13	48.7	38.609	31.946	243050000	42	357	25.0445	24.8329	25.2872	25.0621	22.4199	22.2444	21.8791	23.1991	25.1243	25.3931	24.4155	23.7223
	Q9HZ01	PA3239	4.5947	2.56986	5.93754	8	44.6	30.367	13.524	127080000	29	267	25.0452	25.248	24.8149	24.4195	22.2753	22.6636	22.2985	22.0108	22.7071	22.9255	23.4275	22.1752
	Q9HYB3	PA3496	1.17209	2.53001	5.77574	5	79.7	6.8834	13.259	513130000	21	59	25.8555	25.744	25.7628	26.0558	21.2183	21.5252	25.069	25.4856	22.155	25.6468	25.4466	25.1718
O-succinylhomoserine sulfhydrylase	P55218	metZ	1.66353	2.52071	5.73864	21	64.8	43.184	203.56	1202600000	106	403	27.0757	26.3814	26.5429	26.7647	25.813	24.09	24.7768	22.0022	26.9829	27.2739	27.6395	27.6444
Sulfurtransferase	Q9HUK9	rhdA	3.11406	2.52044	5.73755	10	60.1	29.391	61.515	899690000	91	271	26.6471	26.9005	27.0411	27.1471	24.981	24.0489	23.4974	25.1267	25.9253	26.0816	26.292	26.553
	Q9HXC6	PA3886	5.14339	2.51831	5.72912	7	42.5	32.29	46.272	180510000	34	299	24.4979	24.3952	24.5738	24.7729	22.4899	21.9331	21.7647	21.9789	24.2708	24.3838	24.2419	24.108
	Q9HY11	PA3615	3.8929	2.51235	5.7055	15	48.3	40.465	53.092	593280000	77	356	26.207	26.0552	26.1847	26.297	23.8963	24.2669	22.9207	23.6105	25.5475	25.4514	25.6228	26.664
Urease accessory protein UreG	Q9HUS0	ureG	3.23539	2.49359	5.63177	13	64.2	21.991	47.102	258300000	31	204	24.8485	24.609	24.4836	24.8434	22.7878	22.8859	21.5901	21.5463	20.9168	22.2943	23.2502	27.3519
	Q9HVA9	PA4686	2.05646	2.49039	5.61929	14	22.2	106.83	38.951	131560000	33	948	23.9695	23.8631	24.554	25.5854	22.8245	20.8726	21.37	22.9433	22.3997	23.1126	21.4576	22.0994
	Q9HX99	moeA1	3.6236	2.48833	5.61127	13	66.1	43.201	43.764	388750000	34	407	24.703	25.1714	24.3045	24.5875	21.7405	22.4266	22.8449	21.8011	25.0492	23.1796	25.23	28.0192
tRNA (guanine-N(7)-)-methyltransferase	Q9I6B3	trmB	3.51798	2.4836	5.59293	6	41.8	27.595	22.017	149880000	22	244	24.3421	24.7958	24.7591	24.6617	21.3246	22.268	22.8668	22.1649	21.8686	21.5503	23.7185	23.7797
	Q9HZA9	PA3110	4.44727	2.47091	5.54394	4	16.9	23.559	54.447	277270000	24	219	25.6044	25.2003	25.6049	25.6504	23.5088	23.091	22.5273	23.0492	24.5567	24.6582	23.3403	22.4031
	Q9I696	chpA	4.58819	2.4621	5.5102	22	14.7	268.57	31.356	135750000	50	2472	24.3146	24.5008	24.1741	24.6267	21.713	22.1701	22.3451	21.5394	22.4862	24.4655	24.013	22.2574
Transketolase	Q9I5Y8	tktA	2.95309	2.44032	5.42764	28	57.3	72.219	295.38	2416300000	186	665	28.0817	27.933	28.1043	28.0811	26.7607	24.8343	25.2189	25.625	27.8573	28.3089	28.6772	26.9589
	G3XD36	ptsP	3.98584	2.43874	5.42168	29	53.5	83.606	141.93	1193300000	132	759	27.2507	27.0191	27.22	27.542	25.4568	24.9464	24.3345	24.5392	26.3618	26.1494	27.0849	27.1675
Tryptophan--tRNA ligase	Q9HVX6	trpS	4.17875	2.43568	5.41018	25	67	48.961	210.89	1728800000	101	448	27.4525	27.7423	27.723	27.8764	25.4349	24.648	25.2142	25.7544	27.2825	28.107	27.6781	26.8243
	Q9HW53	PA4348	3.68654	2.4226	5.36138	5	36	29.475	13.193	297970000	34	261	24.914	24.9276	24.3924	24.6258	22.3988	23.0127	21.7444	22.0137	24.5642	24.9541	25.9312	26.4759
Protein RecA	P08280	recA	1.78926	2.42045	5.35338	15	66.8	36.879	130.19	1153000000	84	346	26.5719	26.3326	26.9122	27.088	25.3291	25.1858	22.2479	24.4601	27.2404	27.3297	27.1696	27.2111
Cyanate hydratase	Q9I263	cynS	4.15013	2.41812	5.34474	8	82.7	16.751	267.93	2194100000	67	156	28.7596	28.2448	28.545	28.0667	26.4397	25.9185	25.4908	26.0946	27.772	26.3252	27.2285	27.159
Exodeoxyribonuclease 7 small subunit	Q9HWY5	xseB	3.17725	2.4106	5.31697	4	75	8.9728	66.278	348570000	38	80	25.3317	25.4389	26.0643	25.7776	23.8205	22.2829	23.3296	23.5371	25.3357	23.6944	24.2336	24.511
Carbonic anhydrase	Q9HVB9	PA4676	2.42699	2.40192	5.28506	8	51.6	24.223	42.628	427560000	49	215	25.1158	25.4152	25.4731	25.4232	24.4428	22.7023	22.6285	22.0461	25.6239	25.8732	25.9239	26.2763
	Q9HVL5	ispB	3.03807	2.39328	5.25352	11	47.5	34.851	51.582	488870000	65	322	25.7349	25.6245	25.7943	25.9835	23.96	22.2602	23.5235	23.8203	25.8929	25.9407	25.9661	25.5115
	Q9HUR4	PA4899	1.79639	2.37439	5.18515	11	33.5	52.697	67.311	424380000	55	489	25.5197	25.5718	25.4183	25.1623	22.1927	22.4006	22.4157	25.1655	25.3585	25.5909	25.9016	25.8839
	Q9HX38	PA3981	4.36754	2.36773	5.16128	12	55	38.424	53.357	606970000	73	340	26.6395	26.1203	26.1054	26.3178	23.9045	23.6854	24.4643	23.6578	25.6507	26.2235	25.2873	26.2605
	Q9HZI7	PA3019	1.89943	2.36346	5.14604	16	31.2	71.155	37.064	286900000	32	640	24.8611	24.3877	25.2111	25.5334	22.1372	21.9578	24.5084	21.9362	25.5285	23.23	24.0514	24.8101
3-isopropylmalate dehydratase large subunit	Q9HZA3	leuC	2.41353	2.36271	5.14337	14	43.2	51.042	71.849	510630000	56	474	25.0389	24.8678	24.7448	25.2009	21.1952	23.6172	22.6908	22.8984	25.4693	25.8759	26.6399	27.5712
2-isopropylmalate synthase	Q9HXK5	leuA	3.27844	2.35656	5.12148	31	71.2	61.726	171.92	1039900000	129	556	26.824	26.5457	26.5782	27.052	24.9419	23.7672	23.8798	24.9847	26.8067	26.8832	27.176	27.3045
Exopolyphosphatase	Q9ZN70	ppx	3.79962	2.34811	5.09159	12	32.4	56.419	51.098	204410000	41	506	24.5241	24.6214	24.5905	24.7132	22.0403	21.7401	22.2368	23.0396	24.4356	24.6012	24.6223	24.3794
Glutamate--tRNA ligase	Q9XCL6	gltX	1.59955	2.33828	5.05698	18	49	56.749	30.938	496510000	67	494	25.8053	25.5918	26.335	26.6572	24.6978	24.5818	21.528	24.2285	24.8576	24.3491	24.1062	25.4949
N-succinylarginine dihydrolase	O50175	astB	2.94488	2.33683	5.05192	20	65.8	48.874	116.74	1195200000	84	448	27.497	27.7535	27.1724	26.5693	24.0097	25.2644	25.0043	25.3665	27.1109	25.7943	27.1985	26.7397
	G3XD95	chpC	4.57125	2.31111	4.96263	7	70.8	17.625	32.133	259820000	48	168	25.3039	24.8547	25.1376	25.6846	22.9058	23.0595	22.6528	23.1183	24.0741	24.5634	23.7519	24.4687
	Q9I692	PA0421	2.43657	2.30635	4.9463	19	59.5	54.207	80.181	511430000	78	496	25.6569	26.0217	25.7646	26.0632	24.2181	22.9265	22.5546	24.5818	24.5013	26.6103	25.5977	26.7762
	Q9HVE9	PA4643	1.69772	2.28025	4.85763	4	52.2	17.824	12.604	108190000	21	161	24.6497	24.8974	24.7542	22.1481	22.4252	22.3074	21.2615	21.3342	22.041	22.0226	21.9098	23.5455
Phosphoglucosamine mutase	Q9HV50	glmM	2.50999	2.25902	4.78666	9	29.9	47.796	41.848	206920000	35	445	24.3651	24.0255	24.1301	24.352	20.8088	21.8809	22.0628	23.084	24.9683	24.374	25.4274	25.4456
Holliday junction ATP-dependent DNA helicase RuvA	Q51425	ruvA	3.82052	2.24857	4.75213	6	53.7	21.959	22.323	202260000	29	201	24.5635	25.042	24.9085	24.8009	22.3069	22.4825	22.2289	23.3023	24.852	24.5876	24.3645	22.2761
Membrane-bound lysozyme inhibitor of C-type lysozyme	Q9I574	mliC	1.3391	2.24667	4.74585	11	56.7	13.695	24.359	824910000	50	127	26.7688	26.0706	27.1097	27.3148	25.1066	26.3081	24.6157	22.2467	26.7723	22.6186	24.9991	22.0624
	Q9HT34	PA5540	3.08062	2.24066	4.72613	8	72	19.771	32.818	191820000	32	186	24.4531	25.0403	24.4495	24.4551	22.7839	22.7882	21.3876	22.4756	24.5304	21.9216	24.5216	25.5417
Molybdopterin synthase sulfur carrier subunit	Q9HX96	moaD	2.77306	2.23661	4.71288	3	43.4	9.2153	26.414	221350000	18	83	24.9907	24.3828	24.7285	24.8566	22.2178	23.572	21.7024	22.5201	22.53	21.5322	22.1289	22.1033
Methionine import ATP-binding protein MetN 2	Q9HT70	metN2	3.42445	2.22248	4.66694	9	40.3	36.759	29.514	173220000	31	335	24.5933	23.9178	24.5193	24.1014	22.0106	22.8235	21.7236	21.6842	22.6533	23.9219	24.5419	24.4234
	Q9HZN1	PA2973	2.67223	2.221	4.66216	9	50.6	36.063	33.818	237520000	35	326	24.5658	24.5535	25.2354	25.4725	23.7367	22.7903	22.1184	22.2979	24.4358	24.9978	23.2926	23.0436
	Q9HU74	PA5109	3.25082	2.20756	4.61892	2	15	22.697	5.8891	108830000	17	200	24.011	23.8751	23.7859	24.2218	22.3232	21.2594	22.3099	21.1711	23.5155	23.5793	21.984	21.0837
Peptidyl-tRNA hydrolase	Q9HVC3	pth	1.59288	2.19487	4.5785	6	44.3	20.804	30.734	248490000	36	194	25.0365	25.0148	25.06	24.5178	23.8804	22.2097	20.8647	23.8948	24.3572	24.8301	24.2661	24.3918
Holliday junction ATP-dependent DNA helicase RuvB	Q51426	ruvB	1.8468	2.17452	4.51436	16	63.4	38.932	37.789	322070000	66	352	25.0757	25.0482	25.2246	25.5881	23.8632	21.6705	22.3691	24.3357	24.7322	24.924	25.0872	24.7232
Glucokinase	Q9HZ46	glk	2.35763	2.17015	4.5007	9	52.3	34.606	19.663	180810000	37	331	24.2618	23.5747	24.2028	24.9965	22.1654	22.4768	22.7483	20.9647	23.8145	24.5702	24.0034	23.4972
Histidinol-phosphate aminotransferase 1	Q9HVX0	hisC1	3.74661	2.1678	4.49339	12	49.9	38.655	96.991	801110000	62	351	26.5985	26.419	26.8796	26.8024	24.3332	23.9266	24.7101	25.0584	25.9647	26.2654	25.9637	26.2571
Uroporphyrinogen decarboxylase	P95458	hemE	2.18615	2.16597	4.48768	9	33.8	38.792	22.41	291860000	50	355	24.8171	24.9321	24.9923	25.3642	24.2833	22.8205	22.5112	21.8268	25.1843	23.8188	25.4413	24.7621
Probable nicotinate-nucleotide adenylyltransferase	Q9HX21	nadD	2.30566	2.16228	4.47621	5	44.4	23.801	8.7674	214840000	23	214	25.0141	25.2845	25.0898	25.4852	24.1699	22.0131	22.5047	23.5368	22.3896	22.7562	25.1368	21.8785
	Q9HU25	PA5159	3.36386	2.15954	4.46772	11	42.6	43.205	39.282	143850000	30	394	24.7561	24.3734	24.689	24.7317	22.0401	22.9786	22.9996	21.8937	24.8005	22.6826	21.7805	23.0755
Histidine kinase	Q9HU60	ntrB	2.33728	2.15737	4.46101	12	45.5	39.913	76.19	272060000	49	358	24.92	24.5849	24.8	24.9562	23.3715	21.8087	21.8398	23.6116	24.8223	23.9243	25.0887	26.1035
Methylthioribose-1-phosphate isomerase	Q9HZ65	mtnA	2.37693	2.13074	4.37942	16	69	39.425	167.15	702260000	64	358	26.2647	26.5152	27.3213	27.0332	24.9909	24.6499	23.5228	25.4478	25.2953	24.8756	23.9234	23.4437
	Q9HXK1	PA3796	1.43015	2.12844	4.37245	4	46.2	18.283	40.987	1855100000	40	195	27.2772	26.6588	28.4999	28.3582	26.8542	23.7035	25.8763	25.8462	27.4673	25.4199	26.6667	25.9883
Glycine--tRNA ligase alpha subunit	Q9I7B7	glyQ	1.64034	2.12015	4.34739	9	50.8	36.14	41.823	635160000	40	315	26.268	25.9549	26.3235	26.5796	24.8992	22.1041	24.7794	24.8626	25.7186	24.8798	25.3934	26.0254
Peptide chain release factor 1	P42806	prfA	1.65875	2.1182	4.34151	13	53.9	40.04	40.739	276680000	63	360	24.7867	24.729	24.8764	24.9286	21.8097	23.9471	23.8288	21.2623	24.7569	24.8833	25.2151	24.775
	Q9HU69	PA5115	3.02341	2.11582	4.33437	6	44.3	20.998	51.156	251270000	31	194	24.8518	24.2678	24.852	24.4402	21.6734	23.1807	22.3613	22.7331	24.9186	24.8783	25.214	26.0216
Phosphomethylpyrimidine synthase	Q9HUJ2	thiC	1.27709	2.11004	4.31702	13	30.6	69.783	14.674	167750000	27	627	25.2738	21.956	25.4575	25.5562	22.5958	22.184	22.3734	22.6502	21.1252	23.751	22.1632	23.1542
	Q9HYE0	PA3466	2.47603	2.1046	4.30077	11	38.1	48.989	18.421	206510000	41	446	24.5951	24.6565	24.3824	24.6731	21.7863	22.5841	23.6837	21.8347	24.2149	24.3338	24.8661	23.0187
	G3XCZ7	PA3119	4.84889	2.09054	4.25908	6	29.9	21.188	17.918	84447000	11	187	23.9469	24.0436	24.2724	24.0997	21.7947	22.1675	22.3312	21.7071	21.5085	22.1744	21.6733	22.2883
RNA polymerase-associated protein RapA	Q9HYT6	rapA	2.14892	2.08971	4.25661	6	9.3	106.87	15.195	108930000	17	950	23.6425	23.7669	24.378	24.2462	22.411	22.1069	22.6684	20.4885	22.7797	22.9156	24.1011	22.9094
	Q9HWW5	PA4063	2.01281	2.07662	4.21819	14	63.8	21.235	292.08	22618000000	189	196	31.3218	31.4322	31.185	31.5101	30.4989	29.3041	29.5137	27.826	30.8611	30.7493	31.0099	31.5732
Probable malate:quinone oxidoreductase 2	Q9HVF1	mqo2	3.38704	2.07381	4.20998	19	50.9	55.498	154.51	2244100000	110	507	27.4594	27.5036	27.5998	28.2855	26.1825	25.4806	25.1316	25.7584	27.4023	28.0653	28.1929	28.415
Dihydrofolate reductase	Q9I6E3	folA	1.98919	2.05779	4.16347	7	57.7	18.203	76.12	346360000	57	168	25.3868	25.5418	25.5236	25.5779	24.4748	22.2952	22.7002	24.3288	24.6643	25.1901	24.7526	24.431
	Q9I4D2	PA1206	1.77071	2.05467	4.15448	6	38.9	17.69	17.665	198370000	27	157	24.4847	24.3036	24.4731	24.6533	22.5374	21.9153	24.0906	21.1526	24.5638	22.7275	24.6929	24.8944
	Q9I0Z9	PA2483	1.71588	2.04912	4.13853	7	54.1	36.102	35.24	313620000	40	333	25.7139	25.591	25.621	25.05	21.9533	22.858	24.4444	24.5238	24.6603	22.878	24.5995	23.5617
DNA helicase	G3XD04	uvrD	2.13307	2.04429	4.1247	9	22.1	81.493	27.933	139790000	22	728	24.656	24.1881	24.563	25.2379	22.8903	22.827	23.466	21.2846	21.9362	22.3188	23.3151	22.4931
Isoleucine--tRNA ligase	Q9HVM4	ileS	1.59805	2.03881	4.10906	23	38	105.46	97.392	420400000	84	943	25.5605	25.3085	25.8352	26.1181	24.6998	21.7881	23.6611	24.5181	24.5551	25.9386	25.3131	23.6302
	Q9HUV1	PA4862	2.22174	2.03444	4.09663	12	54.7	25.597	97.064	245160000	35	232	23.6513	24.2135	22.7129	23.951	20.7451	21.4221	21.7178	22.5059	24.2657	25.4905	24.317	27.2126
	Q9HVK5	PA4579	2.77445	2.02591	4.07249	9	28	70.158	15.252	69071000	18	618	23.7019	23.5106	24.2069	24.1547	21.3636	21.9571	21.3684	22.7813	22.7931	23.1819	22.1174	22.0256
	Q9HVT5	PA4486	5.52277	2.01822	4.05082	7	71.1	13.947	13.064	188300000	18	128	24.2604	24.5243	24.4605	24.4676	22.3253	22.4153	22.7007	22.1986	22.0864	24.4143	24.56	24.8595
Glutamate 5-kinase	Q9HVL9	proB	4.62552	2.00619	4.0172	7	28.5	39.845	42.002	163210000	36	372	24.1293	23.7201	24.0706	24.2363	21.6433	22.148	22.1452	22.195	24.4251	24.9143	24.5905	24.7926
	Q9I298	liuC	3.00525	2.00242	4.00672	4	23.4	28.947	8.8648	87072000	18	265	24.1482	24.1372	23.5696	24.3747	22.1905	22.6013	21.2416	22.1867	22.9909	21.9749	22.4059	22.4365
Flavohemoprotein	Q9I0H4	hmp	2.76606	1.99889	3.99694	17	64.4	43.658	63.652	698270000	44	393	24.198	23.8828	24.7581	24.307	23.2629	21.9642	21.9878	21.9354	24.3592	25.6306	22.8484	29.4046
5'-nucleotidase SurE	Q9HY05	surE	1.61785	1.993	3.98063	7	27.3	26.368	23.185	246540000	27	249	24.8412	24.6176	24.8376	24.6901	21.0906	23.6744	22.2937	23.9558	25.2743	24.7721	24.5995	24.8721
2-dehydropantoate 2-reductase	Q9I2Y5	PA1752	1.27834	1.99208	3.97811	8	44.1	34.141	43.172	289400000	39	315	24.5747	24.231	24.1794	24.9145	20.9144	24.152	23.5744	21.2905	24.9743	25.677	25.8963	25.8087
S-adenosylmethionine decarboxylase alpha chain;S-adenosylmethionine decarboxylase beta chain;S-adenosylmethionine decarboxylase proenzyme	Q9I5R7	speD	3.41317	1.99084	3.97469	10	48.5	30.478	204.18	1450000000	58	264	27.5644	27.6374	27.8615	27.7645	26.2073	24.9989	25.6004	26.0579	26.9071	26.6096	26.3867	25.6699
	Q9HZU7	PA2900	2.21968	1.99017	3.97283	8	42.8	29.852	36.851	132820000	35	269	24.14	24.0039	24.2352	24.4809	23.2096	22.3457	22.3955	20.9486	23.353	24.1874	23.6409	22.2055
Thymidylate kinase	Q9HZN8	tmk	1.77209	1.99001	3.9724	8	50	23.109	34.419	263440000	50	210	24.9659	24.7451	24.7803	25.1747	23.8651	22.1525	21.6575	24.031	24.4526	24.1084	24.967	24.6024
	Q9HUD5	gltB	3.35981	1.98787	3.96651	43	44.6	161.61	174.82	1151100000	176	1481	26.8876	26.9639	27.0205	27.8612	25.6139	25.2739	24.7851	25.1087	26.877	26.2907	26.795	25.3434
Segregation and condensation protein B	Q9HZ43	PA3197	1.87362	1.96246	3.89726	6	27.4	36.905	30.995	109480000	11	332	22.9421	24.9747	24.6545	24.3606	22.945	21.7603	21.593	22.7838	22.1974	22.6019	22.249	23.1127
ATP-dependent RNA helicase DeaD	Q9I003	deaD	2.46945	1.95798	3.88518	15	32.8	62.107	36.303	175230000	53	567	24.5647	24.4708	24.4919	24.3416	22.8215	22.7739	21.2881	23.1535	23.5368	24.1486	24.2659	24.4033
Lipoyl synthase	Q9HX25	lipA	3.30777	1.95685	3.88214	6	26	36.733	13.991	160220000	25	327	23.9317	23.8233	24.3393	24.645	21.8403	22.8222	21.99	22.2593	23.8076	21.6274	24.6105	25.1049
	Q9I5U1	PA0596	2.16951	1.95456	3.87597	9	38.8	38.185	29.792	209550000	29	338	24.4925	24.4471	24.0814	24.4794	23.8328	22.0393	21.9925	21.8176	23.2174	24.2142	24.4187	25.2385
	Q9I3E6	PA1571	1.49838	1.95329	3.87258	2	52.5	6.7465	22.434	299760000	20	59	25.1202	23.1978	25.5603	25.376	21.5677	23.0432	23.4205	23.4098	24.9322	24.7678	24.9819	24.8852
UDP-N-acetylmuramoylalanine--D-glutamate ligase	Q9HVZ9	murD	2.15268	1.95159	3.86801	19	52.2	48.08	30.039	215530000	54	448	24.0035	24.0008	24.428	24.6394	21.1029	23.2829	22.663	22.2167	24.8267	24.835	21.9798	26.1936
	Q9HXB2	fecA	1.19974	1.93612	3.82675	14	33.8	85.466	22.512	105710000	27	784	24.9874	25.1297	24.6614	21.667	22.1168	22.1585	22.7579	21.6679	21.9998	22.8653	21.6567	22.7242
	Q9I026	PA2817	1.74831	1.93268	3.81765	7	69.9	16.136	12.91	126760000	23	136	24.0322	22.5659	23.9737	24.0465	22.0452	22.9055	20.7876	21.1493	24.9329	22.9644	23.0839	21.9049
tRNA (cmo5U34)-methyltransferase	Q9I5G3	cmoA	1.58129	1.93225	3.81649	4	21.1	27.64	8.8804	88859000	18	246	23.4764	21.7331	23.5705	24.1297	22.395	21.2301	20.4341	21.1214	22.1398	23.2169	23.5335	23.7901
Peptide chain release factor 3	Q9HXB0	prfC	3.966	1.89831	3.72775	15	35.7	59.865	40.07	165310000	34	527	23.9897	24.0457	23.8189	24.2707	21.68	22.0747	22.607	22.17	24.5343	23.4517	25.2061	24.2533
Phosphoribosylformylglycinamidine synthase	Q9HXN2	purL	2.9781	1.89637	3.72276	41	50.4	140.65	214.3	1513400000	202	1298	27.3438	27.2387	27.3673	27.5092	26.4124	25.2461	25.1249	25.09	27.139	27.429	28.0246	25.72
NAD-dependent malic enzyme	Q9HYD5	maeA	3.84449	1.89566	3.72091	30	83	62.42	277.08	2222100000	162	564	27.882	27.9607	28.1282	28.2048	26.167	25.5702	26.5634	26.2925	27.3583	26.7629	28.2103	27.9973
	Q9HX78	PA3938	2.19739	1.89461	3.71822	6	33.8	35.859	13.462	101350000	18	337	24.6956	24.6705	24.5963	24.1444	22.5643	22.2086	23.8917	21.8639	22.0755	23.9232	22.5043	21.7335
Homoserine dehydrogenase	P29365	hom	4.02541	1.88001	3.68078	16	54.4	46.223	139.78	1461300000	108	434	27.2429	27.111	27.5246	27.6905	25.0994	25.4875	25.6107	25.8513	26.8241	26.9488	27.3194	27.5246
	G3XD53	PA2321	1.33754	1.87641	3.6716	7	65.9	18.456	74.493	195390000	29	173	24.2625	24.3164	23.9175	24.6248	21.3658	22.0211	21.6606	24.568	25.1639	24.4436	23.7709	22.7277
	Q9I1K8	PA2265	4.49771	1.86632	3.64602	34	62.9	64.715	240.97	5332100000	223	591	28.9787	28.9588	29.1219	29.4165	27.5164	27.4337	27.0741	26.9863	29.5431	29.5298	29.505	27.848
	Q9I043	PA2800	4.63588	1.85918	3.62802	7	50.4	26.148	169.58	2728300000	64	234	28.386	28.7022	28.6836	28.6694	27.1305	26.7294	26.4597	26.685	27.1681	27.9495	27.4114	25.9296
	Q9I370	PA1655	1.71921	1.85268	3.61169	7	56	22.738	56.839	524210000	35	200	25.9262	25.8292	26.0594	25.6678	24.4099	22.3019	24.5863	24.7738	25.2857	25.5839	25.694	25.9229
Outer membrane protein assembly factor BamE	O68562	bamE	1.3277	1.84814	3.60037	6	42	19.395	24.481	135240000	21	176	24.0442	24.2342	24.4304	24.3504	23.8448	20.5982	23.3508	21.873	24.2701	21.6414	22.1684	22.467
	Q9HUC1	PA5062	1.41799	1.84702	3.59757	4	47.3	9.8063	34.91	271870000	28	91	24.5823	24.512	24.7709	25.0173	22.1638	22.1275	24.9377	22.2654	24.17	24.5746	25.0398	24.6429
Pyrroline-5-carboxylate reductase	P22008	proC	2.84413	1.83608	3.57038	4	22.7	28.094	25.458	339890000	34	273	25.3768	25.6624	25.5209	25.5278	23.8418	22.8414	23.6474	24.4129	24.4067	25.3398	24.915	24.8431
	Q9HXU6	PA3694	2.61981	1.80137	3.48551	5	51.4	11.732	21.115	149420000	28	107	24.3822	24.1861	24.5318	24.179	21.9733	23.0406	23.196	21.8637	24.721	24.2686	24.3017	21.3022
	Q9I2S7	ldcA	1.77368	1.80105	3.48475	11	24	82.756	14.677	127660000	26	751	24.5649	24.7032	24.117	23.9364	21.4936	21.8949	22.943	23.7859	22.4237	22.7288	22.3757	22.1286
Glycine--tRNA ligase beta subunit	Q9I7B8	glyS	2.33351	1.79386	3.4674	24	44.7	73.973	119.23	992170000	131	684	26.6784	26.4737	26.7281	26.7244	25.3404	24.609	23.8339	25.6459	26.3727	26.7648	27.2919	26.5725
Polyamine aminopropyltransferase 1	Q9X6R0	speE1	2.58133	1.77372	3.41934	12	61.9	32.238	45.362	1880400000	57	286	27.4427	27.0463	28.2515	27.6717	25.1827	25.7858	25.9172	26.4316	27.727	27.4418	27.1546	27.2675
LPS-assembly protein LptD	Q9I5U2	lptD	2.31735	1.77342	3.41865	29	36.9	104.27	204.17	2442000000	141	924	28.4503	28.1487	28.4169	28.716	27.3957	26.2399	25.772	27.2306	27.2203	27.8334	27.0411	24.172
	Q9I4J8	PA1137	1.28705	1.76593	3.40092	4	21	34.731	4.0218	203920000	22	328	24.61	22.9221	24.6521	24.2947	21.5332	21.5895	22.1791	24.1134	24.2737	22.8197	21.4124	24.0495
	Q9HUJ7	PA4968	3.02471	1.7637	3.39567	8	60.2	22.645	44.2	189900000	42	206	24.6151	24.7296	24.6466	24.7779	22.5255	22.4766	23.73	22.9823	24.1856	22.8946	24.3431	24.1308
	Q9HX76	PA3940	1.95486	1.76335	3.39485	9	80.6	9.8923	213.34	7259600000	72	93	29.4666	30.495	30.9053	29.3876	28.5327	28.3335	27.4434	28.8916	28.1918	28.9092	28.1691	22.6025
	Q9I4F9	phoP	1.41291	1.7628	3.39355	8	48.9	25.65	22.96	172650000	30	225	23.9113	21.9097	24.1712	24.2639	21.5667	22.2889	20.863	22.4864	24.9104	23.993	25.1226	23.8952
	Q9HX07	mpl	1.96539	1.76204	3.39178	8	30.8	48.469	29.381	123010000	23	451	24.1303	24.3768	23.8326	24.6808	22.2333	21.4076	23.5335	22.7979	21.6648	23.2042	20.9628	22.0177
Diaminopimelate decarboxylase	P19572	lysA	2.43043	1.7596	3.38605	17	61.9	45.49	80.096	418240000	74	415	25.4638	25.2017	25.2416	25.3299	23.4317	23.8063	22.5775	24.383	25.1808	25.4662	26.1915	26.1437
	Q9HUD4	PA5037	3.53225	1.74286	3.34697	19	49.7	57.446	207.45	1458100000	123	551	27.3057	27.0981	27.491	28.0977	25.7514	25.5674	25.7094	25.9929	27.1967	27.1171	26.604	24.0894
	Q9I2K7	PA1890	3.40408	1.737	3.33341	10	57	23.44	38.738	167750000	39	207	24.6225	24.1174	24.2612	24.2544	22.7042	21.9251	22.8619	22.8163	23.8338	23.9898	22.3605	24.2043
Amidophosphoribosyltransferase	Q51342	purF	2.41534	1.722	3.29893	23	51.3	55.369	112.71	878190000	111	501	26.1536	25.9336	26.2202	26.6741	25.3069	24.593	24.5643	23.6293	26.6444	26.0771	26.9876	27.4197
	Q9HWZ5	PA4032	1.72578	1.7167	3.28683	8	59.7	27.422	35.025	231070000	29	238	24.4041	24.296	24.7574	24.803	23.8505	22.3297	21.6346	23.5789	24.7935	24.5053	24.7279	24.513
Cell division protein ZipA homolog	Q9I3I5	zipA	1.16717	1.71376	3.28015	12	53.3	32.236	50.019	441270000	67	289	25.6192	25.5717	25.5502	26.0934	24.7828	24.5656	21.7231	24.9079	25.5612	25.3595	25.4231	21.9125
	Q9HZ61	PA3173	3.05895	1.70352	3.25695	9	39.8	26.332	107.4	1302600000	78	246	27.6544	26.8799	27.4615	27.2378	26.0692	25.2388	25.2057	25.906	26.8769	26.7036	26.6502	26.5578
	G3XDA5	oprE	2.24711	1.70136	3.25209	20	51.7	49.666	140.76	1770000000	104	460	28.0403	26.6653	28.1287	28.4369	26.2322	25.9114	26.0054	26.3166	26.0744	24.8237	26.6089	27.1693
Probable D-serine dehydratase	Q9HYN9	dsdA	2.24363	1.69536	3.23858	8	30.8	48.218	32.389	149150000	39	448	23.9116	23.8822	23.9175	24.353	21.4516	23.297	22.4815	22.0527	23.7346	24.5268	24.2633	24.7945
	Q9I1F5	PA2323	3.85711	1.68746	3.22088	34	67.7	59.96	323.31	11901000000	344	541	30.2552	30.0085	30.3897	30.6554	29.0031	28.7253	28.3555	28.475	30.1737	29.5928	30.3648	30.6498
Signal peptidase I	Q9I5G7	lepB	3.72182	1.67936	3.20286	5	20.4	32.103	6.4879	85147000	13	284	23.8168	23.9799	24.0773	24.0079	22.3414	22.0958	22.8262	21.9011	23.3898	23.0261	22.6556	23.5062
Chromosomal replication initiator protein DnaA	Q9I7C5	dnaA	3.2431	1.66979	3.18168	14	37.5	57.754	31.218	285400000	52	514	24.9277	24.6728	24.9964	25.3985	23.6022	23.5541	22.7317	23.4282	24.4699	24.2641	24.6482	25.3786
Probable septum site-determining protein MinC	Q9HYZ7	minC	1.7466	1.66015	3.1605	8	47.1	28.124	58.186	401510000	39	263	24.9922	25.243	25.5081	25.7622	23.8932	22.298	24.222	24.4517	25.1658	25.3829	25.6107	25.21
	Q9I0U9	PA2535	2.39838	1.65422	3.14753	10	44.7	36.262	34.662	157930000	34	331	23.3795	24.0226	24.2308	24.5267	21.567	22.6665	22.6632	22.646	24.3419	24.0374	24.3111	24.5354
Aspartate--tRNA(Asp/Asn) ligase	Q51422	aspS	4.97044	1.65055	3.13952	44	79	66.207	323.31	4285000000	277	591	28.939	28.6468	28.9003	28.8031	27.394	27.2596	26.9025	27.1308	28.7645	28.8885	29.1775	28.4962
Arginine--tRNA ligase	Q9HUC8	argS	2.95729	1.62542	3.08531	26	49.4	65.199	171.29	1627400000	137	587	26.9365	26.9326	27.1637	27.5849	26.0428	24.9283	25.6632	25.4817	27.5604	27.5839	27.8471	28.0589
CTP synthase	Q9HXZ4	pyrG	2.46432	1.62503	3.08448	35	79.9	59.617	191.56	1818900000	180	542	27.317	27.423	27.3482	27.6275	26.4876	25.2279	25.2069	26.2931	27.2067	27.5928	27.9813	28.3235
	Q9HV76	PA4722	3.70328	1.62356	3.08135	11	47.7	42.567	18.28	236590000	45	390	24.348	24.3869	24.5148	24.7797	22.466	22.7156	23.1567	23.1968	24.9278	24.9044	25.2834	25.4139
Pyridoxine 5'-phosphate synthase	Q9I5G5	pdxJ	1.76647	1.61354	3.06002	14	54	27.26	125.09	1020800000	88	248	26.6599	26.7457	26.6539	26.8754	26.1737	23.797	25.2565	25.2536	27.3422	26.4548	27.2548	24.0458
Glucose-6-phosphate 1-dehydrogenase	O68282	zwf	2.87153	1.61217	3.05711	27	64.4	55.62	232.44	2821700000	215	489	28.4269	28.0743	28.4632	28.7252	27.3847	26.5543	26.2488	27.0531	27.6002	28.2922	28.1385	26.6483
	G3XD27	PA5055	2.35589	1.61056	3.05371	7	74	13.653	34.036	412070000	37	123	25.4611	24.8226	25.9453	26.4325	24.2665	23.901	23.8083	24.2434	25.6719	22.007	24.4578	21.7425
Phosphoenolpyruvate carboxykinase [ATP]	Q9HTZ7	pckA	2.19309	1.60783	3.04793	25	59.8	55.731	160.47	2230300000	147	513	27.398	27.3531	27.4929	27.6851	26.3734	25.0416	25.4133	26.6694	28.0129	28.4143	28.8117	27.9629
Probable chorismate pyruvate-lyase	Q9HTK1	ubiC	3.16008	1.60161	3.03483	6	48.3	19.512	20.724	132960000	28	178	24.0538	24.0948	24.2982	24.3917	21.9922	22.5341	22.7901	23.1156	23.5087	24.366	23.7102	24.0795
	Q9HVY9	PA4426	1.15391	1.60141	3.0344	9	43.2	20.619	49.622	737290000	47	192	26.6239	25.789	26.3871	26.1628	25.4401	22.5325	25.4513	25.1334	26.4324	26.6972	26.7747	22.2019
	Q9HVQ3	speC	4.82057	1.59613	3.02332	29	78.6	43.559	189.11	3810300000	188	387	28.9056	28.9759	28.9539	28.511	27.1336	27.1588	27.412	27.2576	28.5582	28.6547	28.4459	28.352
Leucine--tRNA ligase	Q9HX33	leuS	1.99643	1.59328	3.01734	25	37.3	97.647	71.795	436500000	94	873	25.4671	24.7985	25.7517	26.2873	24.2283	24.3191	23.0883	24.2958	25.2297	24.8237	25.8946	24.1825
	Q9HW52	PA4349	2.74364	1.59173	3.0141	5	29.5	31.671	17.962	171830000	39	298	24.3274	24.5088	24.1516	24.1118	23.1557	22.5015	23.1202	21.9553	23.5631	24.1707	24.6402	24.9978
	G3XD43	pilE	1.82767	1.58332	2.99659	3	24.1	15.279	7.4287	68613000	9	141	23.9439	23.2017	23.7873	23.8463	20.937	23.0553	22.2049	22.2486	22.6241	22.5161	22.2161	21.6314
UDP-3-O-[3-hydroxymyristoyl] N-acetylglucosamine deacetylase	P47205	lpxC	4.97378	1.58053	2.9908	18	62.7	33.435	323.31	6397300000	137	303	29.3512	29.5035	29.4796	29.5722	27.8476	27.6544	27.9031	28.1792	29.4822	29.2127	29.306	29.4392
Peptidoglycan-associated lipoprotein	Q9I4Z4	pal	3.88686	1.57982	2.98933	14	75.6	17.925	323.31	16219000000	184	168	30.4832	30.5687	30.4621	31.0266	29.1873	29.3329	28.7826	28.9185	31.4419	31.4035	30.9792	28.2773
	Q9I0I4	PA2654	2.39705	1.57788	2.98531	17	39.2	77.124	33.356	220730000	54	714	25.576	24.7258	25.4818	24.7132	24.088	23.0232	23.1949	23.8791	22.5437	23.1659	21.663	22.4425
	Q9HVI5	PA4604	2.12063	1.57738	2.98428	9	42.5	37.256	13.672	106920000	27	334	23.322	23.7007	23.7892	24.3919	21.2543	22.7611	22.4995	22.3794	23.0383	23.5664	22.4926	23.2413
Pyruvate dehydrogenase E1 component	Q59637	aceE	4.15085	1.57592	2.98126	78	74.1	99.563	323.31	24293000000	667	882	31.7258	31.2239	31.4971	31.467	30.2125	30.0062	29.7148	29.6766	31.1631	31.3873	31.4673	29.6868
DNA gyrase subunit A	P48372	gyrA	3.0524	1.57435	2.97801	38	52.8	101.13	193.56	2273900000	233	923	27.9111	27.9761	28.0341	28.0983	26.8642	26.3888	25.7276	26.7417	27.6453	28.1839	27.7692	27.3194
ATP-dependent protease ATPase subunit HslU	Q9HUC5	hslU	5.13499	1.56914	2.96728	38	68.9	50.082	323.31	3356100000	254	447	28.479	28.2447	28.5533	28.4172	26.7498	27.1028	26.7129	26.852	29.0011	28.4441	28.3552	28.5814
Glutamyl-tRNA reductase	P42807	hemA	1.70892	1.56492	2.9586	11	33.6	46.123	17.352	86861000	33	422	24.0879	23.5393	23.8221	23.7643	22.2065	23.5423	21.2289	21.9761	21.4554	22.6064	20.9647	21.6391
	Q9I6N6	PA0253	3.01802	1.55088	2.92996	3	27.8	17.434	23.383	58912000	17	158	23.2961	23.5643	22.9236	23.7518	21.958	21.6838	21.4125	22.2779	21.9437	21.6488	22.2223	22.059
	Q9I6M8	PA0261	2.14595	1.54412	2.91626	4	37	18.391	37.411	189480000	29	165	24.3994	24.6127	24.6304	24.4213	23.5548	22.7021	22.0138	23.6166	23.956	23.9105	24.0887	24.1786
Argininosuccinate lyase	P50987	argH	1.7534	1.54141	2.91079	16	39.4	51.64	76.839	742140000	96	464	25.8435	25.5185	26.2292	26.4768	24.9708	25.139	23.2555	24.5371	26.3406	26.2147	26.7192	26.7401
	Q9HZC6	gbt	2.8255	1.54076	2.90948	8	22.6	71.403	8.5475	65503000	18	654	24.1511	24.3015	23.6913	23.5052	21.8192	22.3918	22.8202	22.4548	22.2763	21.53	21.311	22.0493
5-hydroxyisourate hydrolase	Q9I3J5	PA1518	1.5297	1.53881	2.90555	4	68.3	13.974	19.662	320640000	31	126	25.4717	25.1938	25.5835	25.3307	24.0329	24.1197	22.3637	24.9082	24.244	23.7624	24.2345	24.7428
	Q9I5I5	PA0744	4.06626	1.53713	2.90216	17	67.3	40.589	100.99	975520000	94	367	26.685	26.811	26.4908	27.1026	25.3695	24.9761	25.4303	25.165	26.4096	26.106	26.8622	26.6781
Dephospho-CoA kinase	Q9HVP8	coaE	3.14995	1.52759	2.88305	11	75.4	22.843	102.51	699800000	79	203	26.022	26.5682	26.3961	26.3992	24.3774	24.5698	25.0281	25.2999	26.2199	25.7074	26.0905	25.854
	Q9I5A0	PA0840	1.9984	1.52689	2.88164	8	31.4	40.333	12.168	73460000	24	370	23.1398	23.3148	22.7747	24.1984	21.2502	22.5974	21.7426	21.73	22.1377	22.712	22.8888	24.6836
TPR repeat-containing protein PA4667	P42810	PA4667	1.7089	1.52283	2.87354	21	41.4	66.29	121.79	903080000	138	590	26.8823	26.7634	26.2277	26.9266	25.6793	24.0529	24.87	26.1064	26.864	25.6812	26.6528	23.5693
Glucose-6-phosphate 1-dehydrogenase	Q9HTC7	zwf	1.86661	1.51843	2.86478	9	27.7	54.591	29.656	153110000	47	488	24.2544	24.1517	24.3474	24.1714	22.1676	23.7529	21.8344	23.0962	22.0357	24.0166	23.7783	24.2525
	Q9HTD9	adhA	4.38907	1.4975	2.82352	22	65.5	35.911	323.31	7187300000	190	342	29.2332	29.1253	29.0196	29.1672	27.672	27.256	27.7624	27.865	29.6493	29.7237	29.9546	30.8963
	G3XD74	dacC	4.27841	1.49343	2.81557	26	63.7	42.457	262.04	6221100000	225	386	29.5375	29.3783	29.6242	29.6682	28.4297	27.8594	27.8788	28.0666	29.4539	29.0107	29.4013	27.0404
AMP nucleosidase	Q9HX46	amn	2.12193	1.48784	2.80468	13	37.3	56.225	36.67	233700000	48	499	24.7746	24.8875	24.6792	24.732	24.0865	22.3252	23.1238	23.5865	24.2483	24.5676	24.7422	24.5688
Chaperone protein ClpB	Q9HVN5	clpB	4.35943	1.48022	2.78991	73	79.5	95.004	323.31	9182400000	514	854	29.7594	29.6909	29.8315	29.9047	28.5268	28.4536	27.9313	28.354	30.324	29.895	30.0856	30.0325
	Q9I2Y3	PA1755	1.27176	1.47688	2.78347	3	43.5	13.148	35.209	123850000	12	115	24.3586	22.4271	24.1305	24.6249	22.4131	21.9499	23.4364	21.8342	21.9191	21.9911	23.322	22.6296
Glycerol-3-phosphate dehydrogenase	P52111	glpD	2.11566	1.47362	2.77717	12	38.7	57.134	25.552	140000000	26	512	24.82	24.3422	24.759	24.4313	23.8216	22.9263	22.2054	23.5048	21.5081	21.4623	21.8248	24.0056
Serine hydroxymethyltransferase 3	Q9HVI7	glyA2	3.06597	1.47117	2.77246	15	42.2	45.157	154.98	2363100000	106	417	27.7667	27.8168	27.8915	28.06	26.54	25.7515	26.83	26.5289	27.6091	28.686	28.4013	27.4602
	Q9I7B0	trkA	1.34135	1.46896	2.76823	9	37.2	49.926	19.546	204230000	32	457	24.8177	24.8259	24.8078	24.5079	24.4599	21.6815	23.4616	23.4805	24.5143	22.3634	24.2663	22.4907
Outer membrane protein OprJ	Q51397	oprJ	2.53314	1.46128	2.75353	10	30.5	51.957	14.927	71460000	20	479	24.0149	24.1098	23.6553	23.9385	21.6759	22.8137	22.4281	22.9557	22.1305	22.5925	22.0153	22.3244
	Q9I6Q6	pcaC	2.00314	1.46014	2.75135	2	23.3	15.084	13.921	66688000	12	133	23.4768	23.6022	23.8709	24.1687	22.5068	22.1588	23.1754	21.437	22.931	23.1972	22.2774	23.2728
	Q9HVH6	PA4615	1.43377	1.45751	2.74633	9	41.1	29.377	20.34	267020000	45	258	24.524	24.5296	24.7379	24.7115	21.762	22.8719	24.0941	23.9449	24.9751	25.3128	24.9777	25.05
	Q9I473	PA1271	2.29906	1.45158	2.73508	10	22.9	67.567	16.596	92396000	25	616	23.9664	23.6755	23.5769	24.4995	22.3047	23.1003	22.6574	21.8496	22.5744	23.7985	22.0218	22.7657
	Q9I655	creB	2.42246	1.45131	2.73456	8	37.1	25.573	33.19	102660000	35	229	23.3156	23.6675	23.6438	23.7785	22.2438	22.4312	22.6441	21.2811	23.7315	23.7494	23.3973	23.6462
	Q9HY13	PA3613	2.41703	1.44523	2.72306	14	28	88.378	27.283	109670000	29	801	23.1319	23.5355	23.7884	24.1494	22.7164	22.2627	21.585	22.2602	24.0056	23.2758	24.7332	22.7529
Methylisocitrate lyase	Q9I5E2	prpB	4.01179	1.43689	2.70737	21	71.5	32.137	323.31	3837800000	190	298	28.7573	28.6039	28.4483	28.6106	27.0205	26.894	27.2004	27.5576	28.9762	28.6759	29.2249	28.1402
Homoserine O-acetyltransferase	P57714	metX	3.90634	1.43577	2.70526	7	32.5	41.834	14.633	108730000	22	379	23.8564	23.8609	23.8455	23.9161	22.1371	22.6356	22.7877	22.1754	21.2429	22.6086	24.3499	24.0419
	Q9HVF8	PA4633	2.21316	1.43037	2.69516	11	26.7	76.623	19.89	86991000	23	712	24.284	23.2585	23.9747	24.3244	21.91	22.5045	22.615	23.0908	22.1517	23.4416	22.9026	22.629
	Q9I6H5	serA	4.87077	1.41009	2.65753	27	76.8	44.216	290.41	6454700000	205	409	28.9494	28.9309	29.0872	29.3782	27.7079	27.7565	27.5885	27.6524	29.5175	30.203	29.7831	29.0566
	Q9I658	PA0460	2.71049	1.40171	2.64214	9	77.6	18.727	61.677	4037300000	107	192	28.0864	28.1135	28.6019	29.1981	27.1253	26.9241	27.1633	27.1804	29.7623	27.933	29.0053	28.0514
Aspartate aminotransferase	P72173	aspC	6.37207	1.40085	2.64058	27	79.9	43.319	323.31	7459800000	239	398	29.5663	29.4126	29.6039	29.6029	28.2304	28.1805	28.0438	28.1276	29.6355	29.884	29.8197	29.6778
	Q9I612	PA0506	1.14556	1.3957	2.63117	18	42.9	65.358	53.097	279130000	69	601	24.4817	25.1327	25.1869	24.9473	24.5224	23.7725	21.7446	24.1261	24.0993	24.4788	24.4239	25.1465
	Q9HUC2	PA5061	1.74166	1.38709	2.61551	11	60.1	15.012	39.914	404240000	25	138	22.7068	24.4604	23.9658	23.8864	23.0189	22.1196	22.1928	22.1397	23.0033	22.26	22.1098	28.6345
Aspartokinase	O69077	lysC	5.9	1.37978	2.60229	28	85.4	44.388	323.31	6920800000	242	412	29.5422	29.6511	29.6811	29.7343	28.1882	28.433	28.2888	28.1796	29.5217	29.2429	29.1717	29.1183
	Q9I511	PA0947	2.50146	1.37977	2.60227	6	33.3	26.843	17.356	110080000	28	234	23.5271	22.9035	23.6015	23.5843	22.1045	21.4879	22.6241	21.8808	23.4524	23.4162	24.1246	24.2381
3-isopropylmalate dehydrogenase	Q51375	leuB	3.91758	1.37371	2.59137	22	65.6	39.12	269.47	2796100000	155	360	28.1911	28.1845	28.4271	28.1898	26.7351	27.1168	26.5335	27.1122	28.3736	27.9297	28.179	27.9716
Phosphoribosylglycinamide formyltransferase 2	Q9HXP3	purT	5.12054	1.37176	2.58785	24	79.1	42.342	139.1	1586500000	149	393	27.3136	27.3084	27.3992	27.3984	25.8443	25.8223	26.0493	26.2166	26.9208	27.5769	27.4933	27.541
Outer membrane protein assembly factor BamB	Q9HXJ7	bamB	3.02853	1.37129	2.58702	12	53.9	40.396	101.2	1163000000	92	380	27.3492	27.3539	27.3579	27.0935	26.2369	25.5771	25.5087	26.3465	26.124	26.8362	26.4511	24.3364
Argininosuccinate synthase	Q9HY84	argG	4.90274	1.37102	2.58653	41	88.6	45.297	323.31	8885000000	342	405	29.8756	29.6923	30.0288	29.9261	28.5799	28.6593	28.2959	28.5037	30.0174	29.5503	29.6261	29.888
Trigger factor	Q9I2U2	tig	5.03417	1.3667	2.5788	50	93.3	48.581	323.31	27858000000	441	436	31.6055	31.769	31.7068	31.7492	30.2766	30.1743	30.3078	30.6051	31.4096	31.5371	31.247	30.6348
Phenylalanine--tRNA ligase beta subunit	Q9I0A4	pheT	2.87395	1.36078	2.56824	21	39.3	86.799	118.2	993180000	135	792	26.4569	26.3468	26.5846	26.7095	25.6298	24.5475	25.145	25.3325	26.8132	27.0238	27.3793	26.1062
Phosphoenolpyruvate carboxylase	Q9HXV3	ppc	1.14154	1.36063	2.56797	11	15.5	97.839	15.044	63650000	21	878	23.1803	21.2435	23.3752	23.7003	20.9715	22.2181	21.1247	21.7424	21.8592	23.6293	21.1403	23.5171
Protein translocase subunit SecA	Q9LCT3	secA	2.99968	1.35989	2.56665	47	66	103.85	323.31	5149400000	345	916	28.9911	29.0134	29.2789	29.2211	28.215	27.4508	27.3445	28.0546	28.9014	28.652	29.1624	28.4644
	Q9I5Z9	PA0537	3.11563	1.35117	2.55119	13	67.8	22.18	154.74	1611100000	101	202	27.8692	27.8061	27.0728	27.6688	26.564	26.2666	26.0181	26.1635	27.8127	27.7573	26.8421	22.9711
	Q9HTC2	PA5445	2.4887	1.34891	2.5472	10	28.8	53.964	19.41	110400000	28	497	23.6791	24.0947	23.9158	23.6481	21.7248	22.8367	22.8627	22.5178	23.4253	21.7851	24.4442	24.3054
	Q9HW49	PA4352	4.98769	1.34711	2.54402	25	89.2	30.972	323.31	4909700000	205	286	28.9484	29.1963	28.9993	29.0173	27.6604	27.4758	27.7681	27.8685	28.844	29.187	28.6826	29.2714
	Q9I5X8	PA0558	3.1451	1.34658	2.54308	13	64.7	27.986	101.27	527280000	55	255	25.7737	25.5883	26.3497	25.7363	24.8879	24.4141	24.2855	24.4744	25.7997	25.7437	25.5028	24.9694
D-amino acid dehydrogenase 1	Q9HTQ0	dadA1	1.47435	1.34507	2.54043	9	32.9	47.139	30.955	118920000	19	432	24.1605	22.7279	24.0924	24.4221	22.5361	22.5929	23.1971	21.6965	21.862	22.7274	24.1598	24.9822
	Q9I6J2	spuC	4.74709	1.34419	2.53888	17	56.4	50.452	210.53	2109300000	102	456	27.6253	27.6562	27.4094	27.4667	26.3166	26.002	26.079	26.3832	27.7894	28.005	28.309	27.9974
Phosphoenolpyruvate synthase	Q9I2W9	ppsA	3.71091	1.34244	2.5358	52	62.5	85.816	323.31	6556400000	346	791	29.2064	28.9351	29.2482	29.4071	28.138	27.7295	27.5453	28.0142	29.4592	29.6685	29.9851	29.6794
Deoxyuridine 5'-triphosphate nucleotidohydrolase	Q9HTN3	dut	4.99731	1.34138	2.53393	4	56.3	15.92	38.273	436220000	36	151	25.7242	25.8819	25.7616	25.4425	24.3314	24.4191	24.2785	24.4156	25.3995	22.723	25.6105	25.0523
Triosephosphate isomerase	Q9HV51	tpiA	5.09396	1.34033	2.5321	16	85.7	25.621	264.45	3272400000	159	251	28.5153	28.7648	28.4832	28.3558	27.0656	27.2105	27.2434	27.2383	28.2993	28.5798	28.3339	27.8099
ATP phosphoribosyltransferase regulatory subunit	Q9HUM5	hisZ	4.36141	1.33861	2.52907	14	44.2	42.546	61.951	434240000	48	394	25.3966	25.3547	25.7758	25.5943	24.112	23.9978	24.3328	24.3244	25.2849	25.4354	25.2167	26.0091
	Q9I6W2	PA0170	2.54066	1.33612	2.52472	4	65.9	14.553	18.537	221580000	32	126	24.0699	24.1561	24.3931	24.9126	23.4187	23.3185	22.9053	22.5448	24.4483	24.93	24.6876	24.9538
	Q9I000	PA2843	1.96887	1.33485	2.5225	11	39.5	49.851	26.8	126110000	36	448	23.7327	24.1279	24.1914	23.296	21.9913	23.175	22.8494	21.9929	24.2266	24.2667	24.2895	23.7694
	Q9HZC5	pepN	2.54834	1.31638	2.49041	28	40.6	100.05	84.615	733110000	117	885	25.9333	25.5739	26.1522	26.466	25.1662	24.5572	24.2622	24.8741	26.347	26.4934	26.8833	25.7616
	Q9HXY0	PA3659	1.80213	1.31052	2.48031	8	24.6	44.544	29.048	122540000	22	402	23.4161	23.6409	23.3431	24.243	22.6299	22.9912	22.361	21.419	24.0201	24.1944	20.8379	22.4333
Porin O	P32977	oprO	1.30188	1.29454	2.45298	7	21.9	47.787	12.161	65544000	20	438	23.7489	23.9044	23.3943	23.5899	21.1284	23.6573	22.2636	22.41	21.0452	22.5212	21.5989	23.3416
	Q9HW73	PA4328	3.85856	1.2901	2.44546	17	70.1	34.419	94.434	1212800000	134	304	26.4486	26.7473	26.6241	26.4751	25.0731	25.3952	25.0573	25.609	26.9965	26.9993	27.5242	28.2346
Homoserine kinase	P29364	thrB	3.3855	1.28957	2.44455	4	19.9	35.374	25.709	96327000	17	316	23.8602	24.2828	24.143	23.9935	22.5001	22.5144	23.0986	23.0083	21.7083	22.2531	23.4966	21.7964
Uridylate kinase	O82852	pyrH	3.62832	1.2871	2.44037	10	57.6	26.272	125.89	1284700000	73	245	27.1669	26.7755	27.2465	27.0896	25.5555	25.7022	25.7189	26.1536	27.0346	27.2185	27.1205	26.7871
Oxygen-dependent coproporphyrinogen-III oxidase	P43898	hemF	1.54719	1.28113	2.4303	14	54.8	34.806	57.353	286080000	32	305	23.4924	24.2437	23.3623	23.0416	21.3288	23.1216	22.3001	22.2649	20.7706	22.3816	22.647	28.1146
	Q9HX89	PA3924	1.96561	1.27912	2.42691	6	17.7	62.315	11.752	87080000	14	560	24.4554	23.945	23.6011	23.578	23.0818	22.8825	22.7081	21.7906	23.2711	21.3191	22.0854	22.861
	Q9HV82	PA4716	1.8618	1.27401	2.41834	6	34.5	30.85	12.443	67576000	14	284	23.5793	23.4788	23.8145	23.5029	22.0728	21.4899	23.2067	22.51	23.6449	21.9755	22.7284	23.5981
Peptidyl-prolyl cis-trans isomerase	Q9I2U9	ppiB	4.53726	1.26595	2.40485	11	66.1	18.126	295.57	9160800000	169	165	29.7415	29.841	29.8618	30.1504	28.4514	28.7786	28.6929	28.608	30.1476	29.4208	29.8576	29.8401
	Q9HU67	typA	4.13538	1.26509	2.40343	31	59.8	66.934	295.45	3939100000	212	605	28.5505	28.522	28.7542	28.6963	27.4931	27.6328	27.2204	27.1165	28.8723	28.7565	28.7032	27.9277
Glutamyl-tRNA(Gln) amidotransferase subunit A	Q9HVT8	gatA	2.47925	1.26298	2.3999	26	67.8	51.862	284.83	3262300000	200	484	28.1236	27.8697	28.3089	28.4673	27.1798	27.2716	26.2381	27.0282	28.3369	28.6673	28.7063	28.8107
Thiol:disulfide interchange protein DsbA	P0C2B2	dsbA	1.79423	1.26114	2.39686	14	65.4	23.375	60.138	3097600000	108	211	28.3727	28.1607	28.8244	28.6799	28.1178	27.5034	26.6075	26.7643	29.2478	27.0469	27.29	22.5782
Histidine--tRNA ligase	Q9HXJ5	hisS	3.59662	1.25704	2.39005	12	38.7	47.512	53.368	425610000	60	429	25.8683	25.39	25.6943	25.9573	24.6369	24.6592	24.3501	24.2356	24.6596	24.3506	24.7873	25.7997
	Q9HVJ1	PA4595	4.41457	1.25354	2.38426	43	72.7	61.32	323.31	8288800000	391	554	29.8358	29.7923	29.7995	29.6516	28.7542	28.5116	28.2266	28.5727	29.7756	29.7768	29.7882	29.2755
	Q9HTN4	coaC	1.85588	1.24737	2.37409	14	58.2	43.133	65.48	608620000	103	402	25.9337	25.7227	25.7615	25.8682	25.1095	23.5352	24.6471	25.0049	25.9572	26.0383	26.179	26.6036
Phosphoesterase	Q9I6E2	PA0351	1.34854	1.2369	2.35692	6	51.6	17.217	14.001	73167000	21	157	23.1983	21.3429	22.6126	22.9632	21.2596	21.4325	21.8697	20.6076	23.1393	21.9966	23.7602	23.8702
Biosynthetic arginine decarboxylase	Q9HUX1	speA	2.98524	1.2358	2.35512	16	42.6	70.667	64.652	428710000	65	636	25.6528	25.6672	26.2493	25.4841	24.8371	24.5912	24.4351	24.2468	24.7578	23.469	25.2022	23.9969
Outer membrane protein assembly factor BamA	Q9HXY4	opr86	5.18807	1.23289	2.35038	39	68.5	88.286	323.31	4639800000	259	797	29.0872	29.0958	29.1197	29.2707	28.1094	27.7878	27.8182	27.9264	28.8706	28.6285	28.5239	27.0732
2-dehydro-3-deoxy-phosphogluconate aldolase	O68283	eda	5.11145	1.21813	2.32644	15	78.2	23.953	181.89	4832300000	130	220	29.2333	29.2441	28.9703	29.1112	27.8122	27.8605	27.9384	28.0753	28.6752	29.4418	28.2638	27.6411
	Q9HVV9	PA4458	2.63318	1.21338	2.3188	10	55.3	19.334	35.245	461180000	59	179	25.2194	25.1458	25.9607	25.6567	24.6818	23.9906	24.2461	24.2107	25.7781	25.5057	25.5306	25.5272
Bacterioferritin	Q9HY79	bfrB	4.07999	1.21311	2.31836	13	87.3	18.553	266.02	10765000000	188	158	30.4349	30.246	30.4746	30.4389	29.4895	29.0521	28.9522	29.2481	29.3989	29.8044	29.8363	27.4106
	Q9I4Z5	PA0968	1.54668	1.21067	2.31445	2	31.1	16.672	25.33	109410000	15	148	24.2954	22.8128	24.2922	23.7644	21.9246	23.042	22.7447	22.6108	21.8714	23.1035	23.6993	23.0381
Phosphomannomutase/phosphoglucomutase	P26276	algC	3.78198	1.20551	2.30619	32	69.3	50.295	263.73	2997900000	205	463	27.9819	27.8946	28.2413	28.4069	27.1567	26.8064	26.9492	26.7904	28.5912	28.0833	28.6985	28.2406
Transcription elongation factor GreA	Q9HV46	greA	5.40482	1.20156	2.29989	13	93.7	17.158	262.55	13472000000	184	158	30.359	30.2899	30.439	30.4429	28.9836	29.2663	29.2349	29.2397	30.7144	30.7678	30.7125	30.0401
	Q9I777	PA0055	5.17888	1.20031	2.29788	7	54.2	18.433	77.342	1305100000	54	168	27.026	27.0468	27.059	27.3573	25.9794	25.9102	25.86	25.9382	26.8334	27.3051	27.1703	26.7075
Valine--tRNA ligase	Q9HXH0	valS	3.24052	1.19068	2.28261	25	38.7	107.71	67.007	790650000	72	950	26.5398	26.4427	26.7036	26.8176	25.4241	25.1219	25.8751	25.3199	25.9949	26.5481	26.1911	24.8414
Protein PilI	P43502	pilI	1.89144	1.18899	2.27993	4	30.9	19.934	13.555	104160000	14	178	23.6728	23.8072	23.9802	23.7463	23.4809	22.317	22.7319	21.9209	21.4336	23.8365	23.4468	24.2381
	Q9HVG5	hprA	1.23785	1.18548	2.27438	8	33.4	34.285	30.125	166390000	25	323	23.719	23.6827	23.7963	24.0747	23.5777	21.7881	23.4112	21.7538	24.2755	23.2279	24.7651	24.9787
Ribosome-binding ATPase YchF	Q9HVC2	ychF	2.88489	1.1852	2.27395	16	53.3	40.077	92.706	674610000	82	366	26.2002	25.8538	25.8925	26.1672	25.0759	25.2299	24.661	24.4061	25.5603	25.8078	26.4459	26.8266
	Q9I2N2	modA	4.49724	1.16068	2.23563	9	41	26.377	130.65	2378000000	99	251	28.0818	28.357	28.0854	27.8632	26.9589	26.9245	26.9931	26.8682	26.736	27.7838	26.0828	28.9115
	Q9I651	PA0467	2.8507	1.16049	2.23534	4	32.5	23.301	14.79	74016000	18	206	23.0206	23.4315	23.2541	23.2305	22.2282	21.6842	22.5313	21.851	23.0788	22.4402	23.377	23.5877
	Q9I3I7	PA1526	3.02248	1.15661	2.22933	5	41.6	25.07	5.1126	82153000	16	219	24.1154	24.2053	23.9515	24.0008	22.5619	22.8144	22.8416	23.4287	22.3441	23.4769	22.2593	22.8593
NAD(P)H-dependent FMN reductase PA1204	Q9I4D4	PA1204	2.91776	1.156	2.22838	8	58.9	20.224	104.16	2072700000	72	185	28.2159	28.2087	28.0302	27.9647	26.9199	26.4452	27.0722	27.3582	27.0995	26.8481	26.7699	26.4783
RNA polymerase sigma factor RpoD	P26480	rpoD	4.23249	1.14564	2.21245	38	56.7	69.643	323.31	4569300000	234	617	28.7919	28.8289	28.9246	29.1653	27.8995	27.7878	27.5592	27.8816	28.8637	28.6301	28.8688	28.3932
	Q9I1K7	PA2266	3.02168	1.14218	2.20714	23	70.8	46.74	306.06	4561000000	220	439	28.4713	28.5472	28.6968	29.2097	27.736	27.7479	27.4972	27.3752	29.4183	29.2608	29.1525	27.4266
	Q9HVW1	PA4456	1.14615	1.14035	2.20434	7	44.2	29.621	17.311	215600000	32	269	24.1951	24.2908	24.2012	24.3231	21.9961	23.4308	24.4017	22.6203	24.2535	24.4945	24.747	24.372
Citrate synthase	Q9I5E3	prpC	5.25554	1.13889	2.20212	24	71.2	41.689	228.58	4055800000	184	375	28.7859	28.8103	28.7098	28.8987	27.6897	27.6601	27.4915	27.8078	28.6392	28.0142	28.8732	28.3628
Ribose-phosphate pyrophosphokinase	Q9HVC5	prs	4.65508	1.13542	2.19682	19	63.9	34.04	297.33	5446100000	200	313	29.2299	28.9628	29.3151	28.9958	27.9502	27.9585	28.114	27.9391	28.9408	29.4494	29.0964	29.2763
	Q9HXB8	PA3895	1.88251	1.13267	2.19263	8	33.8	35.007	14.976	107860000	25	317	23.3504	22.9149	23.523	23.5354	22.3996	21.8703	21.6054	22.9179	24.0133	23.9972	23.8911	24.0633
Orotate phosphoribosyltransferase	P50587	pyrE	4.70998	1.12947	2.18778	12	62.4	23.32	132.16	2821300000	139	213	28.3123	28.1294	28.3152	28.3814	26.9745	27.3474	27.1531	27.1455	28.1589	27.8854	27.6913	27.996
Phosphoribosylaminoimidazole-succinocarboxamide synthase	Q9I4W0	purC	2.29366	1.12267	2.1775	18	69.5	26.83	193.58	3902600000	130	236	28.5779	28.6724	28.743	28.7342	27.6235	26.8105	27.9269	27.8759	28.5773	28.2859	28.5826	28.8411
Threonine--tRNA ligase	Q9I099	thrS	2.8643	1.11715	2.16919	17	36.4	73.079	65.555	900000000	68	640	26.6718	26.2674	26.4971	26.6227	25.7805	25.4871	24.9251	25.3976	26.3014	26.7666	26.7705	25.9034
Protein-export protein SecB	Q9HU56	secB	4.0455	1.11582	2.16718	11	74.2	18.146	220.06	5661900000	114	163	29.2434	29.3284	29.2606	29.1944	28.2612	27.9248	27.9658	28.412	29.2619	29.0183	28.8621	28.6598
Protein-L-isoaspartate O-methyltransferase	P45683	pcm	3.22155	1.11555	2.16678	10	70.6	23.407	75.358	1155800000	89	211	26.8655	26.8737	26.8968	27.0198	26.0133	25.7068	25.3698	26.1037	26.7744	27.1657	26.9664	26.3364
	Q9HYC8	PA3481	2.36442	1.10752	2.15475	17	64	38.888	93.445	1848100000	108	364	27.4888	27.1459	27.6528	27.6194	26.6923	25.7545	26.3462	26.6838	27.5908	27.5218	27.092	27.7886
	Q9I4W2	PA1011	2.63759	1.10023	2.14389	17	68.4	43.055	268.71	3010800000	140	396	28.2375	28.0997	28.2414	28.5302	27.3915	27.16	26.6297	27.5268	28.3873	28.6368	28.5433	24.8911
Poly(A) polymerase I	Q9HV72	pcnB	1.77455	1.09945	2.14273	8	21.2	53.3	15.392	87979000	26	467	23.7465	23.6646	23.8487	23.6726	21.968	23.4483	22.2368	22.8816	23.9138	23.5109	22.5201	23.2471
	Q9I020	PA2823	3.65557	1.08236	2.11749	8	31.4	33.792	39.054	668190000	62	296	25.652	25.81	26.0049	26.0528	24.6601	24.7038	24.7267	25.0997	26.0174	26.5453	26.6491	26.4696
DNA repair protein RadA homolog	P96963	radA	1.59423	1.08184	2.11674	11	40.4	48.41	20.701	81218000	27	453	23.0243	23.3635	23.0945	23.316	22.7573	22.6246	21.8634	21.2257	23.3127	22.7582	23.4634	23.9622
Polyphosphate kinase	Q9S646	ppk	2.52494	1.07932	2.11303	19	38.8	78.292	59.079	497010000	85	690	26.0124	25.7019	25.6459	26.1765	24.8663	25.1265	24.272	24.9547	24.9743	25.3244	24.6887	25.1176
	Q9HTS6	rnk	3.28891	1.07132	2.10135	7	87.3	14.405	73.202	630980000	59	134	26.1306	26.3851	26.3642	26.1805	25.2535	24.7755	25.3035	25.4427	25.7198	25.5096	25.2097	25.2368
	Q9HVS0	opdP	1.34061	1.06126	2.08676	4	15.9	53.031	7.8749	80103000	17	484	23.7382	23.8488	23.6962	23.5164	23.317	21.8795	21.9576	23.4005	22.3957	22.0567	22.6874	23.4849
33 kDa chaperonin	Q9HTZ6	hslO	2.68255	1.05928	2.08389	12	62.6	32.834	81.059	589190000	53	297	25.2746	25.569	25.7807	26.0671	24.4598	24.3826	24.715	24.8968	25.8067	25.883	25.9497	26.4621
Proline--tRNA ligase	Q9I502	proS	3.74066	1.04684	2.066	29	66.7	63.103	268.06	2837900000	186	571	28.1143	27.882	28.0084	28.3212	27.0932	27.2568	26.9205	26.868	28.0393	27.9981	28.2731	28.6907
Nucleoid-associated protein PA1533	Q9I3I0	PA1533	2.51294	1.04451	2.06267	8	76.9	11.877	264.71	5028200000	84	108	29.1855	29.3226	29.3214	29.1627	28.3178	27.5711	28.4179	28.5075	28.4424	28.2319	28.3316	27.7933
	Q9HVA6	PA4689	1.21115	1.04222	2.05939	19	39.2	83.675	70.453	296300000	54	768	24.8308	24.4101	25.301	26.3059	24.5857	23.7037	23.9829	24.4066	23.2978	23.5627	22.3124	23.2714
	G3XDB0	crc	2.17952	1.03783	2.05313	12	62.2	29.844	75.851	1054400000	75	259	26.7965	26.5409	26.8321	26.8003	25.7632	26.2553	25.0572	25.7427	26.6389	25.9097	26.5663	27.1106
	Q9HYF1	PA3455	1.88833	1.03603	2.05058	19	44.6	58.331	58.06	378080000	68	496	25.4039	25.4611	25.571	25.4509	24.9788	24.5151	23.6022	24.6466	24.9584	22.0694	24.4885	24.9436
tRNA modification GTPase MnmE	Q9HT07	mnmE	1.17417	1.03462	2.04857	6	20.4	48.744	14.472	59363000	13	455	23.5178	23.1446	21.8875	21.7555	21.8601	21.4367	21.2318	21.6384	21.0561	24.0919	23.5534	23.6831
	Q9HZU6	PA2901	1.36828	1.03168	2.0444	3	27.7	12.936	9.0915	82257000	15	119	23.5286	23.3303	23.4685	23.5477	22.3925	23.5262	22.2184	21.6113	24.1261	22.6634	23.5164	21.9843
	Q9I3U7	PA1397	1.56461	1.03153	2.04419	5	35.2	22.999	7.7838	148160000	22	210	22.1403	22.1784	22.8496	22.7445	22.0206	21.3511	20.6374	21.7775	21.9196	22.4777	22.4594	21.5242
	Q9I034	copR	1.44451	1.0299	2.04189	6	45.1	25.716	7.0566	100540000	24	226	23.7209	23.5964	23.739	23.8304	23.6686	22.6489	22.6344	21.8151	23.1163	22.7465	22.7129	23.5318
	Q9I4W4	PA1009	1.34999	1.0292	2.04089	3	28.1	20.585	10.737	45901000	9	185	23.152	23.2798	23.0091	22.6091	22.8263	21.636	22.3591	21.1118	21.5731	23.5034	21.9134	21.3577
	Q9HU34	PA5150	1.60045	1.02401	2.03356	7	40	26.191	14.597	130480000	31	245	23.6413	23.9731	23.9808	23.6967	23.2336	22.1297	23.495	22.3376	23.8643	22.3916	23.4996	23.7877
Methylthioribulose-1-phosphate dehydratase	Q9I342	mtnB	4.60628	1.02196	2.03068	6	36.6	22.867	48.978	406740000	39	205	25.3027	25.3676	25.1018	25.4429	24.2198	24.3055	24.4102	24.1918	25.2901	25.6982	25.578	25.4308
	Q9I2Y4	PA1753	1.87114	1.01769	2.02468	7	69.7	18.372	63.775	1544200000	44	165	27.3702	28.0254	27.4286	27.8929	26.3551	26.2774	26.6651	27.3488	26.8062	22.9912	21.8891	25.5993
Alanine--tRNA ligase	Q9I553	alaS	2.28949	1.00647	2.00898	35	55.6	94.701	275.57	1496300000	187	874	26.9848	26.5995	26.8554	27.231	26.2271	25.3782	25.8707	26.1688	27.1032	27.4351	28.1855	27.1398
	Q9HX28	PA3992	1.40152	1.00616	2.00856	13	45.8	47.76	22.594	259670000	39	448	24.3074	24.2305	24.3096	24.5575	23.9195	23.4341	22.254	23.7726	24.0455	24.6808	22.6339	22.0864
tRNA (guanine-N(1)-)-methyltransferase	Q9HXQ1	trmD	2.00578	1.00107	2.00148	7	33.3	28.359	15.012	103440000	39	252	23.5429	23.3839	23.399	23.4178	22.2692	22.7962	22.9185	21.7553	23.6164	24.3202	23.764	23.7843
Aspartate carbamoyltransferase	Q59653	pyrB	3.73052	0.996988	1.99583	23	84.7	36.629	323.31	2348900000	173	334	27.9912	27.5733	28.0649	27.7905	26.7862	26.7907	26.8411	27.0139	27.8448	27.736	28.0322	27.7394
	Q9I4L6	yfiB	1.19956	0.996354	1.99495	4	28.6	18.41	10.604	103590000	17	168	23.4486	23.2387	23.3684	23.535	21.8506	21.7213	22.4129	23.6205	22.7788	22.4312	22.4742	22.2098
	Q9I5R1	PA0660	3.14042	0.996107	1.99461	13	55	34.814	102.07	779000000	73	322	25.9659	25.8243	25.9722	26.1832	24.9142	24.7009	24.9798	25.3663	26.5386	26.6668	26.869	26.669
	Q9HUJ1	PA4974	1.81322	0.994434	1.9923	19	43.4	53.405	200.44	1261200000	137	482	27.244	26.8708	27.4273	27.2804	26.8602	25.6417	25.9078	26.435	25.9369	27.1873	26.2843	25.6027
Probable deoxyguanosinetriphosphate triphosphohydrolase	Q9I4L1	dgt	1.87767	0.993964	1.99165	4	11.6	56.741	12.258	57509000	20	498	22.7137	22.8967	22.664	23.0891	22.561	21.5725	21.9342	21.3199	20.7231	23.5306	21.7255	23.4608
	G3XCU6	cysB	3.15306	-0.998038	-1.99728	17	63	36.109	178.25	1710200000	106	324	27.1441	26.9515	26.8322	26.4736	27.7293	27.7566	28.0277	27.88	26.1316	25.3973	26.6195	27.5725
	Q9HTR9	PA5285	3.4038	-1.00161	-2.00223	5	41	11.168	32.098	3144400000	48	105	27.2224	27.3639	27.4779	27.5814	28.5642	28.6227	28.0981	28.367	28.7936	27.921	28.2996	28.0082
50S ribosomal protein L33	Q9HTN9	rpmG	2.50273	-1.00884	-2.01229	4	66.7	6.045	97.139	3641000000	59	51	27.7549	28.1288	27.4553	27.1932	28.5128	28.6529	28.8248	28.5772	27.7896	29.3765	28.709	27.3316
	Q9I5T6	PA0602	2.98837	-1.00908	-2.01263	11	51.5	37.833	62.447	261580000	41	344	24.4176	24.1664	24.2096	24.3929	24.9433	25.2489	25.3194	25.7112	23.8524	21.7228	22.2438	22.9523
	Q9HVU6	PA4475	2.83289	-1.01203	-2.01675	16	79.1	30.724	68.542	580390000	72	282	25.1713	24.6884	25.2306	25.105	25.7035	26.202	26.3261	26.0118	25.5031	25.2491	26.0173	25.7781
S-methyl-5'-thioinosine phosphorylase	Q9HZK1	PA3004	5.06147	-1.01823	-2.02544	10	60	26.266	87.928	925600000	74	245	25.6798	25.6514	25.8549	25.6846	26.6259	26.747	26.6814	26.8894	25.8383	25.2369	26.3086	26.9814
	Q9HXI9	iscU	3.61786	-1.02312	-2.03231	11	85.2	13.753	91.478	1052500000	64	128	26.1392	25.7544	26.0064	26.0279	26.8115	27.2767	27.0532	26.8789	25.7895	25.6083	25.8025	27.4937
Elongation factor Tu	P09591	tufA	3.38039	-1.02354	-2.0329	43	95	43.369	323.31	169000000000	914	397	32.9778	32.9264	32.8175	32.8974	33.5949	34.182	34.1454	33.7909	33.7488	33.6322	34.4265	35.0099
	Q9I1S0	PA2197	3.50765	-1.02543	-2.03556	22	69	37.135	195.58	4107900000	195	345	28.0416	27.5928	28.0604	27.9585	29.0718	29.0463	28.9385	28.6985	28.4192	27.6269	28.5759	28.3674
	Q9I5H5	PA0754	3.82802	-1.02798	-2.03916	16	74.9	34.918	71.857	1395700000	76	327	26.8272	27.0002	26.714	26.6113	27.9568	27.7198	27.6156	27.9725	24.5368	23.3627	24.6915	22.5303
Glutathione reductase	P23189	gor	3.90847	-1.02918	-2.04087	23	77.2	49.237	246.51	2883600000	215	451	27.5002	27.4576	27.5034	27.3545	28.2448	28.3991	28.5105	28.778	27.3508	27.6998	27.7163	27.9566
	Q9I5L9	PA0709	1.13089	-1.04226	-2.05945	3	43.9	11.44	14.231	94332000	23	98	22.948	22.1482	21.8581	22.5793	23.8304	22.1952	24.044	23.6329	23.5152	22.199	22.9009	23.7868
	Q9HZT2	PA2915	2.45355	-1.04655	-2.06558	3	13.2	32.013	4.3382	48142000	17	288	21.9321	22.1101	21.4142	21.7093	22.7963	22.3795	23.1161	23.0601	22.3208	23.2083	22.6404	22.5296
Proline iminopeptidase	Q9HUA3	PA5080	4.92201	-1.05295	-2.07477	19	77.1	36.515	190.03	2104800000	176	323	26.9747	26.7612	26.9326	26.938	27.9922	27.8451	28.1203	27.8606	26.9888	27.2718	27.4257	28.18
Fumarate hydratase class II 2	Q9I587	fumC2	5.99649	-1.05806	-2.08213	23	77.2	49.121	266.88	3381500000	177	464	27.4896	27.4575	27.3768	27.6118	28.5045	28.572	28.5096	28.5818	28.4067	27.9456	28.5871	28.2659
	Q9HTP2	PA5312	4.41597	-1.05861	-2.08293	27	74.4	53.143	227.22	4611100000	241	497	28.2149	28.1982	27.9833	27.8552	29.0695	29.0213	29.2223	29.1729	28.5325	28.1775	28.5185	28.8964
Oligoribonuclease	P57665	orn	2.24501	-1.06416	-2.09096	12	44.4	20.826	70.323	485550000	57	180	24.5962	25.0749	24.6206	23.9551	25.314	25.6746	25.7451	25.7698	25.3495	26.0243	26.2095	24.8677
Riboflavin biosynthesis protein RibD	Q9HWX2	ribD	3.22455	-1.07382	-2.10501	11	42.6	39.764	37.54	125720000	37	373	22.3439	21.8132	22.4255	22.4611	23.2246	23.4011	23.4763	23.2371	23.1516	23.4828	23.6693	25.6751
	Q9I6N9	PA0250	3.55459	-1.07907	-2.11268	11	90.3	15.667	110.25	2185600000	111	144	27.3269	27.5029	27.0098	26.9157	28.2671	28.1691	28.2644	28.3709	26.9507	26.3332	26.7019	26.6244
	Q9HVH2	PA4619	1.21686	-1.0798	-2.11375	4	10.4	44.71	15.721	50266000	15	415	22.1639	22.6284	20.9381	23.0602	23.0666	23.2266	23.2753	23.5413	22.5411	22.748	21.7993	22.27
	Q9I303	PA1734	3.96547	-1.08087	-2.11532	4	17.6	30.246	5.0179	37272000	17	273	21.8783	22.0089	21.9432	22.0545	23.302	22.7731	23.157	22.9762	22.829	21.6225	22.4466	21.3127
	Q9HV64	PA4735	3.20351	-1.08163	-2.11642	39	50.1	118.59	160.21	958740000	174	1088	26.3887	26.1394	26.1068	26.2191	27.6556	27.4352	27.1108	26.9788	24.42	24.3188	22.9845	22.5007
	Q9HZL4	PA2990	2.99434	-1.08421	-2.12021	12	52.1	26.887	79.316	545160000	60	240	24.9134	25.0409	24.6251	25.0807	25.592	25.9855	26.1172	26.3024	25.0024	25.3303	25.681	25.7749
	Q9HZ19	csaA	2.27221	-1.08653	-2.12363	6	81.1	12.091	132.02	1268600000	63	111	26.4672	27.033	26.3723	26.1009	27.2676	27.3308	27.8137	27.9073	26.0126	25.46	25.1377	25.228
	Q9HX10	PA4017	3.40532	-1.08948	-2.12798	13	57.7	23.164	52.778	1077200000	85	213	26.082	26.2471	26.0888	25.5942	27.0334	27.0626	27.2678	27.0062	26.3525	26.5777	26.3511	26.3867
	Q9HZH0	PA3038	3.79212	-1.08996	-2.12869	13	46.6	46.712	54.5	441000000	62	421	25.2861	25.0804	24.9479	25.2032	26.4022	26.2401	26.3239	25.9114	22.8888	23.5575	21.3306	21.9668
Diaminopimelate epimerase	Q51564	dapF	3.81904	-1.09036	-2.12927	9	52.9	30.319	124.85	568100000	77	276	25.1995	24.833	25.0648	25.296	25.973	26.2526	26.1707	26.3585	25.3788	22.4544	25.5019	25.8286
Transcriptional regulatory protein AlgP	P15276	algP	3.39585	-1.0924	-2.13229	8	15.6	34.49	42.855	1594000000	83	352	26.3777	26.7717	26.5073	26.566	28.029	27.5619	27.571	27.4303	26.6907	27.0352	26.8585	26.5999
Glutathione peroxidase	Q9I5A2	PA0838	3.83056	-1.09322	-2.13349	8	83.1	17.263	60.482	1811200000	53	160	26.8653	26.8592	26.9281	26.6948	28.0621	27.6087	27.8997	28.1498	26.5836	26.5579	26.4912	27.2708
	Q9HTN7	PA5317	4.18825	-1.09362	-2.13409	26	63.5	57.88	166.47	1647500000	159	526	26.9539	26.8141	26.7974	26.6068	27.714	27.8572	27.8515	28.1241	25.9009	26.6428	26.0302	26.2613
	Q9HV95	PA4702	2.84071	-1.10204	-2.14658	6	68.7	12.947	85.453	1878800000	63	115	27.1813	27.566	26.9842	26.6565	28.031	28.2306	28.2543	28.2804	26.3273	26.0896	25.8627	25.4717
HTH-type transcriptional regulator HexR	O68281	hexR	1.37083	-1.103	-2.14801	10	41.8	31.169	20.641	128720000	28	285	22.7406	23.6529	21.7513	22.2325	23.6972	23.3235	23.9946	23.774	22.4556	22.5666	23.8206	22.6919
	Q9I0C5	cpo	4.57185	-1.10403	-2.14955	15	72.8	30.435	243.93	3107000000	160	276	27.7284	27.8223	27.7801	27.556	28.8199	28.6867	28.7551	29.0412	27.3284	27.0584	26.9896	26.736
	Q9HT29	PA5545	2.70893	-1.11582	-2.16718	14	49.8	33.627	123.13	2841600000	97	319	27.8421	27.872	27.7123	27.2307	29.1976	28.7261	28.7354	28.4612	26.9602	26.5401	26.0218	22.0126
30S ribosomal protein S16	Q9HXP9	rpsP	2.42009	-1.12207	-2.17659	5	61.4	9.2043	157.51	5697000000	73	83	27.8796	28.1624	27.7159	28.4065	29.1877	29.6135	28.6743	29.1772	29.0453	29.8809	29.6607	28.4567
	Q9HZ41	PA3199	4.29782	-1.12365	-2.17897	7	50.7	23.143	20.298	406750000	41	209	24.4745	24.3528	24.6062	24.7965	25.5263	25.7232	25.7814	25.6937	24.7056	24.8057	25.2975	25.1913
Type IV pilus biogenesis factor PilY1	Q9HVM8	pilY1	4.03575	-1.13266	-2.19262	21	34.4	126.58	133.61	849570000	113	1161	25.8015	25.8284	25.8641	25.5594	26.8561	26.7642	26.7695	27.1941	25.4683	25.6555	25.1133	25.5326
	Q9I0D1	PA2711	2.29325	-1.13594	-2.19762	9	44.9	40.111	22.796	220400000	33	363	23.7726	23.905	23.9406	24.3687	24.7464	25.4826	24.7237	25.5779	23.1661	22.9816	20.3696	22.667
Porphobilinogen deaminase	Q60169	hemC	4.66179	-1.14095	-2.20525	12	52.1	33.641	58.711	600660000	67	313	24.9661	24.9529	24.9578	25.1955	25.9508	26.1586	26.3078	26.2189	25.642	25.6361	25.617	26.0259
	Q9HV99	PA4697	1.31728	-1.14755	-2.21537	3	17.3	16.724	14.888	158070000	23	150	23.1093	23.1387	22.7665	23.2859	24.1862	24.902	22.9614	24.8409	23.6525	23.3234	23.4783	22.9813
Cyclic diguanosine monophosphate-binding protein PA4608	Q9HVI1	PA4608	1.13119	-1.14832	-2.21656	10	89.6	14.573	75.966	596750000	46	125	23.8937	26.1842	25.8855	25.3276	26.7322	26.2807	26.7349	26.1364	25.5668	23.289	22.3571	25.3014
	Q9HVS6	PA4495	3.44973	-1.15421	-2.22563	16	65.7	24.879	287.3	8914800000	143	236	29.3071	29.5086	29.2247	28.7797	30.2493	30.3347	30.436	30.4169	28.7779	28.7756	28.3257	28.5381
	Q9HW86	mvaT	4.01018	-1.15617	-2.22866	18	85.5	14.18	290.63	40880000000	314	124	31.1861	31.4864	31.2038	31.0786	32.1625	32.5839	32.4914	32.3417	31.8058	31.3847	31.3449	31.0052
	Q9HW65	PA4336	3.38452	-1.15689	-2.22976	11	92.8	21.025	235.23	8356700000	158	194	28.9965	28.6869	29.1324	29.1354	30.4279	30.1616	30.1759	29.8133	28.6801	28.7986	28.9488	28.8968
Ribosome modulation factor	Q9HZF9	rmf	2.04535	-1.16048	-2.23532	6	65.7	8.1351	107.01	1997500000	75	70	27.2054	26.9443	26.869	26.6385	28.0283	28.6303	28.3289	27.3116	26.9777	26.7614	27.1334	27.4167
Methionine aminopeptidase	Q9HXY1	map	5.95955	-1.16443	-2.24145	11	49.8	29.086	58.369	992450000	52	261	25.7415	25.6705	25.7874	25.7446	26.8185	27.0584	26.872	26.8528	26.3446	25.6782	26.4181	27.1255
	G3XCY4	amrZ	2.99482	-1.1684	-2.24763	11	89.8	12.333	97.215	2068700000	93	108	26.8261	26.4081	27.0458	27.278	28.116	28.0753	28.1715	27.8688	28.0169	25.529	27.365	26.8307
	Q9HZ04	PA3236	2.87716	-1.16883	-2.24829	18	74.7	31.08	293.74	5875400000	217	285	28.8403	29.0363	28.5164	28.2173	29.8339	29.7085	29.641	30.1021	27.9554	27.2249	27.5838	27.1417
	Q9HXX5	PA3664	3.25137	-1.17225	-2.25363	8	76.5	13.111	20.346	547970000	39	115	24.9306	24.7647	25.1609	25.3302	25.8542	26.2838	26.3194	26.418	25.0015	22.3541	25.0984	25.6125
Ecotin	Q9I088	eco	3.36257	-1.17297	-2.25475	12	55.1	17.228	114.56	1843000000	69	156	27.0279	26.9612	26.8805	26.6804	27.9105	28.4943	27.8162	28.021	26.9285	25.5417	26.6231	26.4204
Beta-ketodecanoyl-[acyl-carrier-protein] synthase	Q9HYV7	PA3286	5.00466	-1.18087	-2.26713	20	72.3	38.171	231.33	1604200000	141	350	26.5929	26.3854	26.4384	26.3621	27.4547	27.6619	27.7898	27.5959	26.7242	26.6724	27.037	27.774
	Q9HZ64	PA3170	4.46599	-1.18255	-2.26978	7	25.5	48.493	42.323	334100000	45	444	24.1244	24.18	24.4882	24.2359	25.275	25.4587	25.4029	25.6222	24.3091	21.4008	24.8305	25.2512
Glycerol-3-phosphate regulon repressor	Q51391	glpR	3.64083	-1.18476	-2.27325	16	76.1	27.568	201.39	2653800000	134	251	27.6123	27.4698	27.4933	27.1398	28.6906	28.8556	28.5885	28.3197	27.1	27.3234	26.8741	26.1649
	Q9I0E3	PA2699	3.50728	-1.18885	-2.27972	27	53.6	67.905	106.08	1078200000	115	612	26.5186	26.2934	26.2345	25.8173	27.2844	27.4335	27.3229	27.5785	25.828	22.5465	24.1912	24.7667
Multidrug resistance protein MexB	P52002	mexB	2.79089	-1.19353	-2.28712	10	12.8	112.79	23.476	193460000	50	1046	23.3052	23.4152	23.3069	24.1617	24.7682	24.9089	24.744	24.542	23.7393	24.4847	23.4135	21.602
	Q9HXK0	PA3797	4.65603	-1.19436	-2.28843	17	73.5	29.996	148.01	1590200000	169	264	26.7012	26.4161	26.6546	26.3589	27.6928	27.8432	27.7791	27.5931	26.7428	26.8081	26.8412	26.4436
	Q9HX41	thiD	2.81893	-1.19984	-2.29714	6	38.5	27.979	19.427	73620000	17	265	21.9099	22.4794	22.0862	22.1661	22.9301	23.6373	23.6897	23.1839	23.3263	22.3454	22.0303	24.3348
	Q9I5T9	PA0599	4.28107	-1.20081	-2.29869	7	29.2	37.979	50.036	339080000	44	353	24.7907	24.7243	24.594	24.3493	25.6222	25.8397	25.9217	25.8779	22.8726	22.7386	22.7136	24.7138
Arginine/ornithine transport ATP-binding protein AotP	O30506	aotP	3.09988	-1.20183	-2.30031	11	62.2	27.956	33.331	602660000	63	254	25.258	25.4418	25.0948	24.7985	25.979	26.6163	26.4727	26.3325	25.5247	25.6186	25.246	24.9482
	Q9HZH6	snr1	1.60389	-1.21473	-2.32097	27	62.7	52.5	167.89	1410800000	116	467	27.0394	25.9932	26.5502	26.27	28.5674	26.9226	27.4758	27.7459	26.1564	24.936	24.5849	22.6274
50S ribosomal protein L30	Q9HWF3	rpmD	2.33406	-1.22522	-2.33791	4	56.9	6.4775	323.31	2729300000	49	58	27.0519	27.6693	26.7539	26.8467	27.9014	28.7604	28.1133	28.4475	27.8553	28.411	28.0749	27.5126
	Q9HTI6	PA5378	6.17987	-1.22572	-2.33873	24	77.9	34.427	323.31	9494400000	269	312	29.3352	29.2607	29.2493	29.0828	30.4722	30.407	30.4483	30.5036	28.9145	28.8293	28.6885	28.6753
Murein tetrapeptide carboxypeptidase	Q9HTZ1	PA5198	4.36817	-1.23299	-2.35053	13	67.1	33.288	95.32	663700000	77	307	25.1481	25.32	25.2622	25.1477	26.2002	26.7157	26.3799	26.5142	25.761	22.2221	25.9006	25.6459
	Q9I4G6	PA1171	3.10407	-1.24862	-2.37614	13	43.7	42.682	46.869	365160000	50	398	24.9284	24.5734	24.5631	24.5508	25.5309	26.0154	25.7188	26.345	22.8083	23.6253	22.1518	24.6854
	Q9HXG6	PA3838	3.9996	-1.25152	-2.38092	16	73.5	28.444	120.17	870350000	96	264	26.0821	25.8782	25.6517	25.8644	27.08	27.0088	26.9629	27.4308	24.4641	25.5262	24.8123	24.2661
30S ribosomal protein S12	Q9HWD0	rpsL	3.52307	-1.2549	-2.3865	6	53.7	13.799	92.325	2196000000	66	123	26.6591	26.8817	26.564	26.4816	27.5434	28.1074	28.1622	27.793	27.0362	28.1277	28.4514	27.8031
Ribonuclease 3	Q9XCX9	rnc	1.18445	-1.25781	-2.39133	4	18.8	25.506	10.656	137180000	28	229	23.6477	23.1971	21.2584	23.2549	24.3521	24.1076	23.6526	24.2771	23.2037	22.6029	23.6351	23.9821
	Q9HZF4	PA3054	1.66593	-1.25858	-2.39261	5	12.3	71.197	13.523	45277000	11	634	22.238	21.7609	22.3356	23.3195	23.6116	23.0047	24.0696	24.0024	23.0046	21.9135	22.5977	22.6185
Probable M18 family aminopeptidase 2	Q9HYZ3	apeB	5.16034	-1.26349	-2.40076	10	26.1	46.658	38.989	336500000	58	429	24.3571	24.0843	24.0143	24.1794	25.5492	25.3626	25.4321	25.3452	24.1484	24.7125	24.7972	25.3572
Glutaminase-asparaginase	Q9I407	ansB	3.60358	-1.26805	-2.40836	24	67.7	38.644	323.31	18810000000	270	362	30.4478	30.1589	30.2863	29.7195	31.3257	31.5344	31.3427	31.4818	29.7256	30.2096	29.3189	29.8443
	Q9HTU9	PA5245	5.51328	-1.27259	-2.41595	16	80.6	23.425	148.53	6877200000	148	222	28.5639	28.4413	28.5467	28.5298	29.6739	29.9847	29.8208	29.6927	28.8439	28.3428	29.1803	29.5596
RNA polymerase sigma factor FliA	P29248	fliA	3.57092	-1.27982	-2.42809	10	60.3	27.522	63.803	787320000	55	247	25.3287	24.949	25.5742	25.206	26.2722	26.7532	26.4839	26.6679	26.0767	25.8069	26.1887	26.4658
	Q9I0T0	PA2554	1.70925	-1.28481	-2.43651	13	77.3	26.426	82.385	702910000	59	255	25.3601	26.0236	25.0215	25.3044	26.1938	27.2627	26.0367	27.3557	25.4177	24.3827	24.7021	21.2591
	Q9I7A7	PA0020	4.15852	-1.28562	-2.43787	20	71	37.586	207.91	2387300000	127	341	27.3926	26.9974	27.4515	27.0185	28.3772	28.5272	28.4561	28.6421	26.4797	26.3812	26.1354	27.427
Universal stress protein	Q9HZI9	PA3017	3.34078	-1.28672	-2.43974	11	87.6	15.844	312.02	2882500000	86	145	27.1412	27.5751	27.2303	26.7428	28.3675	28.3941	28.3946	28.6802	27.6644	27.6883	28.1435	27.9798
UPF0312 protein PA0423	Q9I690	PA0423	5.58115	-1.29028	-2.44576	21	85.9	20.776	323.31	23051000000	291	191	30.5444	30.3614	30.4944	30.3566	31.696	31.9041	31.6462	31.6715	30.85	29.9841	29.9777	29.8207
	Q9I602	PA0534	2.17509	-1.29071	-2.44648	5	18.6	47.849	4.8793	28688000	11	429	21.7174	22.4084	21.365	21.8276	23.1652	22.5044	23.6377	23.174	22.4245	21.9118	21.6552	21.9817
Gamma-glutamyltranspeptidase;Gamma-glutamyltranspeptidase large chain;Gamma-glutamyltranspeptidase small chain	Q9I406	ggt	3.61334	-1.29137	-2.4476	32	67.1	59.873	295.16	7108500000	312	557	29.0631	29.1251	28.7919	28.4668	30.0272	30.1298	30.0945	30.3609	28.154	27.6745	27.9018	27.094
N-succinylglutamate 5-semialdehyde dehydrogenase	O50174	astD	4.36081	-1.2919	-2.4485	16	46.8	51.379	71.185	752430000	87	487	25.4619	25.312	25.5345	25.5999	26.4556	26.8439	26.9282	26.8483	24.4151	24.0156	25.5273	25.9309
	Q9I2D1	PA1974	2.57934	-1.29622	-2.45585	15	52.1	43.218	138.52	1128100000	81	399	26.0456	26.5579	25.9128	26.6757	28.0815	27.6059	27.496	27.1936	23.2426	22.6825	22.3064	21.4523
	Q9HVE7	PA4645	3.65497	-1.2998	-2.46195	9	50.3	20.639	52.218	417830000	66	185	24.338	24.9644	24.4757	24.5409	25.6837	26.1016	25.9659	25.767	24.6859	24.6423	24.635	24.8018
High-affinity branched-chain amino acid transport ATP-binding protein BraG	P21630	braG	4.49833	-1.30279	-2.46705	10	59.7	25.591	98.056	872870000	74	233	25.7587	25.9993	25.6783	25.7446	27.1068	27.3343	26.8756	27.0753	25.4179	24.7882	24.4697	25.2138
	Q9HUQ4	PA4909	4.07592	-1.30347	-2.46823	11	57.1	26.262	55.709	414620000	70	238	24.4083	24.2415	24.2039	24.1092	25.6799	25.5817	25.1831	25.7322	24.1231	24.9125	24.8528	26.7239
	Q9HXI6	cysE	1.92928	-1.31781	-2.49287	5	31.4	27.89	12.489	93833000	17	258	21.615	22.1135	22.554	21.6398	23.9874	23.3336	22.5493	23.3232	23.0836	20.6523	21.8908	22.7028
	Q9I437	PA1307	6.11784	-1.3258	-2.50672	10	45.1	28.544	75.551	690780000	64	257	25.0711	25.0205	25.2186	25.2575	26.4704	26.3927	26.5217	26.486	25.2011	26.2539	25.3598	25.9474
Hydroxypyruvate isomerase	Q9I5Y6	PA0550	2.28327	-1.33112	-2.51599	5	27.9	29.834	15.429	84767000	23	265	22.1283	21.8185	22.0068	21.7921	23.4434	23.4725	22.3919	23.7623	23.2792	22.9898	23.3002	22.8966
Probable cysteine desulfurase	Q9HXX3	csd	4.39489	-1.33278	-2.51888	10	34.9	43.274	29.112	235180000	47	401	23.988	23.6522	23.9784	23.5711	25.2475	25.0877	25.2112	24.9745	23.5681	22.9674	23.8736	24.0829
	Q9HZS9	PA2918	5.16776	-1.33485	-2.52249	10	51	26.738	107.64	2472500000	114	257	27.1333	27.132	27.1271	27.0972	28.4321	28.5189	28.6581	28.2199	27.6668	26.9695	27.1618	26.4716
	Q9HYT1	PA3313	6.88686	-1.34295	-2.5367	25	70.4	36.539	223.76	9127700000	274	335	28.8782	29.0415	29.0075	29.0749	30.3035	30.3937	30.3568	30.32	29.0048	29.1001	29.0855	29.3885
	Q9HU31	PA5153	3.63785	-1.35506	-2.55808	29	80.4	27.561	323.31	13274000000	300	250	29.7943	30.0014	29.673	29.2466	31.2208	31.0264	30.9925	30.8959	29.6285	28.528	28.5244	28.5645
	Q9I083	PA2760	4.51941	-1.36317	-2.57249	11	33.4	46.85	51.431	705650000	52	425	25.7551	25.6346	25.5104	25.7144	27.3366	26.9507	26.8452	26.9346	21.6894	22.4087	23.1386	22.619
	Q9I3W1	PA1383	1.43158	-1.36899	-2.5829	5	13.5	63.142	7.0956	44061000	14	601	21.3103	22.187	21.2983	22.4109	23.5768	23.4674	23.7246	21.9137	21.7852	22.0976	22.242	22.7739
	Q9I3F9	PA1558	3.27807	-1.37097	-2.58644	5	28.6	22.591	15.753	83628000	25	210	22.7727	22.7491	22.1053	22.1344	24.0309	23.6783	23.6736	23.8627	22.7459	21.8407	21.9793	23.7614
	Q9I6D8	pfpI	4.05092	-1.38323	-2.60853	14	86.6	19.245	266.71	4065600000	143	179	27.7029	28.1214	27.8568	27.4587	29.0741	29.136	29.1373	29.3253	28.4141	28.1772	27.9224	27.6245
	Q9HZF2	PA3056	2.31278	-1.39137	-2.62327	4	43.7	18.132	12.264	185430000	29	158	23.4677	22.1722	22.6481	23.3838	24.4154	24.3269	24.4276	24.0673	24.3609	24.0152	24.3929	24.9519
	Q9I067	PA2776	1.50215	-1.39162	-2.62373	8	23.7	46.693	18.327	126770000	25	427	23.9029	23.6961	21.9055	22.425	24.6248	24.1033	24.2937	24.4742	22.0651	22.1267	22.3846	23.5831
Chaperone protein DnaJ	Q9HV44	dnaJ	5.97089	-1.3977	-2.63482	14	50.9	40.26	33.689	816060000	67	377	25.1505	25.0542	25.1167	25.2744	26.4176	26.6568	26.5064	26.6058	25.7487	26.6109	26.3581	26.9112
Cysteine--tRNA ligase	Q9I2U7	cysS	4.41667	-1.40108	-2.64099	27	58	51.276	113.52	1796900000	179	460	26.5032	26.5652	26.4168	26.5689	28.046	28.1457	27.8949	27.5717	26.7259	26.4033	26.9376	28.0678
	Q9I6H7	PA0314	5.63374	-1.40148	-2.64173	20	60.2	28.005	188.73	3831800000	143	256	27.6972	27.9	27.8761	27.7514	29.0361	29.347	29.2175	29.2299	27.6793	27.6174	27.2387	27.4857
	Q9I656	PA0462	4.43831	-1.40973	-2.65688	9	32.1	26.262	50.892	1815000000	65	234	26.7967	26.9035	26.5053	26.3844	27.9613	28.1725	28.0861	28.009	26.8664	26.7387	26.7605	26.7231
	Q9HYP5	flgM	5.47111	-1.41806	-2.67226	9	95.3	11.25	212.21	2348700000	102	107	26.9732	26.9146	27.0027	26.8561	28.1574	28.552	28.3638	28.3458	27.2409	27.3684	27.7412	27.4987
Lipoamide acyltransferase component of branched-chain alpha-keto acid dehydrogenase complex	Q9I1M0	bkdB	2.58381	-1.42363	-2.6826	23	59.3	45.774	323.31	1451800000	139	428	26.761	27.0357	26.4007	25.9858	27.99	27.5821	27.8714	28.4343	25.7938	22.8837	22.7812	22.058
Ferredoxin 1	Q9HY07	fdxA	4.23325	-1.43583	-2.70537	3	24.3	12.159	24.361	2072600000	47	107	26.6084	26.4071	26.933	26.8453	28.0589	28.371	28.0098	28.0974	27.4634	26.4762	27.2499	27.7455
	Q9I5T4	PA0604	5.22949	-1.43585	-2.70542	18	67.2	38.167	247.06	6172200000	145	348	28.7109	28.6066	28.4802	28.285	29.8887	30.0155	29.9191	30.0029	28.1131	27.8777	27.6264	27.6472
	Q9HZS0	PA2927	1.95676	-1.44617	-2.72484	6	18.1	49.478	20.374	89508000	30	443	21.519	22.5048	22.8384	23.2047	24.4278	23.686	23.9875	23.7502	22.271	23.0395	22.8089	23.57
	Q9I650	PA0468	4.08791	-1.45868	-2.74856	14	65.5	33.594	107.84	1341700000	100	316	26.3699	26.041	26.3085	25.9576	27.6252	27.9582	27.4166	27.5117	26.5455	25.593	26.0567	26.4409
Elongation factor G 2	Q9I244	fusB	4.28812	-1.45959	-2.7503	48	79.9	77.573	323.31	7366800000	351	702	28.7343	28.9278	28.6136	28.257	30.1473	30.1142	30.0614	30.048	28.7817	28.4797	28.9156	28.8256
	Q9HUQ3	PA4910	1.52423	-1.46085	-2.75271	9	50	32.222	19.407	183340000	30	290	23.478	23.4808	21.4981	23.3973	24.2213	24.3294	24.9141	24.2327	22.2847	23.3047	23.3147	25.7856
	Q9HX03	eutB	2.38084	-1.47441	-2.7787	7	20.5	50.23	18.052	63015000	14	464	22.8274	23.1247	21.7443	22.3441	24.1665	24.2025	23.9308	23.6384	21.1369	22.6249	20.8641	22.5257
Acetate kinase	Q9I5A4	ackA	4.20498	-1.48129	-2.79198	14	51	42.421	63.948	517530000	69	394	24.6261	24.9226	24.5543	24.3655	26.2894	26.2359	25.9229	25.9453	23.0345	24.9136	24.9746	26.6869
Glycine dehydrogenase (decarboxylating) 2	Q9HTX7	gcvP2	1.88234	-1.49007	-2.80902	13	23.3	104.71	48.981	136100000	35	958	23.3028	22.5579	22.6422	24.2028	25.1381	24.6702	24.6786	24.1791	22.4786	23.1329	22.2242	24.3873
RNA polymerase-binding transcription factor DksA	G3XD14	dksA	4.42445	-1.49161	-2.81202	14	81.8	17.344	215.58	5466300000	133	148	27.9326	28.0974	27.9589	28.1075	29.2236	29.5981	29.4078	29.8334	28.6198	28.9792	28.9806	28.1118
	Q9HU18	PA5167	3.28367	-1.49563	-2.81987	31	74.3	37.05	323.31	24797000000	320	331	30.7207	30.9754	30.4816	29.9642	31.9521	32.169	31.9423	32.0611	29.9024	29.0874	29.4747	28.7313
	Q9I2F5	rbsR	2.54816	-1.50444	-2.83715	6	24	36.446	15.205	50425000	13	337	21.5066	21.8851	22.0435	22.4429	23.3285	22.9054	23.6064	24.0556	22.3938	23.3063	22.7402	22.5675
Acetyl-coenzyme A synthetase 2	Q9HV66	acsA2	3.52329	-1.51021	-2.84852	21	51.3	71.623	110.68	911810000	104	645	26.0918	25.6606	25.7856	25.3849	27.6034	27.1788	27.2547	26.9267	25.2826	23.469	25.5402	22.3217
	Q9I0R4	PA2572	3.28295	-1.51165	-2.85135	13	34	50.757	35.85	391210000	67	447	24.2328	24.986	24.5274	24.2693	26.2435	25.6003	26.1296	26.0886	22.8201	23.8319	24.0183	24.789
	Q9I402	PA1342	4.92963	-1.51931	-2.86654	38	83.1	33.054	323.31	66742000000	533	302	31.9931	32.0607	31.7744	31.6023	33.2469	33.4758	33.4077	33.3774	31.9297	31.3104	31.5933	31.2579
	Q9HVU7	PA4474	5.07215	-1.52141	-2.87071	16	52.3	50.266	92.646	1132400000	119	480	25.8154	25.7271	25.6605	25.7957	27.0572	27.4522	27.4436	27.1311	26.1439	25.9225	26.4184	27.2916
	Q9I0K5	PA2633	5.10163	-1.52517	-2.8782	8	44.7	29.483	111.76	662810000	68	273	25.3215	25.5338	25.1357	25.1761	26.6819	26.8776	26.9499	26.7584	24.7917	24.7794	21.9298	25.2847
	Q9HXE8	PA3858	3.48581	-1.54476	-2.91755	21	71.8	37.042	145.16	1118400000	117	341	26.2657	26.4335	26.1976	25.647	27.5954	27.3959	27.7511	27.9803	24.4996	23.9653	22.9467	22.9357
	Q9I4T3	PA1041	3.92213	-1.55057	-2.92932	12	46.7	21.747	323.31	5249300000	114	210	28.582	28.1341	28.0994	28.0363	30.0184	29.9319	29.5103	29.5936	28.0598	26.9815	27.5578	23.1803
	Q9HYG9	folM	2.06649	-1.55358	-2.93546	8	45.3	25.403	22.104	140750000	24	234	22.1922	22.9766	22.8935	21.3401	24.2554	23.6137	23.7645	23.983	22.7921	22.8043	22.6239	22.6325
Membrane-bound lytic murein transglycosylase F	Q9HXN1	mltF	2.81263	-1.57064	-2.97037	8	25.7	55.226	19.682	123880000	29	490	22.8679	22.9418	21.9194	22.9749	24.3619	23.963	24.5627	24.0989	23.1695	22.8015	23.1578	22.628
Uncharacterized protein PA1579	Q9I3D8	PA1579	5.24477	-1.57655	-2.98256	15	70.8	22.11	185.73	5050700000	130	202	27.8861	28.2554	27.7601	27.9395	29.5572	29.5185	29.5404	29.5312	28.2001	28.5281	28.5936	28.0598
	Q9HZZ0	PA2854	3.46896	-1.57716	-2.98382	11	45.8	34.799	90.593	974000000	86	323	26.0416	25.9282	25.7411	25.4864	27.68	26.8774	27.3632	27.5855	24.2971	24.2081	23.3254	25.743
	Q9I613	PA0505	2.8455	-1.5843	-2.99863	2	50	7.8706	7.9776	62349000	9	76	22.3304	21.8921	23.1032	22.5892	24.4256	24.0362	23.9845	23.8057	22.5007	22.5052	21.7504	22.1722
UPF0192 protein PA4489	Q9HVT2	PA4489	2.81494	-1.5845	-2.99904	48	48	167.43	232.29	4191300000	196	1516	27.8901	28.5153	27.6194	27.6115	28.9319	29.5496	29.6648	29.828	26.8558	23.2952	27.4023	25.9785
Pyrroloquinoline-quinone synthase	Q9I2C2	pqqC	1.24974	-1.59104	-3.01267	7	32.4	29.449	37.389	122560000	23	250	21.7042	23.6201	21.9382	21.6269	24.6975	23.8636	24.2336	22.4588	22.536	22.5607	22.5125	22.0314
Aminomethyltransferase	Q9I140	gcvT2	3.31246	-1.59644	-3.02395	20	62.2	39.882	173.94	2783800000	157	373	27.4036	27.685	27.1369	26.8436	28.5237	29.2481	28.8005	28.8826	26.5905	25.9497	26.768	27.1548
	Q9HY48	PA3572	1.63654	-1.60558	-3.04319	3	67.2	6.7747	8.5149	79027000	11	58	21.0475	23.049	22.49	23.0947	24.138	24.6095	23.5471	23.8088	22.4233	22.8872	21.6379	23.6896
	Q9I5R5	PA0656	3.36174	-1.60668	-3.0455	4	76.8	12.724	37.714	433920000	30	112	24.8301	24.8103	24.0996	24.2778	26.0487	25.9157	25.9679	26.5122	21.0218	22.5451	24.7633	24.6901
	Q9HYZ0	PA3250	4.53275	-1.60886	-3.0501	22	75.3	38.285	197.39	7350400000	206	352	28.7192	28.794	28.5545	28.1751	30.148	30.2383	30.0739	30.218	28.7593	28.4226	27.9509	29.0588
	Q9HU46	PA5138	4.20983	-1.63101	-3.09729	12	58	27.915	89.71	859780000	74	250	25.8451	25.6267	25.3425	25.4711	27.4314	27.1531	26.8728	27.3522	24.3713	24.2669	23.1902	25.6806
	Q9I1A1	PA2378	5.00018	-1.64167	-3.12027	55	68.7	83.665	323.31	15458000000	509	771	29.9449	29.7625	29.8628	29.4361	31.4732	31.4668	31.2776	31.3555	29.0128	29.2101	28.6286	28.1567
	Q9HVS5	PA4496	3.33985	-1.64638	-3.13047	38	78.2	60.076	323.31	11135000000	255	537	29.477	29.8007	29.0714	28.9846	30.8997	30.8088	30.8001	31.4106	26.5482	27.6137	26.5168	27.1999
	Q9HUT3	PA4880	6.92143	-1.6464	-3.13051	19	88.7	20.217	323.31	17951000000	240	177	29.7072	29.7203	29.7447	29.6774	31.238	31.5026	31.377	31.3178	30.8243	29.8191	30.1881	29.7874
	Q9I1J9	PA2275	2.35911	-1.65185	-3.14237	5	23.2	38.188	10.305	73933000	11	353	22.3329	21.9782	22.8457	21.1924	23.4585	24.0474	23.8638	23.5868	22.5235	23.7495	22.2627	22.5746
	Q9I1T9	PA2176	2.68215	-1.65764	-3.15501	3	24	20.943	14.259	68296000	20	196	21.1554	22.2789	22.0661	21.454	23.2755	22.9236	23.6807	23.7052	22.5766	22.7862	22.851	23.0229
	Q9I4Q9	PA1065	2.4582	-1.66548	-3.17219	4	28.7	17.989	21.005	68166000	18	157	21.331	22.9295	21.836	21.545	23.5323	23.5676	23.5047	23.6988	22.8868	22.1198	22.4017	22.9671
Alkyl hydroperoxide reductase AhpD	Q9I5X1	PA0565	5.06717	-1.67054	-3.18334	11	90.2	11.759	207.78	8704000000	119	112	28.9532	29.28	28.7024	28.9564	30.6029	30.6166	30.6834	30.6713	27.773	27.084	27.1454	27.0163
	Q9I044	PA2799	1.29496	-1.67931	-3.20275	4	51.5	10.984	19.849	174790000	19	99	22.299	24.1491	22.8471	22.4429	23.0351	25.5292	25.0482	24.843	21.6845	24.4892	24.7139	22.7023
	Q9I635	PA0483	3.88869	-1.70626	-3.26315	3	26.5	16.578	7.6171	61999000	13	147	22.003	22.3159	22.0139	22.67	23.7373	24.145	24.1757	23.77	21.8559	23.7175	21.4448	21.5405
	Q9I162	PA2419	6.2617	-1.71352	-3.2796	10	73.9	24.271	154.04	1142500000	76	226	26.1494	25.9187	25.825	25.936	27.5927	27.7475	27.6314	27.7115	25.5186	23.1497	25.7257	23.7176
	Q9HVS4	PA4497	2.47276	-1.71446	-3.28174	15	45.7	59.496	45.701	277830000	49	532	24.3535	24.5716	24.126	23.0709	25.7807	25.4545	25.5898	26.1548	21.5894	22.9171	21.7972	21.8811
	Q9I5D4	PA0804	2.85638	-1.71539	-3.28385	11	50.9	30.017	41.867	391850000	54	273	23.9747	24.282	24.0737	24.0957	24.967	25.8872	26.0879	26.3456	23.2215	24.0879	24.8758	25.4484
	Q9HZP0	PA2958	3.34513	-1.72931	-3.31568	10	33.7	42.109	29.529	127370000	33	377	23.3048	22.1167	22.5438	22.7088	24.4148	24.285	24.4999	24.3916	22.5306	21.9218	23.4762	24.2585
	Q9I4H1	PA1166	2.58446	-1.73528	-3.32944	14	59.9	28.156	122.99	966220000	82	262	25.9885	26.2299	25.7476	24.7438	27.5191	27.6753	27.0645	27.3921	25.5173	22.8009	22.5014	24.8271
Glutathione-independent formaldehyde dehydrogenase	Q9HTE3	fdhA	2.3234	-1.74855	-3.3602	3	12.5	42.008	7.8637	38683000	8	399	22.6318	22.0987	21.6636	20.9858	23.0188	23.905	23.6548	23.7954	23.5943	22.6331	22.0893	22.1579
	Q9HX05	PA4022	5.24278	-1.7523	-3.36894	27	79.4	54.979	323.31	15716000000	325	506	29.8799	29.5761	29.4737	29.435	31.4419	31.4185	31.3388	31.1746	29.1397	28.9183	29.5895	29.8239
	Q9I311	bglX	2.8342	-1.75328	-3.37124	6	8.6	83.002	11.491	49590000	19	764	22.3567	21.8341	20.886	21.8322	23.5869	23.2888	23.6361	23.4103	22.3135	22.3163	22.0632	21.6619
Response regulator GacA	Q51373	gacA	1.56879	-1.75503	-3.37533	7	43	23.608	20.954	182780000	31	214	21.485	22.1474	23.9407	23.7249	24.6516	24.6523	24.6399	24.3742	23.7657	23.3938	22.6885	25.5448
UPF0339 protein PA0329	Q9I6G2	PA0329	4.23586	-1.75575	-3.37702	8	60.9	11.773	323.31	8247000000	111	110	28.7378	28.9649	28.5443	28.2157	30.1535	30.4434	30.4947	30.3942	28.7596	28.5952	29.0232	28.4564
Uncharacterized protein PA2024	P23205	PA2024	3.50156	-1.7562	-3.37806	4	40	15.373	28.364	259120000	30	140	23.8527	24.07	23.8387	23.2534	25.7749	25.0853	25.4362	25.7432	22.0911	24.0953	23.2298	23.7875
	Q9HXS9	PA3712	3.86901	-1.76226	-3.3923	8	32.5	24.727	150.36	1153800000	68	231	26.1335	26.3589	25.7199	25.4643	27.681	27.7079	27.5791	27.7577	25.9141	23.5907	25.6055	25.0053
	Q9HYJ0	PA3415	5.20403	-1.78763	-3.45247	13	56.5	39.52	93.468	875830000	83	370	25.6325	25.7882	25.4792	25.3729	27.4458	27.4337	27.1125	27.4314	24.4381	22.3871	21.8999	24.5682
	Q9I6G8	PA0323	3.50166	-1.79359	-3.46676	21	66.6	38.901	145.41	2651100000	136	347	26.4815	25.472	26.1664	26.193	28.1329	27.9743	27.7641	27.616	27.7013	28.5027	27.9979	29.8929
	Q9HT79	PA5494	1.9557	-1.80293	-3.48929	4	40.6	10.794	16.78	279980000	26	96	24.3487	24.0846	24.2393	22.4535	24.9573	25.9074	25.8836	25.5896	23.7776	23.3786	21.6721	23.7655
	Q9HTV7	PA5233	3.87871	-1.811	-3.50886	5	58.3	15.218	80.347	685660000	43	139	24.9954	25.5219	25.0333	24.7888	26.7664	26.5892	26.9879	27.2398	24.1965	23.9025	24.4424	25.6632
Lipoprotein-releasing system ATP-binding protein LolD	Q9HZL7	lolD	1.89117	-1.81187	-3.51096	3	30.8	24.65	22.282	126600000	23	227	21.5033	21.1495	22.9035	23.0242	23.4718	24.4381	23.9727	23.9453	23.6523	22.4969	21.9317	23.6051
	Q9I6R6	PA0222	2.10663	-1.8166	-3.5225	6	21.6	38.471	8.9317	46179000	12	352	22.1094	20.507	21.3816	22.5873	23.5888	23.2184	23.6436	23.4008	21.6675	22.8998	22.6354	22.4915
Fe/S biogenesis protein NfuA	Q9I2P8	nfuA	4.58489	-1.82216	-3.53609	11	69.6	21.136	77.101	1557300000	75	194	26.0039	26.1885	26.0535	25.7325	27.7044	28.1198	27.9071	27.5357	27.0917	26.7197	26.6603	27.1772
Polyamine-transporting ATPase	Q9I5T5	PA0603	4.40465	-1.83008	-3.55557	20	76.2	40.655	155.03	799790000	110	369	25.0081	25.2811	24.7919	25.5779	27.0367	26.9777	26.9588	27.006	25.2733	24.6586	25.3464	25.8331
Iron-sulfur cluster insertion protein ErpA	Q9I5Q6	erpA	1.46102	-1.83746	-3.5738	3	50.9	12.484	11.051	158330000	16	116	21.9181	22.3652	22.2594	22.7731	24.897	24.6321	24.9161	22.2204	22.6928	23.4044	21.6119	24.9729
NADH pyrophosphatase	O86062	nudC	1.99271	-1.84354	-3.58889	6	31.3	31.355	19.696	173100000	25	278	23.8068	21.9418	22.0611	23.5543	24.9721	24.7084	24.5288	24.5289	22.864	23.9898	22.3449	25.0667
	Q9I659	PA0459	6.59138	-1.85781	-3.62458	77	78.4	94.174	323.31	73632000000	927	850	31.6754	31.8143	31.6458	31.5996	33.6899	33.5486	33.412	33.5158	31.8782	31.9769	31.8722	31.7641
	Q9I5E6	prpD	1.16106	-1.86214	-3.63547	10	29.1	54.881	62.769	366710000	36	494	24.3058	25.7966	21.8434	24.153	26.0862	25.2872	25.9515	26.2224	22.2567	23.1322	22.8972	25.8099
N-acetylglucosamine-6-phosphate deacetylase	Q9HXN7	PA3758	3.86322	-1.89121	-3.70945	8	31.1	38.83	27.69	145730000	36	363	22.6073	22.1989	22.3116	23.1588	24.5909	24.4087	24.4783	24.3635	23.4643	23.1154	23.8502	24.2248
UPF0337 protein PA4738	Q9HV61	PA4738	3.6256	-1.8985	-3.72825	5	72.3	7.6114	80.537	10698000000	72	65	28.9582	29.1505	28.7678	28.2981	30.4476	31.0245	30.3845	30.912	29.1146	29.2931	28.9006	28.8903
	Q9HZ16	PA3224	1.35473	-1.91679	-3.77582	3	38.1	11.43	61.501	404220000	28	105	25.381	22.4425	25.2894	23.2587	26.0207	25.5442	26.3157	26.1583	21.9572	24.248	24.5001	22.0887
	Q9I2L7	PA1880	4.48253	-1.92068	-3.78601	39	62	77.656	323.31	3699300000	237	731	27.994	27.2328	27.6046	27.3995	29.4614	29.3534	29.4648	29.6339	26.1959	24.4826	25.2152	25.0699
	G3XD30	pilN	3.53826	-1.92124	-3.78748	9	49	22.213	30.698	231600000	39	198	23.6784	23.606	23.5215	23.2396	25.3166	25.4398	24.9142	26.0598	22.1977	22.8801	23.2802	22.513
	Q9I1I5	gcd	4.65262	-1.92347	-3.79335	24	40	86.217	129.5	1010600000	111	803	25.6206	25.1359	25.5337	25.5692	27.7425	27.2593	27.2393	27.3122	25.5971	26.4406	25.3678	23.1158
	Q9I6I2	PA0309	5.8499	-1.94268	-3.84418	16	63.6	27.021	124.18	1124500000	91	250	25.597	25.7941	25.4656	25.5558	27.3429	27.7044	27.539	27.5968	25.2291	26.0338	25.5787	26.819
	Q9I2F8	rbsB	3.20418	-1.94489	-3.85009	19	56.4	33.86	200.5	4303100000	136	319	28.0138	28.4896	27.6183	27.1127	29.7059	29.7966	29.6146	29.8968	23.8132	23.1372	23.1557	25.5092
	Q9I0H9	PA2659	4.72608	-1.97791	-3.93921	13	77.5	11.179	282.04	12440000000	133	102	29.3061	28.8263	29.0549	29.0398	31.0738	31.3849	30.8096	30.8704	30.0226	28.9622	28.3608	29.4826
	Q9HTJ9	PA5359	4.69261	-1.9794	-3.94329	7	51.7	16.471	141.14	8226000000	86	151	28.7216	28.8604	28.5915	28.1255	30.5603	30.5631	30.4441	30.6491	28.2591	27.7553	27.6846	28.0976
DNA-binding protein HU-alpha	Q9HTL0	hupA	3.60403	-1.98604	-3.96147	11	81.1	9.6951	213.75	10350000000	152	90	29.11	29.3643	28.8077	28.3648	31.2985	30.6752	30.8963	30.7209	28.537	27.8074	28.1	26.8505
Aliphatic amidase	P11436	amiE	3.15164	-1.98688	-3.96379	22	58.1	38.494	323.31	1819700000	125	346	26.8181	27.0084	26.2693	25.7951	28.1547	28.8225	28.2968	28.5644	25.1876	22.7463	25.4139	25.5974
	Q9I405	PA1339	2.47881	-2.00738	-4.02051	10	55.7	26.916	72.485	912670000	49	244	24.9264	26.2885	24.6875	24.4578	26.8913	27.4181	27.1128	26.9674	26.5541	25.1381	25.4383	26.3797
Probable binding protein component of ABC iron transporter PA5217	Q9HTX3	PA5217	2.57606	-2.00857	-4.02384	13	38.3	36.292	139.55	1041400000	78	332	26.1167	26.4917	25.6457	24.6683	27.4688	27.8869	27.6725	27.9285	21.8387	23.1706	23.1413	21.723
	Q9HTR2	pchP	1.63242	-2.01478	-4.04118	14	48.1	39.117	33.188	435810000	46	349	24.7746	22.3326	25.0245	24.6722	26.3006	26.7998	26.02	25.7425	25.0782	22.3143	21.4692	22.9754
	Q9HXF8	PA3848	2.08685	-2.02401	-4.06712	7	26.2	50.547	17.24	56657000	16	451	22.4998	21.0244	20.5967	22.1093	24.1313	22.8459	23.6117	23.7374	23.0354	21.7899	23.1	21.8627
	Q9I732	PA0100	3.13853	-2.03177	-4.08906	4	21.6	33.723	12.229	42582000	12	306	21.7533	21.1	20.5627	21.5802	22.8912	23.6272	23.5329	23.0719	22.0136	21.7349	22.3275	22.7049
	Q9I0T1	PA2553	4.94288	-2.03511	-4.09855	24	77.8	41.4	311.33	2352100000	199	396	26.6707	26.8252	26.5025	26.2732	28.3583	28.5591	28.6712	28.8234	26.4063	27.0676	27.1079	27.2227
	Q9HWV5	PA4073	4.98815	-2.03802	-4.10681	20	60.8	52.094	181.85	1832000000	148	495	26.6313	26.4737	26.1871	26.0686	28.4083	28.2828	28.5867	28.2349	26.4003	22.4016	26.6004	26.5829
	Q9I793	PA0039	4.66543	-2.04156	-4.11691	8	53.3	7.9233	249.48	4192400000	76	75	27.7953	27.8606	27.335	27.2153	29.5946	29.4501	29.7327	29.5951	27.6635	26.5105	27.0948	27.3037
	Q9HU11	PA5178	4.09125	-2.04462	-4.12565	21	97.9	15.46	323.31	21026000000	235	145	30.2328	29.4581	30.0698	29.5414	32.0552	32.035	31.6766	31.7138	30.0675	29.2335	29.3547	28.7683
	Q9HZW4	PA2883	2.19249	-2.05157	-4.14556	2	41.8	6.2693	19.345	66176000	14	55	21.532	22.7082	20.4073	22.0186	23.8269	23.4161	23.6111	24.0184	20.9967	22.5175	21.8377	22.3221
	Q9HZI5	PA3021	2.05665	-2.05199	-4.14678	6	50.8	14.206	41.814	250810000	29	128	21.8306	22.8499	24.071	23.8714	24.7642	25.399	25.3117	25.3561	21.6818	24.8482	21.85	24.8181
Protein TusC homolog	Q9I0N2	tusC	2.64321	-2.06529	-4.18518	4	68.1	13.04	33.395	142860000	19	119	21.8783	22.514	21.076	20.9932	23.1155	23.9077	23.8914	23.808	22.348	24.204	21.8812	23.3836
Leucine-, isoleucine-, valine-, threonine-, and alanine-binding protein	P21175	braC	4.97074	-2.06808	-4.1933	31	84.2	39.769	323.31	51129000000	483	373	31.3373	31.4828	31.0742	30.834	33.2103	33.112	33.3076	33.3709	29.8245	30.4851	30.1242	30.3482
	Q9HTF0	PA5414	2.33493	-2.09923	-4.2848	4	34.7	22.547	11.542	86116000	16	213	20.8438	21.4438	22.2071	21.8958	24.4715	23.6903	22.6811	23.9445	23.3578	22.2823	23.5852	21.3464
	Q9I0U0	PA2544	2.58768	-2.09983	-4.28659	5	21.5	26.862	11.323	103120000	29	237	22.6747	21.8648	20.8041	22.4586	24.1073	24.1509	24.0972	23.8461	22.1985	22.7723	22.963	23.4378
Histidine utilization repressor	Q9HU78	hutC	3.05999	-2.09992	-4.28684	9	53.2	27.811	25.481	256680000	38	250	23.3465	22.0524	23.5678	23.1706	24.9717	25.2372	25.2358	25.0923	23.3724	24.3768	24.5799	24.8008
Protein hcp1	Q9I747	hcp1	3.80002	-2.10039	-4.28824	8	61.7	17.414	45.679	834620000	48	162	25.3903	25.583	25.1858	24.6193	26.9252	27.3133	27.6069	27.3345	25.1052	22.6408	24.7689	24.5198
	Q9I6J4	spuA	2.51796	-2.11564	-4.33383	4	34.4	26.477	35.292	61423000	11	250	21.516	22.2642	20.7863	21.8075	24.1198	24.0824	23.8526	22.7817	21.2451	21.9495	22.3487	23.3545
	Q9I5H1	PA0758	2.89777	-2.12196	-4.35285	8	47.5	30.875	15.858	208320000	30	278	22.8083	22.847	21.7507	21.5268	24.3527	23.9677	24.5395	24.5607	24.5156	24.2898	24.621	24.6483
	Q9I1A0	PA2379	3.53803	-2.13638	-4.39657	7	64.1	16.618	89.979	777610000	49	156	25.4809	25.1605	25.4267	24.4066	26.9293	27.4665	27.5128	27.1117	24.7405	24.9622	25.039	22.9612
	Q9HXG8	PA3836	7.14374	-2.15972	-4.46828	27	79.4	34.22	323.31	19106000000	296	325	29.7292	29.7758	29.5958	29.5143	31.7698	31.8864	31.8556	31.7422	29.6311	29.21	28.9137	29.0169
	Q9I293	PA2021	4.33372	-2.18975	-4.56227	9	79.7	8.217	123.27	1239100000	68	74	25.687	26.0571	25.6339	25.3533	27.5866	28.2144	28.046	27.6433	26.2246	25.1404	25.6231	25.2887
	Q9HTH6	PA5388	2.34124	-2.2034	-4.60564	5	23.4	33.806	22.848	104760000	23	312	23.4568	22.6024	21.4462	21.6338	24.1505	25.0077	24.3504	24.4442	21.6996	23.6426	22.7216	22.8703
Pterin-4-alpha-carbinolamine dehydratase	P43335	phhB	4.24855	-2.21975	-4.65814	9	82.2	13.333	125.89	1944600000	81	118	26.4669	26.7874	25.8516	26.0078	28.452	28.4495	28.4298	28.6614	26.8082	25.0865	26.1747	26.1525
	Q9I2A6	bdhA	2.4097	-2.22042	-4.6603	5	29.7	26.727	34.123	171020000	26	256	21.632	22.9862	23.9703	22.712	24.8209	25.0146	25.1907	25.1559	21.0622	21.7737	22.4556	22.409
	Q9I588	PA0853	1.54155	-2.25273	-4.76585	7	44.4	23.485	33.923	172760000	23	207	21.8472	21.6812	21.3683	22.4364	24.466	24.5635	21.9119	25.4027	23.7904	23.3255	23.656	24.4808
	Q9I5J7	PA0732	1.99668	-2.26602	-4.80995	6	31.7	37.161	38.41	113840000	16	347	21.799	23.9089	21.1326	22.826	24.5764	24.8691	24.5314	24.7536	21.4361	21.7938	22.0776	22.4896
Cbb3-type cytochrome c oxidase subunit	Q9I3G5	ccoP1	2.27242	-2.27448	-4.83824	11	51.9	34.644	61.211	581510000	51	318	24.722	22.7429	24.6516	25.0418	26.7607	26.752	26.4032	26.3403	25.199	25.2296	24.5405	23.8574
Uncharacterized protein PA3922	Q9HX91	PA3922	4.81557	-2.27834	-4.8512	41	80.4	51.229	323.31	30278000000	475	455	30.454	30.4108	30.289	29.7253	32.4402	32.6219	32.3413	32.5892	30.0811	29.7926	29.802	28.9084
	Q9HT53	PA5520	2.00021	-2.30392	-4.93799	11	47	26.25	33.546	127170000	24	247	21.1031	21.849	23.7926	23.0628	24.5849	25.1548	24.4611	24.8224	21.8757	22.8633	22.0831	23.7537
	Q9I773	osmC	5.53583	-2.30994	-4.95861	11	79.5	15.61	148.4	2092900000	85	151	26.0994	26.1588	26.3216	26.213	28.3417	28.892	28.3588	28.44	27.6357	24.727	26.5771	26.6101
B-type flagellin	P72151	fliC	2.04671	-2.33194	-5.03481	4	12.1	49.242	86.092	8442700000	58	488	29.6517	27.9215	28.1802	26.8163	30.6238	30.0192	30.9091	30.3453	26.4565	29.2616	25.6517	30.2158
	Q9HUA1	PA5082	3.30329	-2.33207	-5.03526	9	37.5	32.866	11.681	70124000	18	299	22.3366	21.812	21.6992	21.5287	24.3815	23.3072	24.6347	24.3811	23.801	22.3277	21.5201	22.365
50S ribosomal protein L31	Q9HUD0	rpmE	3.97144	-2.34694	-5.08745	6	91.5	7.9201	119.22	3766800000	80	71	27.3154	27.058	26.8706	26.6706	28.7171	29.577	29.724	29.2842	27.432	27.8578	28.546	26.9283
Glutamine--tRNA ligase	Q9I2U8	glnS	4.61262	-2.3472	-5.08837	27	55.4	62.912	205.57	1682100000	138	556	25.187	25.3397	25.7012	25.9278	27.9825	27.8991	28.089	27.574	26.4617	26.2889	27.4934	28.2377
	Q9I5A8	PA0832	2.31561	-2.39601	-5.26346	6	43.2	23.482	17.314	84100000	15	213	20.7735	20.9762	22.6133	22.4206	24.3458	23.2679	24.3374	24.4165	22.6787	23.3594	21.9619	23.8643
	Q9I081	PA2762	2.21899	-2.39656	-5.26544	6	49.1	13.025	17.662	136200000	23	114	21.58	21.6003	24.0126	22.2743	24.5257	24.9263	24.8161	24.7853	22.2988	22.3289	21.3215	21.4571
	Q9HX00	PA4027	3.13809	-2.40084	-5.2811	11	38.4	33.446	35.197	155440000	32	297	23.3095	22.4784	21.9242	23.479	25.1083	25.4085	24.9436	25.3341	22.4371	22.4064	22.769	22.3932
	Q9I1F7	PA2318	3.69973	-2.41486	-5.33269	7	86	12.889	144.21	4863700000	75	121	27.7668	27.9796	27.5029	26.8088	29.9358	29.4864	30.0578	30.2377	27.1949	25.856	26.1447	25.272
	Q9I3Z5	PA1349	2.51249	-2.44911	-5.4608	6	68.1	12.753	37.575	320970000	30	116	22.2258	24.2868	23.9682	23.8626	25.4692	25.9068	26.3002	26.4636	23.274	23.0066	21.3715	21.2273
	Q9HV60	PA4739	4.31139	-2.44926	-5.46135	15	63.2	11.76	323.31	60664000000	194	114	31.2428	31.5993	31.1345	30.6516	33.2136	33.6646	33.8266	33.7205	30.235	30.3843	30.3935	30.5873
	Q9HZI6	PA3020	3.20477	-2.46427	-5.51847	11	27.3	73.39	34.79	113080000	28	642	23.0639	21.818	21.754	21.6899	24.8866	24.3604	24.1077	24.8282	21.2633	21.3469	22.3962	21.8861
Agmatine deiminase	Q9I6J9	aguA	5.61658	-2.48106	-5.58306	11	37	41.191	69.846	1271000000	84	368	25.493	25.0657	25.3589	24.9606	27.5366	27.7223	27.8844	27.6591	26.2266	25.33	26.8301	26.9861
	Q9I384	PA1641	2.38216	-2.48863	-5.61245	3	42.4	10.053	10.965	189900000	16	92	22.375	22.4515	22.6902	21.5905	23.2649	25.2269	25.2852	25.2848	22.9215	23.2346	20.9557	21.4768
Putative aldolase class 2 protein PA3430	Q9HYH5	PA3430	2.99616	-2.50308	-5.66895	7	41.7	28.025	42.142	98065000	15	259	23.0865	21.8397	22.3412	21.1883	24.9134	24.2914	24.6104	24.6528	22.4976	22.6958	21.8924	21.6888
UPF0271 protein PA4511	Q9HVR0	PA4511	3.22019	-2.60842	-6.09834	7	41.8	27.166	29.982	231600000	36	251	23.5285	22.2603	23.4798	22.0174	25.4335	25.4475	25.3775	25.4611	21.9482	21.9198	23.9995	25.259
	Q9HUQ0	PA4913	6.09534	-2.61028	-6.10623	24	70.9	39.798	323.31	11475000000	235	374	28.4926	28.64	28.2385	28.1354	30.8529	31.081	31.0317	30.982	28.2584	29.0549	28.5051	30.7085
Catalase HPII	Q9I1W8	katE	3.41984	-2.65748	-6.30932	14	28.8	77.962	58.484	380930000	53	709	23.6125	23.3441	24.2096	23.0927	26.4233	25.431	26.2599	26.7746	24.4814	22.5093	21.549	21.2884
	Q9I1F8	PA2317	5.23075	-2.70202	-6.50712	10	26.9	47.855	20.481	142950000	19	432	22.3551	22.3954	21.7225	22.3016	24.9057	24.6729	24.8907	25.1134	21.7333	21.8082	21.3658	21.7873
	Q9I6H6	PA0315	5.42605	-2.70721	-6.53056	12	72.4	15.463	259.93	24905000000	248	145	29.6608	29.2653	29.8457	29.4938	32.3768	32.5173	32.2213	31.9791	30.3534	28.3718	29.0327	29.5764
	Q9I2P3	PA1852	1.74468	-2.72453	-6.60943	4	56	9.97	17.527	162430000	13	91	21.4468	22.9165	21.3354	21.8257	25.4044	22.3199	25.2266	25.4716	22.2694	21.9339	22.6408	25.1689
Major outer membrane lipoprotein	P11221	oprI	3.22192	-2.73298	-6.64829	6	79.5	8.8348	129.68	2446000000	49	83	25.5569	26.5218	25.4616	26.3978	29.5949	28.7291	28.2897	28.2564	27.2481	27.5424	26.3525	26.536
	Q9HUT9	PA4874	1.91477	-2.74633	-6.71007	5	19.6	14.433	5.0729	150390000	15	138	21.3475	22.2564	22.2606	21.9403	25.2821	25.4816	25.5562	22.4702	22.7908	24.2906	22.9638	21.3399
	Q9I0T2	PA2552	2.09414	-2.77249	-6.83288	14	53.6	40.908	68.253	379030000	60	375	24.281	24.1533	23.7706	21.487	25.3777	26.3913	26.6617	26.3513	24.1771	22.8924	22.8908	24.5678
	Q9HV23	PA4785	4.632	-2.78596	-6.89694	16	58.1	45.9	103.28	624950000	75	425	23.7659	24.6853	23.7739	24.0796	26.7184	26.7526	26.8226	27.1549	24.1383	24.3149	25.1862	25.7797
	Q9I3Y6	PA1358	1.9488	-2.78915	-6.91223	4	36.4	14.701	29.409	350970000	32	132	20.9545	23.1773	24.1693	24.1558	25.4471	26.1853	25.9965	25.9846	24.4415	24.2396	24.5099	21.9105
Periplasmic nitrate reductase	Q9I4G3	napA	5.09428	-2.79838	-6.95658	35	50.1	92.974	214.34	2421600000	183	829	26.6436	26.4251	26.3153	25.725	29.0343	29.0084	29.1202	29.1397	24.9388	21.7097	24.882	24.2933
Peptide methionine sulfoxide reductase MsrB	Q9I016	msrB	4.28888	-2.80439	-6.98563	2	15.2	14.824	8.7443	112580000	11	132	21.7512	21.8729	21.9438	22.4633	24.6047	25.4628	24.7407	24.4405	22.5954	22.7097	21.8317	22.5285
	Q9I3S9	halS	4.17387	-2.85015	-7.21077	4	23.1	27.478	24.801	88766000	11	242	21.5076	22.5056	21.7744	21.2238	24.809	24.377	24.5009	24.725	22.7131	22.7951	21.8868	22.8756
	Q9I749	PA0083	4.24805	-2.87608	-7.34152	2	12.8	18.785	4.0096	79493000	9	172	21.4249	20.9953	21.0282	22.1271	24.085	24.3152	24.1088	24.5708	21.6388	22.8025	22.7523	22.4355
	Q9I3U0	PA1404	2.67664	-2.88233	-7.37341	5	52	8.4033	45.629	667260000	31	75	24.9362	24.9554	24.3874	22.6195	26.9553	27.1842	26.9479	27.3403	24.7783	24.5259	22.2762	23.8881
RNA-binding protein Hfq	Q9HUM0	hfq	2.11175	-2.89162	-7.42101	8	79.3	9.1034	67.756	734020000	49	82	24.835	22.6318	25.0759	24.3277	27.9211	27.3953	27.4305	25.6899	25.5942	23.3632	21.962	21.719
	Q9I2M6	PA1870	3.32095	-2.89621	-7.44466	3	46.1	15.643	8.6839	124510000	13	141	22.3941	23.1523	21.1205	22.2729	24.9872	25.1643	25.2541	25.119	21.7054	22.3403	22.2214	23.4054
	Q9HZU5	PA2902	2.62857	-2.90107	-7.46979	9	42.6	30.448	30.176	187440000	23	282	24.0184	22.063	21.8345	21.6967	25.5989	25.1108	24.8689	25.6382	21.1424	22.6031	21.8516	22.4903
	Q9I0L6	cspD	2.34551	-2.92673	-7.60387	4	82.2	9.5997	13.5	544300000	23	90	23.0126	25.1161	22.3865	22.324	26.1379	25.856	26.1546	26.3975	25.3642	22.8099	21.5728	21.6838
	Q9I2L6	PA1881	4.49516	-2.92865	-7.61399	9	60.8	15.959	74.955	1044100000	64	153	25.3405	25.4017	24.8085	24.3104	27.733	27.9688	28.0279	27.846	22.7117	21.9675	24.1616	21.9821
	Q9I6I6	PA0305	2.42633	-2.98502	-7.91738	11	17.5	87.539	23.335	223000000	38	795	23.6188	21.0587	23.7899	22.1294	25.4665	25.7426	25.6903	25.6374	21.4599	22.1722	21.979	22.9437
	Q9I0C1	PA2721	2.89686	-3.06833	-8.38803	5	26.4	17.356	33.627	404530000	32	159	24.4573	23.8096	22.1322	22.7907	25.9281	26.444	26.5199	26.5712	23.8902	22.9229	21.8416	23.6896
	Q9HU75	PA5108	5.09456	-3.07857	-8.44775	3	57.6	8.9423	9.9235	110310000	16	85	21.5684	21.8991	21.438	21.2916	24.9873	24.4969	24.8302	24.197	23.2253	21.42	22.1175	21.7708
	Q9HU80	PA5103	2.56905	-3.08949	-8.51195	11	45	37.89	34.659	208920000	29	340	23.6595	22.3305	23.1523	20.8988	25.2877	25.2993	25.7974	26.0148	20.4685	22.3327	22.6551	21.8239
	Q9I6B1	PA0384	1.52056	-3.09281	-8.53159	4	41.2	9.697	15.863	232880000	12	85	20.4137	22.175	21.4811	22.0962	25.3942	25.6336	21.6011	25.9084	22.4587	21.9577	21.408	23.3632
	G3XCW5	PA3031	1.14792	-3.1198	-8.69265	2	35.6	8.0121	36.896	600760000	16	73	21.4756	21.5888	21.9584	23.5388	27.5892	21.5796	26.8706	25.0015	22.1959	22.6159	21.7021	23.27
	Q9HVG6	PA4625	2.93063	-3.17965	-9.06087	41	52.1	219.75	203.06	4132800000	195	2154	27.04	25.254	27.1687	26.3912	30.1247	30.3016	28.9751	29.1711	28.2056	26.5359	26.4609	22.943
ATP-dependent Clp protease proteolytic subunit 2	Q9HYR9	clpP2	3.69919	-3.22609	-9.35728	6	60.7	22.142	48.236	150400000	21	201	21.7365	22.271	20.6989	22.2763	25.2276	24.5525	25.1784	24.9285	20.7306	22.7679	23.5574	23.7625
Porin D	P32722	oprD	3.08726	-3.28445	-9.74355	6	23.3	48.36	116.57	263030000	20	443	23.6852	22.0027	22.0157	21.3151	25.9762	25.4596	25.1776	25.5432	22.193	22.0385	22.7492	25.2682
Periplasmic nitrate reductase, electron transfer subunit	Q9I4G4	napB	4.41791	-3.31242	-9.93428	7	48.5	17.918	20.522	148700000	19	163	22.0954	21.9405	21.9717	20.8342	25.1826	25.1809	24.873	24.8548	22.2799	23.7533	22.1802	21.7032
	Q9HXV2	PA3688	4.42446	-3.34239	-10.1429	3	42.1	12.918	86.467	682740000	40	114	24.2185	22.8768	24.0182	24.0288	27.069	27.2244	27.1895	27.0289	24.9467	22.56	25.0461	25.492
[truncated: 43 more rows]

## Sheet: Co-culture CuF v P. aer CuF
Supplemental Dataset 2C: T-test (p <0.05) results and relative fold differences (+/- 2 fold) between P. aeruginosa exposed to Co-culture CuF and P. aeruginosa CuF. Proteins are ranked on decreasing relative abundance.
[truncated: 613 more rows]

[truncated: 1 more sheets: Co-culture CuF v A. fum CuF]
