# Supplementary material for: The Aspergillus fumigatus Secretome Alters the Proteome of Pseudomonas aeruginosa to Stimulate Bacterial Growth: Implications for Co-infection
Source: Mol Cell Proteomics. 2020 Nov 23;19(8):1346–59. doi: 10.1074/mcp.RA120.002059 (PMC8015003; doi:10.1074/mcp.RA120.002059)
Supplement: Supplementary file 1 [file mmc1.zip › 159691_1_supp_526317_q9yjv8.xlsx]

## Sheet: All Heatmap Clusters
Supplemental dataset 3A: Clusters A – F derived from hierarchical clustering of multi-sample comparisons containing proteins determined to be SSDA by ANOVA and a Benjamini Hochberg procedure (FDR cut-off value of ≤0.05)
Cluster	Majority protein IDs	Protein name	Gene name	ANOVA Significant	ANOVA p value	ANOVA q-value	Co-culture CF	A. fumigatus CuF	P. aeruginos CuF	GOBP name	GOMF name	GOCC name	KEGG name	Peptides	Razor + unique peptides	Unique peptides	Sequence coverage [%]	Unique + razor sequence coverage [%]	Unique sequence coverage [%]	Mol. weight [kDa]	Q-value	Score	Intensity	MS/MS Count	Sequence length
Cluster A	Q9I6Y9		nuh	+	0.000602248	0.00218463	-1.15133	0.499347	0.651986	catabolic process;cellular catabolic process;cellular metabolic process;cellular nitrogen compound catabolic process;cellular nitrogen compound metabolic process;cellular process;heterocycle catabolic process;heterocycle metabolic process;metabolic process;nitrogen compound metabolic process;nucleobase-containing compound catabolic process;nucleobase-containing compound metabolic process;nucleoba…	catalytic activity;hydrolase activity;hydrolase activity, acting on glycosyl bonds;hydrolase activity, hydrolyzing N-glycosyl compounds;purine nucleosidase activity	cell part;cytoplasmic part;cytosol;intracellular part	Nicotinate and nicotinamide metabolism;Purine metabolism	16	16	16	73.7	73.7	73.7	37.542	0	150.56	1200600000	92	350
Cluster A	Q9I500		PA0959	+	0.00268531	0.00688914	-1.15408	0.544248	0.609832		catalytic activity			15	15	15	56.5	56.5	56.5	23.069	0	203.42	3559600000	169	209
Cluster A	Q9I4D6		PA1202	+	0.00683147	0.0146577	-1.15408	0.544338	0.609745		catalytic activity;hydrolase activity			15	15	15	69.8	69.8	69.8	22.471	0	179.07	3838700000	130	205
Cluster A	Q9I2H4		PA1930	+	0.000795492	0.00270305	-1.15298	0.521933	0.631047	chemotaxis;locomotion;response to chemical stimulus;response to external stimulus;response to stimulus;taxis	catalytic activity;kinase activity;molecular transducer activity;phosphotransferase activity, alcohol group as acceptor;phosphotransferase activity, nitrogenous group as acceptor;protein histidine kinase activity;protein kinase activity;signal transducer activity;transferase activity;transferase activity, transferring phosphorus-containing groups;two-component sensor activity	cell part;membrane	Bacterial chemotaxis;Two-component system	22	22	21	65.4	65.4	63.1	47.8	0	194.53	1419600000	98	431
Cluster A	Q9HZK8	Na(+)-translocating NADH-quinone reductase subunit C	nqrC	+	4.72251e-05	0.000326264	-1.14838	0.469717	0.678665	cation transport;establishment of localization;ion transport;metal ion transport;monovalent inorganic cation transport;sodium ion transport;transport	binding;catalytic activity;coenzyme binding;cofactor binding;FMN binding;nucleotide binding;oxidoreductase activity;oxidoreductase activity, acting on NADH or NADPH;oxidoreductase activity, acting on NADH or NADPH, quinone or similar compound as acceptor	cell part;cell wall;external encapsulating structure;Gram-negative-bacterium-type cell wall;integral to membrane;intrinsic to membrane;membrane;membrane part;peptidoglycan-based cell wall;plasma membrane		7	7	7	42.9	42.9	42.9	27.779	0	18.225	256270000	44	261
Cluster A	Q9HXX2		PA3668	+	0.00655608	0.0142691	-1.15176	0.504549	0.64721					5	5	5	50.7	50.7	50.7	15.927	0	7.0436	127640000	27	140
Cluster A	G3XD51		pilO	+	0.0127666	0.0244607	-1.15316	0.525011	0.628153	cell motility;cell projection assembly;cell projection organization;cellular component assembly;cellular component assembly at cellular level;cellular component biogenesis;cellular component biogenesis at cellular level;cellular component movement;cellular component organization;cellular component organization at cellular level;cellular component organization or biogenesis;cellular component orga…				3	3	3	22.2	22.2	22.2	22.819	0	12.074	255620000	33	207
Cluster A	Q9HWX5	6,7-dimethyl-8-ribityllumazine synthase	ribH	+	0.00826695	0.0169932	-1.15446	0.556704	0.597753	biosynthetic process;cellular biosynthetic process;cellular metabolic process;cellular nitrogen compound biosynthetic process;cellular nitrogen compound metabolic process;cellular process;flavin-containing compound biosynthetic process;flavin-containing compound metabolic process;heterocycle biosynthetic process;heterocycle metabolic process;metabolic process;nitrogen compound metabolic process;r…	6,7-dimethyl-8-ribityllumazine synthase activity;catalytic activity;intramolecular transferase activity;intramolecular transferase activity, transferring acyl groups;isomerase activity;transferase activity	cell part;macromolecular complex;protein complex;riboflavin synthase complex	Riboflavin metabolism	12	12	12	96.8	96.8	96.8	16.413	0	319.03	5081500000	147	158
Cluster A	Q9I4P9		flgE	+	0.00795357	0.0164915	-1.15278	0.633993	0.518791	bacterial-type flagellar cell motility;cell motility;cellular component movement;cellular process;ciliary or flagellar motility;flagellar cell motility;locomotion		bacterial-type flagellum basal body, rod;bacterial-type flagellum part;cell part;cell projection part;flagellum part;intracellular part;organelle part	Flagellar assembly	7	7	7	37.7	37.7	37.7	48.335	0	39.865	269870000	45	462
Cluster A	G3XD11		oprH	+	0.0180802	0.0328283	-1.15255	0.637315	0.515232		binding;lipopolysaccharide binding	cell outer membrane;cell part;external encapsulating structure part;integral to membrane;intrinsic to membrane;membrane;membrane part;outer membrane		8	8	8	43.5	43.5	43.5	21.574	0	95.445	652990000	51	200
Cluster A	Q9I0M4	Outer-membrane lipoprotein carrier protein	lolA	+	0.00504286	0.0114548	-1.15172	0.647615	0.504109	chaperone-mediated protein transport;chaperone-mediated protein transport across periplasmic space;establishment of localization;establishment of protein localization;protein transport;protein transport across periplasmic space;transport	lipoprotein transporter activity;protein transporter activity;substrate-specific transporter activity;transporter activity	cell part;periplasmic space		15	15	15	64.4	64.4	64.4	23.072	0	175.64	4332600000	160	208
Cluster A	Q9I456		PA1288	+	7.88796e-07	2.0521e-05	-1.15348	0.622751	0.530727					11	11	11	30.9	30.9	30.9	45.561	0	98.406	411470000	46	424
Cluster A	Q9I1M2	2-oxoisovalerate dehydrogenase subunit alpha	bkdA1	+	0.000255919	0.00113326	-1.15405	0.61065	0.543398		3-methyl-2-oxobutanoate dehydrogenase (2-methylpropanoyl-transferring) activity;catalytic activity;oxidoreductase activity;oxidoreductase activity, acting on the aldehyde or oxo group of donors;oxidoreductase activity, acting on the aldehyde or oxo group of donors, disulfide as acceptor		Valine, leucine and isoleucine degradation	8	8	8	36.8	36.8	36.8	45.256	0	23.648	210520000	35	410
Cluster A	Q9HZ02		PA3238	+	0.00320572	0.00791918	-1.15356	0.62124	0.532318					13	13	13	50.8	50.8	50.8	50.985	0	63.308	472670000	73	453
Cluster A	Q9HUJ9		PA4966	+	0.000259973	0.00114816	-1.15359	0.620677	0.532912					10	10	10	39.5	39.5	39.5	36.483	0	29.863	498630000	72	337
Cluster A	Q9HXY7	3-hydroxyacyl-[acyl-carrier-protein] dehydratase FabZ	fabZ	+	0.00392193	0.00935533	-1.15373	0.617759	0.535975	biosynthetic process;carboxylic acid biosynthetic process;carboxylic acid metabolic process;cellular biosynthetic process;cellular ketone metabolic process;cellular lipid metabolic process;cellular metabolic process;cellular process;fatty acid biosynthetic process;fatty acid metabolic process;glycolipid biosynthetic process;glycolipid metabolic process;lipid A biosynthetic process;lipid A metabol…	3-hydroxyacyl-[acyl-carrier-protein] dehydratase activity;3-hydroxyoctanoyl-[acyl-carrier-protein] dehydratase activity;carbon-oxygen lyase activity;catalytic activity;hydro-lyase activity;lyase activity	cell part;cytoplasm;intracellular part	Fatty acid biosynthesis	12	12	12	65.1	65.1	65.1	16.773	0	99.739	1671900000	100	146
Cluster A	Q9I616		PA0502	+	0.00981928	0.0196268	-1.10095	0.85202	0.248932					6	6	6	35.4	35.4	35.4	26.494	0	24.438	370340000	40	240
Cluster A	Q9I5J9		PA0729	+	0.0162587	0.0300452	-1.07562	0.901507	0.174117					2	2	2	20.9	20.9	20.9	12.985	0	21.1	157090000	22	115
Cluster A	Q9I3U2		PA1402	+	0.0125819	0.0241624	-1.07651	0.89998	0.176529		catalytic activity;methyltransferase activity;O-methyltransferase activity;transferase activity;transferase activity, transferring one-carbon groups			8	8	8	54.3	54.3	54.3	23.753	0	22.835	110340000	34	221
Cluster A	Q9I2Y4		PA1753	+	0.0182399	0.0330463	-1.10312	0.847098	0.256024	response to stimulus;response to stress				7	7	7	69.7	69.7	69.7	18.372	0	63.775	1544200000	44	165
Cluster A	Q9I0Y7		oprN	+	0.0119251	0.0231684	-1.09152	0.872014	0.219504		binding;lipid binding;transporter activity	cell part;membrane		18	18	18	49.2	49.2	49.2	51.165	0	171.04	758710000	93	472
Cluster A	Q9I0K7		PA2631	+	0.0151394	0.0281643	-1.09657	0.861566	0.235008		acetyltransferase activity;catalytic activity;N-acetyltransferase activity;N-acyltransferase activity;transferase activity;transferase activity, transferring acyl groups;transferase activity, transferring acyl groups other than amino-acyl groups			8	8	8	71.6	71.6	71.6	16.04	0	23.842	315700000	55	141
Cluster A	O54439	Acyl carrier protein 1	acpP1	+	0.00522312	0.0117679	-1.06537	0.918347	0.147027		acyl carrier activity;substrate-specific transporter activity;transporter activity	cell part;cytoplasm;intracellular part		4	4	4	37.2	37.2	37.2	8.7406	0	20.941	31442000000	64	78
Cluster A	Q9HVD1	Lipid A deacylase PagL	pagL	+	0.000144659	0.000743388	-1.08062	0.892718	0.187906	carbohydrate metabolic process;cellular carbohydrate metabolic process;cellular lipid metabolic process;cellular macromolecule metabolic process;cellular metabolic process;cellular polysaccharide metabolic process;cellular process;glycolipid metabolic process;lipid A metabolic process;lipid metabolic process;lipopolysaccharide metabolic process;macromolecule metabolic process;membrane lipid metab…	acyloxyacyl hydrolase activity;binding;carboxylic ester hydrolase activity;catalytic activity;hydrolase activity;hydrolase activity, acting on ester bonds;identical protein binding;protein binding;protein dimerization activity;protein homodimerization activity	cell outer membrane;cell part;external encapsulating structure part;integral to membrane;intrinsic to membrane;membrane;membrane part;outer membrane		13	13	13	98.8	98.8	98.8	18.393	0	165.43	2434600000	88	173
Cluster A	Q9I727	Cytochrome c oxidase subunit 2	coxB	+	0.00684905	0.0146765	-1.13955	0.731258	0.408287	cellular metabolic process;cellular process;electron transport chain;generation of precursor metabolites and energy;metabolic process;oxidation-reduction process	binding;catalytic activity;cation binding;cation transmembrane transporter activity;copper ion binding;cytochrome-c oxidase activity;heme binding;heme-copper terminal oxidase activity;hydrogen ion transmembrane transporter activity;inorganic cation transmembrane transporter activity;ion binding;ion transmembrane transporter activity;iron ion binding;metal ion binding;monovalent inorganic cation t…	cell part;integral to membrane;intrinsic to membrane;membrane;membrane part;plasma membrane;respiratory chain	Oxidative phosphorylation	9	9	9	35	35	35	42.204	0	12.278	214290000	27	374
Cluster A	Q9HUM3	Protein HflC	hflC	+	0.0168269	0.0308555	-1.12994	0.770954	0.358984	biological regulation;regulation of biological process;regulation of catalytic activity;regulation of hydrolase activity;regulation of metabolic process;regulation of molecular function;regulation of peptidase activity	catalytic activity;hydrolase activity;peptidase activity	cell part;integral to membrane;intrinsic to membrane;membrane part		17	17	17	55.4	55.4	55.4	33.115	0	46.707	986880000	67	289
Cluster A	Q9I031		PA2812	+	0.0105234	0.0208588	-1.12716	0.78068	0.34648		adenyl nucleotide binding;adenyl ribonucleotide binding;ATP binding;ATPase activity;binding;catalytic activity;hydrolase activity;hydrolase activity, acting on acid anhydrides;hydrolase activity, acting on acid anhydrides, in phosphorus-containing anhydrides;nucleoside-triphosphatase activity;nucleotide binding;purine nucleotide binding;purine ribonucleoside triphosphate binding;purine ribonucleo…		ABC transporters	15	15	15	63.5	63.5	63.5	34.54	0	96.399	1067100000	108	310
Cluster A	Q9HT20	ATP synthase subunit beta	atpD	+	0.0018718	0.00522034	-0.981333	1.01768	-0.0363435	ATP biosynthetic process;ATP hydrolysis coupled proton transport;ATP metabolic process;ATP synthesis coupled proton transport;biosynthetic process;cation transport;cellular biosynthetic process;cellular metabolic process;cellular nitrogen compound biosynthetic process;cellular nitrogen compound metabolic process;cellular process;energy coupled proton transport, against electrochemical gradient;en…	adenyl nucleotide binding;adenyl ribonucleotide binding;ATP binding;binding;cation transmembrane transporter activity;hydrogen ion transmembrane transporter activity;hydrogen ion transporting ATP synthase activity, rotational mechanism;inorganic cation transmembrane transporter activity;ion transmembrane transporter activity;monovalent inorganic cation transmembrane transporter activity;nucleotid…	cell part;intracellular part;macromolecular complex;membrane;membrane part;plasma membrane;protein complex;proton-transporting ATP synthase complex, catalytic core F(1);proton-transporting two-sector ATPase complex, catalytic domain	Oxidative phosphorylation;Photosynthesis	43	43	43	94.1	94.1	94.1	49.499	0	323.31	57767000000	693	458
Cluster A	Q9HY56	Phosphofructokinase	fruK	+	0.026627	0.0449179	-0.954141	1.04029	-0.0861449		1-phosphofructokinase activity;adenyl nucleotide binding;adenyl ribonucleotide binding;ATP binding;binding;carbohydrate kinase activity;catalytic activity;kinase activity;nucleotide binding;phosphofructokinase activity;phosphotransferase activity, alcohol group as acceptor;purine nucleotide binding;purine ribonucleoside triphosphate binding;purine ribonucleotide binding;ribonucleotide binding;tra…		Fructose and mannose metabolism	20	20	20	60.8	60.8	60.8	33.381	0	95.595	1174000000	105	314
Cluster A	Q9HVH7	Large-conductance mechanosensitive channel	mscL	+	0.00402556	0.00957508	-1.01925	0.979571	0.0396765		channel activity;ion channel activity;ion transmembrane transporter activity;passive transmembrane transporter activity;substrate-specific channel activity;substrate-specific transmembrane transporter activity;substrate-specific transporter activity;transmembrane transporter activity;transporter activity	cell part;integral to membrane;intrinsic to membrane;membrane;membrane part;plasma membrane		4	4	4	20.4	20.4	20.4	14.432	0	19.482	94669000	17	137
Cluster A	Q9HVA6		PA4689	+	0.00308208	0.00769365	-1.0026	0.997379	0.00522084					19	19	19	39.2	39.2	39.2	83.675	0	70.453	296300000	54	768
Cluster A	Q01269	Arogenate dehydratase;Cyclohexadienyl dehydratase;Prephenate dehydratase	pheC	+	0.0264447	0.0447009	-1.01466	0.984664	0.0299961	amine biosynthetic process;amine metabolic process;aromatic amino acid family biosynthetic process;aromatic amino acid family biosynthetic process, prephenate pathway;aromatic amino acid family metabolic process;aromatic compound biosynthetic process;biosynthetic process;carboxylic acid biosynthetic process;carboxylic acid metabolic process;cellular amine metabolic process;cellular amino acid bio…	arogenate dehydratase activity;carbon-oxygen lyase activity;catalytic activity;hydro-lyase activity;lyase activity;prephenate dehydratase activity;transporter activity	cell part;periplasmic space	Phenylalanine, tyrosine and tryptophan biosynthesis	12	12	12	65.3	65.3	65.3	30.447	0	59.711	450470000	60	268
Cluster A	Q9HV48	ATP-dependent zinc metalloprotease FtsH	ftsH	+	0.0156948	0.0291325	-1.00905	0.990697	0.0183535	catabolic process;cell division;cellular process;cellular response to antibiotic;cellular response to chemical stimulus;cellular response to stimulus;macromolecule catabolic process;macromolecule metabolic process;metabolic process;primary metabolic process;protein catabolic process;protein metabolic process;response to antibiotic;response to chemical stimulus;response to stimulus	adenyl nucleotide binding;adenyl ribonucleotide binding;ATP binding;ATPase activity;binding;catalytic activity;cation binding;endopeptidase activity;hydrolase activity;hydrolase activity, acting on acid anhydrides;hydrolase activity, acting on acid anhydrides, in phosphorus-containing anhydrides;ion binding;metal ion binding;metalloendopeptidase activity;metallopeptidase activity;nucleoside-triph…	cell part;integral to membrane;intrinsic to membrane;membrane;membrane part;plasma membrane		16	16	16	37.2	37.2	37.2	69.954	0	53.594	359740000	84	639
Cluster A	Q9I6J8		aguB	+	0.00516317	0.0116803	-1.02919	0.968006	0.0611794	amine biosynthetic process;amine metabolic process;biosynthetic process;cellular amine metabolic process;cellular biogenic amine biosynthetic process;cellular biogenic amine metabolic process;cellular biosynthetic process;cellular metabolic process;cellular nitrogen compound biosynthetic process;cellular nitrogen compound metabolic process;cellular process;metabolic process;nitrogen compound meta…	catalytic activity;hydrolase activity;hydrolase activity, acting on carbon-nitrogen (but not peptide) bonds;hydrolase activity, acting on carbon-nitrogen (but not peptide) bonds, in linear amides;N-carbamoylputrescine amidase activity		Arginine and proline metabolism	7	7	7	40.1	40.1	40.1	32.759	0	14.706	157310000	30	292
Cluster A	Q9I3L9		cysP	+	0.000399922	0.00162012	-1.03906	0.955721	0.0833412		active transmembrane transporter activity;anion transmembrane transporter activity;anion transmembrane-transporting ATPase activity;ATPase activity;ATPase activity, coupled;ATPase activity, coupled to movement of substances;ATPase activity, coupled to transmembrane movement of ions;ATPase activity, coupled to transmembrane movement of substances;catalytic activity;hydrolase activity;hydrolase act…		ABC transporters	17	17	17	68.4	68.4	68.4	36.517	0	323.31	3149100000	139	332
Cluster A	G3XD25		mexC	+	0.0253167	0.0430566	-1.04374	0.949604	0.094135	cell division;cellular process;establishment of localization;transmembrane transport;transport		cell part;membrane		19	19	19	56.6	56.6	56.6	40.838	0	167.27	1268100000	140	387
Cluster A	Q9HX36		PA3983	+	0.00168486	0.00478718	-1.06132	0.924619	0.136697		binding;catalytic activity;coenzyme binding;cofactor binding;flavin adenine dinucleotide binding;oxidoreductase activity;oxidoreductase activity, acting on CH-OH group of donors			12	12	12	47.3	47.3	47.3	31.548	0	75.054	1237300000	109	279
Cluster A	Q9I503		PA0955	+	0.0196711	0.0352176	-0.880109	1.0874	-0.207291					5	5	5	25.2	25.2	25.2	35.8	0	12.517	71523000	17	318
Cluster A	Q9HV56	Ribosome-binding factor A	rbfA	+	0.0123481	0.0237959	-0.873437	1.09081	-0.217369	cellular macromolecule metabolic process;cellular metabolic process;cellular nitrogen compound metabolic process;cellular process;macromolecule metabolic process;metabolic process;ncRNA metabolic process;ncRNA processing;nitrogen compound metabolic process;nucleic acid metabolic process;nucleobase-containing compound metabolic process;primary metabolic process;RNA metabolic process;RNA processing…		cell part;cytoplasm;intracellular part		9	9	9	62.8	62.8	62.8	14.547	0	59.215	1041000000	59	129
Cluster A	Q9I2T7		PA1807	+	0.0203065	0.0361608	-0.842472	1.10511	-0.262636	establishment of localization;peptide transport;transport	adenyl nucleotide binding;adenyl ribonucleotide binding;ATP binding;ATPase activity;binding;catalytic activity;hydrolase activity;hydrolase activity, acting on acid anhydrides;hydrolase activity, acting on acid anhydrides, in phosphorus-containing anhydrides;nucleoside-triphosphatase activity;nucleotide binding;purine nucleotide binding;purine ribonucleoside triphosphate binding;purine ribonucleo…		ABC transporters	12	12	12	37.1	37.1	37.1	59.074	0	21.479	80542000	34	536
Cluster A	Q9I4K8		PA1127	+	0.000415392	0.00166257	-0.920141	1.06423	-0.144086		catalytic activity;oxidoreductase activity			23	23	23	76.6	76.6	76.6	36.474	0	323.31	4336600000	192	329
Cluster A	Q9I0I4		PA2654	+	0.000213358	0.000975937	-0.934293	1.05479	-0.120494		molecular transducer activity;signal transducer activity	cell part;integral to membrane;intrinsic to membrane;membrane part	Bacterial chemotaxis;Two-component system	17	16	16	39.2	37.8	37.8	77.124	0	33.356	220730000	54	714
Cluster A	Q9HZ68	Histidinol-phosphate aminotransferase 2	hisC2	+	0.00808814	0.0166874	-0.921128	1.06359	-0.142463	amine biosynthetic process;amine metabolic process;biosynthetic process;carboxylic acid biosynthetic process;carboxylic acid metabolic process;cellular amine metabolic process;cellular amino acid biosynthetic process;cellular amino acid metabolic process;cellular biosynthetic process;cellular ketone metabolic process;cellular metabolic process;cellular nitrogen compound biosynthetic process;cellu…	binding;catalytic activity;cofactor binding;histidinol-phosphate transaminase activity;L-phenylalanine aminotransferase activity;L-phenylalanine:2-oxoglutarate aminotransferase activity;pyridoxal phosphate binding;transaminase activity;transferase activity;transferase activity, transferring nitrogenous groups;vitamin B6 binding;vitamin binding		Histidine metabolism;Novobiocin biosynthesis;Phenylalanine metabolism;Phenylalanine, tyrosine and tryptophan biosynthesis;Tropane, piperidine and pyridine alkaloid biosynthesis;Tyrosine metabolism	6	6	6	24.4	24.4	24.4	39.482	0	20.096	45531000	15	369
Cluster A	Q9HWC4	Transcription termination/antitermination protein NusG	nusG	+	0.00292146	0.0073589	-0.888002	1.08321	-0.195209	biological regulation;biosynthetic process;cellular biosynthetic process;cellular macromolecule metabolic process;cellular metabolic process;cellular nitrogen compound metabolic process;cellular process;macromolecule metabolic process;metabolic process;nitrogen compound metabolic process;nucleic acid metabolic process;nucleobase-containing compound metabolic process;primary metabolic process;regu…				13	13	13	79.7	79.7	79.7	20.162	0	313.02	9034000000	180	177
Cluster A	P34750	Fimbrial assembly protein PilQ	pilQ	+	0.00724519	0.0152893	-0.918933	1.065	-0.146067	cell projection assembly;cell projection organization;cellular component assembly;cellular component assembly at cellular level;cellular component biogenesis;cellular component biogenesis at cellular level;cellular component organization;cellular component organization at cellular level;cellular component organization or biogenesis;cellular component organization or biogenesis at cellular level;c…	protein transporter activity;substrate-specific transporter activity;transporter activity	cell outer membrane;cell part;external encapsulating structure part;membrane;outer membrane		31	31	31	48.2	48.2	48.2	77.378	0	178.33	2992300000	225	714
Cluster A	P52111	Glycerol-3-phosphate dehydrogenase	glpD	+	0.008278	0.016974	-0.913614	1.06835	-0.154734	alcohol metabolic process;alditol metabolic process;carbohydrate metabolic process;cellular carbohydrate metabolic process;cellular metabolic process;cellular process;glycerol metabolic process;glycerol-3-phosphate metabolic process;metabolic process;organophosphate metabolic process;phosphate-containing compound metabolic process;phosphorus metabolic process;polyol metabolic process;primary meta…	catalytic activity;glycerol-3-phosphate dehydrogenase activity;oxidoreductase activity;oxidoreductase activity, acting on CH-OH group of donors;oxidoreductase activity, acting on the CH-OH group of donors, quinone or similar compound as acceptor;sn-glycerol-3-phosphate:ubiquinone oxidoreductase activity;sn-glycerol-3-phosphate:ubiquinone-8 oxidoreductase activity	cell part;cytoplasmic part;glycerol-3-phosphate dehydrogenase complex;intracellular part;macromolecular complex;protein complex	Glycerophospholipid metabolism	12	12	12	38.7	38.7	38.7	57.134	0	25.552	140000000	26	512
Cluster B	P29248	RNA polymerase sigma factor FliA	fliA	+	0.000150513	0.000764036	0.234734	-1.09649	0.861753	anatomical structure formation involved in morphogenesis;biological regulation;biosynthetic process;cell differentiation;cellular biosynthetic process;cellular developmental process;cellular macromolecule metabolic process;cellular metabolic process;cellular nitrogen compound metabolic process;cellular process;developmental process;macromolecule metabolic process;metabolic process;nitrogen compou…	binding;catalytic activity;core DNA-dependent RNA polymerase binding promoter specificity activity;core RNA polymerase binding transcription factor activity;DNA binding;DNA-directed RNA polymerase activity;nucleic acid binding;nucleic acid binding transcription factor activity;nucleotidyltransferase activity;protein binding transcription factor activity;RNA polymerase activity;sequence-specific D…	cell part;cytoplasm;intracellular part	RNA polymerase;Two-component system;Vibrio cholerae pathogenic cycle	10	10	10	60.3	60.3	60.3	27.522	0	63.803	787320000	55	247
Cluster B	Q9I2U8	Glutamine--tRNA ligase	glnS	+	0.000845288	0.0028318	0.227179	-1.09404	0.866866	amine metabolic process;amino acid activation;carboxylic acid metabolic process;cellular amine metabolic process;cellular amino acid metabolic process;cellular ketone metabolic process;cellular macromolecule metabolic process;cellular metabolic process;cellular nitrogen compound metabolic process;cellular process;glutaminyl-tRNA aminoacylation;glutamyl-tRNA aminoacylation;macromolecule metabolic …	adenyl nucleotide binding;adenyl ribonucleotide binding;aminoacyl-tRNA ligase activity;ATP binding;binding;catalytic activity;glutamine-tRNA ligase activity;ligase activity;ligase activity, forming aminoacyl-tRNA and related compounds;ligase activity, forming carbon-oxygen bonds;nucleotide binding;purine nucleotide binding;purine ribonucleoside triphosphate binding;purine ribonucleotide binding;r…	cell part;cytoplasm;intracellular part	Aminoacyl-tRNA biosynthesis	27	27	27	55.4	55.4	55.4	62.912	0	205.57	1682100000	138	556
Cluster B	Q9HZ96		PA3128	+	0.0165219	0.0304639	0.265462	-1.10595	0.840484		catalytic activity;oxidoreductase activity			12	12	12	60.5	60.5	60.5	26.219	0	60.705	585360000	90	248
Cluster B	Q9HWF3	50S ribosomal protein L30	rpmD	+	0.00437019	0.0102628	0.285139	-1.1116	0.826462	biosynthetic process;cellular biosynthetic process;cellular macromolecule biosynthetic process;cellular macromolecule metabolic process;cellular metabolic process;cellular process;cellular protein metabolic process;macromolecule biosynthetic process;macromolecule metabolic process;metabolic process;primary metabolic process;protein metabolic process;translation	structural constituent of ribosome;structural molecule activity	cell part;intracellular organelle part;intracellular part;large ribosomal subunit;macromolecular complex;organelle part;ribonucleoprotein complex	Ribosome	4	4	4	56.9	56.9	56.9	6.4775	0	323.31	2729300000	49	58
Cluster B	Q9HXU1		PA3699	+	0.0249993	0.0427349	0.276099	-1.10904	0.832943	biological regulation;biosynthetic process;cellular biosynthetic process;cellular macromolecule biosynthetic process;cellular macromolecule metabolic process;cellular metabolic process;cellular nitrogen compound metabolic process;cellular process;macromolecule biosynthetic process;macromolecule metabolic process;metabolic process;nitrogen compound metabolic process;nucleic acid metabolic process;…	binding;DNA binding;nucleic acid binding			10	10	10	53.6	53.6	53.6	26.345	0	112.88	802170000	93	237
Cluster B	Q9I1T9		PA2176	+	0.000585585	0.00213348	0.191754	-1.08199	0.890238					3	3	3	24	24	24	20.943	0	14.259	68296000	20	196
Cluster B	Q9I0N2	Protein TusC homolog	tusC	+	0.0120002	0.023287	0.19484	-1.08308	0.888241			cell part;cytoplasm;intracellular part	Sulfur relay system	4	4	4	68.1	68.1	68.1	13.04	0	33.395	142860000	19	119
Cluster B	Q9HV22		PA4786	+	3.5501e-06	5.52423e-05	0.201444	-1.08539	0.883943		catalytic activity;oxidoreductase activity		Biosynthesis of unsaturated fatty acids;Fatty acid biosynthesis	22	22	22	57.6	57.6	57.6	47.182	0	69.419	1156400000	114	451
Cluster B	Q60169	Porphobilinogen deaminase	hemC	+	1.09736e-05	0.000120205	0.16392	-1.07183	0.907913	biosynthetic process;cellular aromatic compound metabolic process;cellular biosynthetic process;cellular macromolecule metabolic process;cellular metabolic process;cellular nitrogen compound biosynthetic process;cellular nitrogen compound metabolic process;cellular process;cellular protein metabolic process;cofactor biosynthetic process;cofactor metabolic process;heterocycle biosynthetic process;…	catalytic activity;hydroxymethylbilane synthase activity;transferase activity;transferase activity, transferring alkyl or aryl (other than methyl) groups		Porphyrin and chlorophyll metabolism	12	12	12	52.1	52.1	52.1	33.641	0	58.711	600660000	67	313
Cluster B	Q9HUF1	Peptide methionine sulfoxide reductase MsrA	msrA	+	8.47165e-05	0.000501968	0.169364	-1.07387	0.904503	cellular macromolecule metabolic process;cellular metabolic process;cellular process;cellular protein metabolic process;cellular response to chemical stimulus;cellular response to oxidative stress;cellular response to stimulus;cellular response to stress;macromolecule metabolic process;macromolecule modification;metabolic process;multi-organism process;pathogenesis;primary metabolic process;prote…	catalytic activity;oxidoreductase activity;oxidoreductase activity, acting on a sulfur group of donors;oxidoreductase activity, acting on a sulfur group of donors, disulfide as acceptor;peptide-methionine-(S)-S-oxide reductase activity			8	8	8	56.3	56.3	56.3	23.517	0	44.276	2544000000	80	215
Cluster B	Q9I730	Carbonic anhydrase	PA0102	+	0.0158815	0.0294135	0.319496	-1.12071	0.801211	carbon utilization;metabolic process	binding;carbonate dehydratase activity;carbon-oxygen lyase activity;catalytic activity;cation binding;hydro-lyase activity;ion binding;lyase activity;metal ion binding;transition metal ion binding;zinc ion binding		Nitrogen metabolism	11	11	11	48.3	48.3	48.3	26.622	0	178.24	553620000	70	242
Cluster B	Q9I587	Fumarate hydratase class II 2	fumC2	+	2.34804e-05	0.000188864	0.346663	-1.1272	0.780539	acetyl-CoA catabolic process;acetyl-CoA metabolic process;carboxylic acid metabolic process;catabolic process;cellular catabolic process;cellular ketone metabolic process;cellular metabolic process;cellular process;coenzyme catabolic process;coenzyme metabolic process;cofactor catabolic process;cofactor metabolic process;dicarboxylic acid metabolic process;fumarate metabolic process;metabolic pro…	carbon-oxygen lyase activity;catalytic activity;fumarate hydratase activity;hydro-lyase activity;lyase activity	cell part;cytoplasmic part;intracellular part;macromolecular complex;protein complex;tricarboxylic acid cycle enzyme complex	Carbon fixation pathways in prokaryotes;Citrate cycle (TCA cycle);Pathways in cancer;Renal cell carcinoma	23	23	23	77.2	77.2	77.2	49.121	0	266.88	3381500000	177	464
Cluster B	Q06198	RNA polymerase sigma-H factor	algU	+	0.00177335	0.00497914	0.35303	-1.12863	0.775602	alginic acid biosynthetic process;alginic acid metabolic process;biological regulation;biosynthetic process;carbohydrate biosynthetic process;carbohydrate metabolic process;carboxylic acid metabolic process;cell wall macromolecule metabolic process;cell wall organization or biogenesis;cell wall polysaccharide metabolic process;cellular biosynthetic process;cellular carbohydrate biosynthetic proce…	binding;core DNA-dependent RNA polymerase binding promoter specificity activity;core RNA polymerase binding transcription factor activity;DNA binding;nucleic acid binding;nucleic acid binding transcription factor activity;protein binding transcription factor activity;sequence-specific DNA binding transcription factor activity;sigma factor activity		RNA polymerase	10	10	10	73.6	73.6	73.6	22.196	0	66.17	565750000	79	193
Cluster B	Q9I457	Glutathione peroxidase	PA1287	+	0.00157132	0.00455791	0.318544	-1.12047	0.801924	response to chemical stimulus;response to oxidative stress;response to stimulus;response to stress	antioxidant activity;catalytic activity;glutathione peroxidase activity;oxidoreductase activity;oxidoreductase activity, acting on peroxide as acceptor;peroxidase activity		Arachidonic acid metabolism;Glutathione metabolism	8	8	8	59.8	59.8	59.8	20.217	0	69.876	872280000	49	184
Cluster B	P57665	Oligoribonuclease	orn	+	0.0147211	0.02754	0.566601	-1.15463	0.588034		binding;catalytic activity;exonuclease activity;exonuclease activity, active with either ribo- or deoxyribonucleic acids and producing 5'-phosphomonoesters;exoribonuclease activity;exoribonuclease activity, producing 5'-phosphomonoesters;hydrolase activity;hydrolase activity, acting on ester bonds;nuclease activity;nucleic acid binding;ribonuclease activity	cell part;cytoplasm;intracellular part	Ribosome biogenesis in eukaryotes	12	12	12	44.4	44.4	44.4	20.826	0	70.323	485550000	57	180
Cluster B	Q9HWD0	30S ribosomal protein S12	rpsL	+	0.00244429	0.00644967	0.544079	-1.15407	0.609995	biosynthetic process;cellular biosynthetic process;cellular macromolecule biosynthetic process;cellular macromolecule metabolic process;cellular metabolic process;cellular process;cellular protein metabolic process;macromolecule biosynthetic process;macromolecule metabolic process;metabolic process;primary metabolic process;protein metabolic process;translation	binding;nucleic acid binding;RNA binding;rRNA binding;structural constituent of ribosome;structural molecule activity;tRNA binding	cell part;intracellular organelle part;intracellular part;macromolecular complex;organelle part;ribonucleoprotein complex;small ribosomal subunit	Ribosome	6	6	6	53.7	53.7	53.7	13.799	0	92.325	2196000000	66	123
Cluster B	Q9I5H1		PA0758	+	6.74632e-05	0.000419127	0.640285	-1.15232	0.512039					8	8	8	47.5	47.5	47.5	30.875	0	15.858	208320000	30	278
Cluster B	Q9HZF2		PA3056	+	0.00132919	0.00402382	0.647792	-1.15171	0.503917		binding;DNA binding;nucleic acid binding;sequence-specific DNA binding			4	4	4	43.7	43.7	43.7	18.132	0	12.264	185430000	29	158
Cluster B	Q9HZ32		PA3208	+	0.00017813	0.000854716	0.632216	-1.1529	0.520688		catalytic activity;oxidoreductase activity			13	13	13	89.8	89.8	89.8	19.948	0	69.57	1068900000	75	186
Cluster B	Q51567	Succinyl-CoA ligase [ADP-forming] subunit alpha	sucD	+	0.000501944	0.0018994	0.680526	-1.14814	0.467613	acetyl-CoA catabolic process;acetyl-CoA metabolic process;biosynthetic process;catabolic process;cellular biosynthetic process;cellular catabolic process;cellular metabolic process;cellular nitrogen compound biosynthetic process;cellular nitrogen compound metabolic process;cellular process;coenzyme catabolic process;coenzyme metabolic process;cofactor catabolic process;cofactor metabolic process;…	acid-thiol ligase activity;adenyl nucleotide binding;adenyl ribonucleotide binding;ATP binding;ATP citrate synthase activity;binding;catalytic activity;CoA-ligase activity;cofactor binding;kinase activity;ligase activity;ligase activity, forming carbon-sulfur bonds;nucleobase-containing compound kinase activity;nucleoside diphosphate kinase activity;nucleotide binding;phosphotransferase activity,…		C5-Branched dibasic acid metabolism;Carbon fixation pathways in prokaryotes;Citrate cycle (TCA cycle);Propanoate metabolism	28	28	28	96.6	96.6	96.6	30.266	0	323.31	36199000000	324	295
Cluster B	Q9HXP9	30S ribosomal protein S16	rpsP	+	0.00863109	0.0175253	0.647944	-1.1517	0.503752	biosynthetic process;cellular biosynthetic process;cellular macromolecule biosynthetic process;cellular macromolecule metabolic process;cellular metabolic process;cellular process;cellular protein metabolic process;macromolecule biosynthetic process;macromolecule metabolic process;metabolic process;primary metabolic process;protein metabolic process;translation	structural constituent of ribosome;structural molecule activity	cell part;cytoplasmic part;intracellular non-membrane-bounded organelle;intracellular organelle;intracellular part;macromolecular complex;non-membrane-bounded organelle;organelle;ribonucleoprotein complex;ribosome	Ribosome	5	5	5	61.4	61.4	61.4	9.2043	0	157.51	5697000000	73	83
Cluster B	O68822	Cytosol aminopeptidase	pepA	+	0.0227615	0.039767	0.598863	-1.15443	0.555566	cellular macromolecule metabolic process;cellular metabolic process;cellular nitrogen compound metabolic process;cellular process;macromolecule metabolic process;metabolic process;nitrogen compound metabolic process;nucleic acid metabolic process;nucleobase-containing compound metabolic process;primary metabolic process;RNA metabolic process	aminopeptidase activity;binding;catalytic activity;cation binding;exopeptidase activity;hydrolase activity;ion binding;manganese ion binding;metal ion binding;metalloexopeptidase activity;metallopeptidase activity;peptidase activity;peptidase activity, acting on L-amino acid peptides;transition metal ion binding	cell part;cytoplasm;intracellular part	Glutathione metabolism	40	40	40	73.3	73.3	73.3	52.331	0	323.31	7734000000	332	495
Cluster B	Q9I5I3		PA0746	+	0.0241556	0.0415486	0.609821	-1.15408	0.544259		acyl-CoA dehydrogenase activity;binding;catalytic activity;coenzyme binding;cofactor binding;flavin adenine dinucleotide binding;oxidoreductase activity;oxidoreductase activity, acting on the CH-CH group of donors		Geraniol degradation;Naphthalene degradation	12	12	12	42.6	42.6	42.6	42.553	0	22.09	210470000	46	387
Cluster B	Q9I5Y6	Hydroxypyruvate isomerase	PA0550	+	0.00140278	0.0041857	0.47059	-1.14848	0.677891		catalytic activity;hydroxypyruvate isomerase activity;intramolecular oxidoreductase activity;intramolecular oxidoreductase activity, interconverting aldoses and ketoses;isomerase activity		Glyoxylate and dicarboxylate metabolism	5	5	5	27.9	27.9	27.9	29.834	0	15.429	84767000	23	265
Cluster B	Q9I588		PA0853	+	0.016646	0.030625	0.462824	-1.14757	0.684746					7	7	7	44.4	44.4	44.4	23.485	0	33.923	172760000	23	207
Cluster B	Q9HV44	Chaperone protein DnaJ	dnaJ	+	0.000158186	0.00078387	0.484439	-1.14996	0.665519	biosynthetic process;cellular biosynthetic process;cellular macromolecule biosynthetic process;cellular macromolecule metabolic process;cellular metabolic process;cellular nitrogen compound metabolic process;cellular process;cellular protein metabolic process;DNA metabolic process;DNA replication;macromolecule biosynthetic process;macromolecule metabolic process;metabolic process;nitrogen compoun…	adenyl nucleotide binding;adenyl ribonucleotide binding;ATP binding;binding;cation binding;ion binding;metal ion binding;nucleotide binding;purine nucleotide binding;purine ribonucleoside triphosphate binding;purine ribonucleotide binding;ribonucleotide binding;transition metal ion binding;zinc ion binding	cell part;cytoplasm;intracellular part		14	14	14	50.9	50.9	50.9	40.26	0	33.689	816060000	67	377
Cluster B	Q9I0D3	Cysteine synthase	cysK	+	0.00414618	0.00980594	0.493968	-1.15086	0.656895	amine biosynthetic process;amine metabolic process;biosynthetic process;carboxylic acid biosynthetic process;carboxylic acid metabolic process;cellular amine metabolic process;cellular amino acid biosynthetic process;cellular amino acid metabolic process;cellular biosynthetic process;cellular ketone metabolic process;cellular metabolic process;cellular nitrogen compound biosynthetic process;cellu…	carbon-oxygen lyase activity;catalytic activity;cysteine synthase activity;lyase activity;transferase activity		Cysteine and methionine metabolism;Sulfur metabolism	23	23	23	82.7	82.7	82.7	34.309	0	323.31	8133400000	228	324
Cluster B	Q9I5I4		PA0745	+	0.00805667	0.0166845	0.430492	-1.14315	0.712659		catalytic activity;isomerase activity		Aminobenzoate degradation;Benzoate degradation;beta-Alanine metabolism;Butanoate metabolism;Caprolactam degradation;Fatty acid metabolism;Geraniol degradation;Limonene and pinene degradation;Lysine degradation;Propanoate metabolism;Tryptophan metabolism;Valine, leucine and isoleucine degradation	29	29	29	77.9	77.9	77.9	29.904	0	230.33	4091800000	216	272
Cluster B	Q9HZT2		PA2915	+	0.00387088	0.00930017	0.426316	-1.14251	0.716192					3	3	3	13.2	13.2	13.2	32.013	0	4.3382	48142000	17	288
Cluster B	Q9HXZ2	Acetyl-coenzyme A carboxylase carboxyl transferase subunit alpha	accA	+	0.000165026	0.000803416	0.386734	-1.13561	0.748879	biosynthetic process;carboxylic acid biosynthetic process;carboxylic acid metabolic process;cellular biosynthetic process;cellular ketone metabolic process;cellular lipid metabolic process;cellular metabolic process;cellular process;fatty acid biosynthetic process;fatty acid metabolic process;lipid biosynthetic process;lipid metabolic process;metabolic process;monocarboxylic acid metabolic proces…	acetyl-CoA carboxylase activity;adenyl nucleotide binding;adenyl ribonucleotide binding;ATP binding;binding;catalytic activity;CoA carboxylase activity;ligase activity;ligase activity, forming carbon-carbon bonds;nucleotide binding;purine nucleotide binding;purine ribonucleoside triphosphate binding;purine ribonucleotide binding;ribonucleotide binding	acetyl-CoA carboxylase complex;cell part;cytoplasmic part;intracellular part;macromolecular complex;protein complex	Carbon fixation pathways in prokaryotes;Fatty acid biosynthesis;Propanoate metabolism;Pyruvate metabolism;Tetracycline biosynthesis	22	22	22	70.9	70.9	70.9	34.947	0	276.55	3045000000	177	316
Cluster B	Q9HTR9		PA5285	+	0.00141479	0.00421399	0.42503	-1.14231	0.717276					5	5	5	41	41	41	11.168	0	32.098	3144400000	48	105
Cluster B	Q9HW11	UPF0234 protein PA4395	PA4395	+	0.00220483	0.00595948	0.384236	-1.13513	0.750894					16	16	16	54.1	54.1	54.1	18.044	0	119.09	4272300000	148	159
Cluster B	Q9I6G8		PA0323	+	0.00101167	0.00322688	0.815289	-1.1158	0.300507	amine transport;establishment of localization;nitrogen compound transport;organic substance transport;polyamine transport;transport	amine binding;binding;polyamine binding	cell part;periplasmic space		21	21	21	66.6	66.6	66.6	38.901	0	145.41	2651100000	136	347
Cluster B	P31961	Phosphogluconate dehydratase	edd	+	0.00123324	0.00381662	0.830974	-1.10983	0.278856	carbohydrate metabolic process;cellular carbohydrate metabolic process;cellular metabolic process;cellular process;Entner-Doudoroff pathway;metabolic process;primary metabolic process;small molecule metabolic process	carbon-oxygen lyase activity;catalytic activity;hydro-lyase activity;lyase activity;phosphogluconate dehydratase activity		Pentose phosphate pathway	27	27	27	62.2	62.2	62.2	65.182	0	249.71	2457200000	175	608
Cluster B	Q9HVA2	Ketol-acid reductoisomerase	ilvC	+	9.2433e-07	2.19859e-05	0.820979	-1.11369	0.292715	amine biosynthetic process;amine metabolic process;biosynthetic process;branched chain family amino acid biosynthetic process;branched chain family amino acid metabolic process;carboxylic acid biosynthetic process;carboxylic acid metabolic process;cellular amine metabolic process;cellular amino acid biosynthetic process;cellular amino acid metabolic process;cellular biosynthetic process;cellular …	binding;catalytic activity;coenzyme binding;cofactor binding;ketol-acid reductoisomerase activity;oxidoreductase activity;oxidoreductase activity, acting on CH-OH group of donors;oxidoreductase activity, acting on the CH-OH group of donors, NAD or NADP as acceptor		Pantothenate and CoA biosynthesis;Valine, leucine and isoleucine biosynthesis	34	34	34	96.4	96.4	96.4	36.424	0	323.31	40623000000	486	338
Cluster B	Q9I0A0	Translation initiation factor IF-3	infC	+	0.00568474	0.0126201	0.75727	-1.13356	0.376286		binding;nucleic acid binding;RNA binding;translation factor activity, nucleic acid binding;translation initiation factor activity	cell part;cytoplasm;intracellular part		15	15	15	67.8	67.8	67.8	20.882	0	296.89	5535300000	181	183
Cluster B	G3XD64	Site-determining protein	fleN	+	0.00682022	0.0146525	0.75467	-1.13421	0.379537		adenyl nucleotide binding;adenyl ribonucleotide binding;ATP binding;binding;nucleotide binding;purine nucleotide binding;purine ribonucleoside triphosphate binding;purine ribonucleotide binding;ribonucleotide binding		Flagellar assembly	17	17	17	56.1	56.1	56.1	30.037	0	63.346	958040000	97	280
Cluster B	P09591	Elongation factor Tu	tufA	+	0.0034705	0.00849762	0.767101	-1.13099	0.363889		binding;catalytic activity;GTP binding;GTPase activity;guanyl nucleotide binding;guanyl ribonucleotide binding;hydrolase activity;hydrolase activity, acting on acid anhydrides;hydrolase activity, acting on acid anhydrides, in phosphorus-containing anhydrides;nucleic acid binding;nucleoside-triphosphatase activity;nucleotide binding;purine nucleotide binding;purine ribonucleoside triphosphate bind…	cell part;cytoplasm;intracellular part	Plant-pathogen interaction	43	43	43	95	95	95	43.369	0	323.31	169000000000	914	397
Cluster B	Q9I0J8	NADH-quinone oxidoreductase subunit E	nuoE	+	0.000476362	0.00184024	0.738954	-1.13789	0.398937	cellular metabolic process;cellular process;electron transport chain;generation of precursor metabolites and energy;metabolic process;oxidation-reduction process;respiratory electron transport chain	2 iron, 2 sulfur cluster binding;binding;catalytic activity;cation binding;cofactor binding;electron carrier activity;ion binding;iron-sulfur cluster binding;metal cluster binding;metal ion binding;NADH dehydrogenase (quinone) activity;NADH dehydrogenase (ubiquinone) activity;NADH dehydrogenase activity;oxidoreductase activity;oxidoreductase activity, acting on NADH or NADPH;oxidoreductase activi…	cell part;macromolecular complex;membrane part;NADH dehydrogenase complex;plasma membrane part;plasma membrane respiratory chain complex I;protein complex;respiratory chain complex I	Oxidative phosphorylation	10	10	10	53.6	53.6	53.6	18.088	0	115.55	1536200000	60	166
Cluster B	Q9I291	UTP--glucose-1-phosphate uridylyltransferase	galU	+	0.000491869	0.00186552	0.732732	-1.13924	0.406505	alcohol metabolic process;biosynthetic process;carbohydrate biosynthetic process;carbohydrate metabolic process;cellular carbohydrate metabolic process;cellular metabolic process;cellular nitrogen compound metabolic process;cellular process;glucose metabolic process;hexose metabolic process;lipopolysaccharide core region biosynthetic process;lipopolysaccharide core region metabolic process;metabo…	catalytic activity;nucleotidyltransferase activity;transferase activity;transferase activity, transferring phosphorus-containing groups;uridylyltransferase activity;UTP:glucose-1-phosphate uridylyltransferase activity;UTP-monosaccharide-1-phosphate uridylyltransferase activity		Amino sugar and nucleotide sugar metabolism;Galactose metabolism;Pentose and glucuronate interconversions;Starch and sucrose metabolism	13	13	13	62	62	62	31.236	0	208.37	1807900000	89	279
Cluster B	Q9I5Z0	S-adenosylmethionine synthase	metK	+	0.00176727	0.00497886	0.922678	-1.06259	0.139909	amine biosynthetic process;amine metabolic process;biosynthetic process;carboxylic acid biosynthetic process;carboxylic acid metabolic process;cellular amine metabolic process;cellular amino acid biosynthetic process;cellular amino acid metabolic process;cellular biosynthetic process;cellular ketone metabolic process;cellular metabolic process;cellular modified amino acid biosynthetic process;cel…	adenyl nucleotide binding;adenyl ribonucleotide binding;ATP binding;binding;catalytic activity;cation binding;ion binding;magnesium ion binding;metal ion binding;methionine adenosyltransferase activity;nucleotide binding;purine nucleotide binding;purine ribonucleoside triphosphate binding;purine ribonucleotide binding;ribonucleotide binding;transferase activity;transferase activity, transferring …	cell part;cytoplasm;intracellular part	Cysteine and methionine metabolism	24	24	24	75	75	75	42.709	0	245.19	5738100000	258	396
Cluster B	Q9HZJ3	3-ketoacyl-CoA thiolase	fadA	+	0.00034256	0.00144031	0.931734	-1.05655	0.124813	carboxylic acid catabolic process;carboxylic acid metabolic process;catabolic process;cellular catabolic process;cellular ketone metabolic process;cellular lipid catabolic process;cellular lipid metabolic process;cellular metabolic process;cellular process;fatty acid beta-oxidation;fatty acid catabolic process;fatty acid metabolic process;fatty acid oxidation;lipid catabolic process;lipid metabol…	acetyl-CoA C-acyltransferase activity;C-acyltransferase activity;catalytic activity;transferase activity;transferase activity, transferring acyl groups;transferase activity, transferring acyl groups other than amino-acyl groups	cell part;cytoplasm;intracellular part	alpha-Linolenic acid metabolism;Benzoate degradation;Ethylbenzene degradation;Fatty acid metabolism;Geraniol degradation;Valine, leucine and isoleucine degradation	18	18	18	61.1	61.1	61.1	41.643	0	249.95	4388700000	140	391
Cluster B	Q9HY01	S-(hydroxymethyl)glutathione dehydrogenase	adhC	+	0.000151813	0.000768294	0.962102	-1.03402	0.0719138	alcohol metabolic process;ethanol metabolic process;ethanol oxidation;metabolic process;oxidation-reduction process;primary alcohol metabolic process;small molecule metabolic process	binding;catalytic activity;cation binding;ion binding;metal ion binding;oxidoreductase activity;oxidoreductase activity, acting on CH-OH group of donors;oxidoreductase activity, acting on the CH-OH group of donors, NAD or NADP as acceptor;S-(hydroxymethyl)glutathione dehydrogenase activity;transition metal ion binding;zinc ion binding		Chloroalkane and chloroalkene degradation;Drug metabolism - cytochrome P450;Fatty acid metabolism;Glycolysis / Gluconeogenesis;Metabolism of xenobiotics by cytochrome P450;Methane metabolism;Naphthalene degradation;Retinol metabolism;Tyrosine metabolism	11	11	11	38.6	38.6	38.6	39.208	0	43.077	1147500000	78	370
Cluster B	P37798	Biotin carboxylase	accC	+	0.0067816	0.0145883	0.925441	-1.06077	0.135333	biosynthetic process;carboxylic acid biosynthetic process;carboxylic acid metabolic process;cellular biosynthetic process;cellular ketone metabolic process;cellular lipid metabolic process;cellular metabolic process;cellular process;fatty acid biosynthetic process;fatty acid metabolic process;lipid biosynthetic process;lipid metabolic process;metabolic process;monocarboxylic acid metabolic proces…	acetyl-CoA carboxylase activity;adenyl nucleotide binding;adenyl ribonucleotide binding;ATP binding;binding;biotin carboxylase activity;catalytic activity;cation binding;CoA carboxylase activity;ion binding;ligase activity;ligase activity, forming carbon-carbon bonds;ligase activity, forming carbon-nitrogen bonds;metal ion binding;nucleotide binding;purine nucleotide binding;purine ribonucleoside…		Carbon fixation pathways in prokaryotes;Fatty acid biosynthesis;Propanoate metabolism;Pyruvate metabolism;Tetracycline biosynthesis	28	28	28	65	65	65	48.887	0	278.78	4706600000	220	449
Cluster B	Q9HT22	Bifunctional protein GlmU;Glucosamine-1-phosphate N-acetyltransferase;UDP-N-acetylglucosamine pyrophosphorylase	glmU	+	0.0016106	0.00463954	0.930802	-1.05718	0.126381	alcohol biosynthetic process;alcohol metabolic process;amine metabolic process;amino sugar biosynthetic process;amino sugar metabolic process;aminoglycan biosynthetic process;aminoglycan metabolic process;anatomical structure morphogenesis;biological regulation;biosynthetic process;carbohydrate biosynthetic process;carbohydrate metabolic process;cell morphogenesis;cell wall macromolecule biosynth…	acetyltransferase activity;binding;catalytic activity;cation binding;glucosamine-1-phosphate N-acetyltransferase activity;ion binding;magnesium ion binding;metal ion binding;N-acetyltransferase activity;N-acyltransferase activity;nucleotidyltransferase activity;transferase activity;transferase activity, transferring acyl groups;transferase activity, transferring acyl groups other than amino-acyl …	cell part;cytoplasm;intracellular part	Amino sugar and nucleotide sugar metabolism	16	16	16	48	48	48	48.851	0	88.405	764220000	94	454
Cluster B	Q9I6C0		ftsE	+	0.0199089	0.0355288	0.892109	-1.08096	0.188852	cell division;cellular process	adenyl nucleotide binding;adenyl ribonucleotide binding;ATP binding;ATPase activity;binding;catalytic activity;hydrolase activity;hydrolase activity, acting on acid anhydrides;hydrolase activity, acting on acid anhydrides, in phosphorus-containing anhydrides;nucleoside-triphosphatase activity;nucleotide binding;purine nucleotide binding;purine ribonucleoside triphosphate binding;purine ribonucleo…		ABC transporters	6	6	6	38.1	38.1	38.1	24.612	0	29.283	149860000	30	223
Cluster B	Q9HWX2	Riboflavin biosynthesis protein RibD	ribD	+	0.0177109	0.032228	0.911817	-1.06946	0.15764	biosynthetic process;cellular biosynthetic process;cellular metabolic process;cellular nitrogen compound biosynthetic process;cellular nitrogen compound metabolic process;cellular process;flavin-containing compound biosynthetic process;flavin-containing compound metabolic process;heterocycle biosynthetic process;heterocycle metabolic process;metabolic process;nitrogen compound metabolic process;r…	5-amino-6-(5-phosphoribosylamino)uracil reductase activity;binding;catalytic activity;cation binding;coenzyme binding;cofactor binding;deaminase activity;diaminohydroxyphosphoribosylaminopyrimidine deaminase activity;hydrolase activity;hydrolase activity, acting on carbon-nitrogen (but not peptide) bonds;hydrolase activity, acting on carbon-nitrogen (but not peptide) bonds, in cyclic amidines;ion…		Riboflavin metabolism	11	11	11	42.6	42.6	42.6	39.764	0	37.54	125720000	37	373
Cluster B	Q9HYU8		PA3295	+	0.00104636	0.00330586	0.909037	-1.07115	0.162117		catalytic activity			6	6	6	38.6	38.6	38.6	16.165	0	59.409	1616400000	55	145
Cluster C	Q9I406	Gamma-glutamyltranspeptidase;Gamma-glutamyltranspeptidase large chain;Gamma-glutamyltranspeptidase small chain	ggt	+	7.81925e-06	9.29932e-05	-0.981011	-0.0369538	1.01796	amine biosynthetic process;amine metabolic process;biosynthetic process;carboxylic acid biosynthetic process;carboxylic acid metabolic process;cellular amine metabolic process;cellular amino acid biosynthetic process;cellular amino acid metabolic process;cellular biosynthetic process;cellular ketone metabolic process;cellular metabolic process;cellular modified amino acid biosynthetic process;cel…	catalytic activity;gamma-glutamyltransferase activity;transferase activity;transferase activity, transferring acyl groups;transferase activity, transferring amino-acyl groups	cell part;periplasmic space	Arachidonic acid metabolism;Cyanoamino acid metabolism;Glutathione metabolism;Taurine and hypotaurine metabolism	32	32	32	67.1	67.1	67.1	59.873	0	295.16	7108500000	312	557
Cluster C	Q9I3J2		PA1521	+	0.00142153	0.00422652	-0.980398	-0.0381146	1.01851	catabolic process;cellular aromatic compound metabolic process;cellular catabolic process;cellular metabolic process;cellular nitrogen compound catabolic process;cellular nitrogen compound metabolic process;cellular process;guanine catabolic process;guanine metabolic process;heterocycle catabolic process;heterocycle metabolic process;metabolic process;nitrogen compound metabolic process;nucleobas…	binding;catalytic activity;cation binding;deaminase activity;guanine deaminase activity;hydrolase activity;hydrolase activity, acting on carbon-nitrogen (but not peptide) bonds;hydrolase activity, acting on carbon-nitrogen (but not peptide) bonds, in cyclic amidines;ion binding;metal ion binding;transition metal ion binding;zinc ion binding		Purine metabolism	14	14	14	44	44	44	48.311	0	50.582	343910000	66	434
Cluster C	Q9HZZ0		PA2854	+	0.000316322	0.00134356	-0.980332	-0.0382387	1.01857		catalytic activity;transferase activity			11	11	11	45.8	45.8	45.8	34.799	0	90.593	974000000	86	323
Cluster C	Q9HZ19		csaA	+	7.62515e-05	0.000461668	-0.991598	-0.0165967	1.0082		binding;nucleic acid binding;RNA binding;tRNA binding			6	6	6	81.1	81.1	81.1	12.091	0	132.02	1268600000	63	111
Cluster C	Q9HXG6		PA3838	+	2.37782e-05	0.000189429	-0.978156	-0.0423437	1.0205		adenyl nucleotide binding;adenyl ribonucleotide binding;ATP binding;ATPase activity;binding;catalytic activity;hydrolase activity;hydrolase activity, acting on acid anhydrides;hydrolase activity, acting on acid anhydrides, in phosphorus-containing anhydrides;nucleoside-triphosphatase activity;nucleotide binding;purine nucleotide binding;purine ribonucleoside triphosphate binding;purine ribonucleo…			16	16	16	73.5	73.5	73.5	28.444	0	120.17	870350000	96	264
Cluster C	P11436	Aliphatic amidase	amiE	+	0.000574358	0.00211105	-0.976842	-0.0448091	1.02165	carbon utilization;catabolic process;cellular amide catabolic process;cellular amide metabolic process;cellular catabolic process;cellular metabolic process;cellular nitrogen compound catabolic process;cellular nitrogen compound metabolic process;cellular process;metabolic process;nitrogen compound metabolic process	amidase activity;catalytic activity;hydrolase activity;hydrolase activity, acting on carbon-nitrogen (but not peptide) bonds;hydrolase activity, acting on carbon-nitrogen (but not peptide) bonds, in linear amides		Aminobenzoate degradation;Arginine and proline metabolism;Cyanoamino acid metabolism;Phenylalanine metabolism;Styrene degradation;Tryptophan metabolism	22	22	22	58.1	58.1	58.1	38.494	0	323.31	1819700000	125	346
Cluster C	Q9HVD6		PA4656	+	0.0296851	0.0492779	-0.987665	-0.0242304	1.0119		binding;catalytic activity;coenzyme binding;cofactor binding			4	4	4	18.7	18.7	18.7	33.851	0	12.901	79925000	19	305
Cluster C	Q9I5R5		PA0656	+	0.0143698	0.0270043	-0.955803	-0.0831958	1.039		catalytic activity			4	4	4	76.8	76.8	76.8	12.724	0	37.714	433920000	30	112
Cluster C	Q9I2L6		PA1881	+	6.03439e-06	7.72866e-05	-0.954369	-0.0857416	1.04011		2 iron, 2 sulfur cluster binding;binding;catalytic activity;cation binding;electron carrier activity;ion binding;iron-sulfur cluster binding;metal cluster binding;metal ion binding;oxidoreductase activity			9	9	9	60.8	60.8	60.8	15.959	0	74.955	1044100000	64	153
Cluster C	Q9HVM0		PA4564	+	0.0075985	0.0158939	-0.949941	-0.0935445	1.04349					10	10	10	63.6	63.6	63.6	16.724	0	61.183	736020000	61	154
Cluster C	Q9HZJ5	DNA topoisomerase 1	topA	+	0.000915061	0.00298156	-0.958246	-0.0788414	1.03709	cellular macromolecule metabolic process;cellular metabolic process;cellular nitrogen compound metabolic process;cellular process;DNA conformation change;DNA metabolic process;DNA topological change;macromolecule metabolic process;metabolic process;nitrogen compound metabolic process;nucleic acid metabolic process;nucleobase-containing compound metabolic process;primary metabolic process	ATPase activity;ATPase activity, coupled;binding;catalytic activity;cation binding;DNA binding;DNA topoisomerase (ATP-hydrolyzing) activity;DNA topoisomerase activity;DNA topoisomerase type I activity;DNA-dependent ATPase activity;hydrolase activity;hydrolase activity, acting on acid anhydrides;hydrolase activity, acting on acid anhydrides, in phosphorus-containing anhydrides;ion binding;isomeras…	cell part;chromosome;intracellular non-membrane-bounded organelle;intracellular organelle;intracellular part;non-membrane-bounded organelle;organelle		20	20	20	35.8	35.8	35.8	97.282	0	50.136	396130000	87	868
Cluster C	Q9I162		PA2419	+	0.000764162	0.00261259	-0.968545	-0.0601907	1.02874		catalytic activity;hydrolase activity			10	10	10	73.9	73.9	73.9	24.271	0	154.04	1142500000	76	226
Cluster C	Q9I4G3	Periplasmic nitrate reductase	napA	+	8.39432e-05	0.000499162	-0.967539	-0.0620337	1.02957	aromatic compound biosynthetic process;biosynthetic process;cellular aromatic compound metabolic process;cellular biosynthetic process;cellular metabolic process;cellular nitrogen compound biosynthetic process;cellular nitrogen compound metabolic process;cellular process;coenzyme biosynthetic process;coenzyme metabolic process;cofactor biosynthetic process;cofactor metabolic process;heterocycle b…	4 iron, 4 sulfur cluster binding;binding;catalytic activity;cation binding;electron carrier activity;ion binding;iron ion binding;iron-sulfur cluster binding;metal cluster binding;metal ion binding;molybdenum ion binding;nitrate reductase activity;oxidoreductase activity;oxidoreductase activity, acting on other nitrogenous compounds as donors;transition metal ion binding	cell part;periplasmic space	Nitrogen metabolism	35	35	35	50.1	50.1	50.1	92.974	0	214.34	2421600000	183	829
Cluster C	Q9HU18		PA5167	+	1.35836e-05	0.000143143	-0.966941	-0.0631273	1.03007	C4-dicarboxylate transport;carboxylic acid transport;dicarboxylic acid transport;establishment of localization;organic acid transport;organic substance transport;transport		cell part;external encapsulating structure part;outer membrane-bounded periplasmic space;periplasmic space	Two-component system	31	31	31	74.3	74.3	74.3	37.05	0	323.31	24797000000	320	331
Cluster C	Q9I3Z0		PA1354	+	0.00530371	0.0119012	-1.0276	0.0576914	0.969905					6	6	6	60.3	60.3	60.3	15.959	0	36.984	401060000	29	141
Cluster C	Q03456	Ferric uptake regulation protein	fur	+	2.67826e-05	0.00020645	-1.03028	0.0635927	0.966686	biological regulation;biosynthetic process;cellular biosynthetic process;cellular macromolecule biosynthetic process;cellular macromolecule metabolic process;cellular metabolic process;cellular nitrogen compound metabolic process;cellular process;cofactor biosynthetic process;cofactor metabolic process;macromolecule biosynthetic process;macromolecule metabolic process;metabolic process;negative r…	binding;cation binding;DNA binding;ferrous iron binding;ion binding;iron ion binding;metal ion binding;nucleic acid binding;nucleic acid binding transcription factor activity;regulatory region DNA binding;regulatory region nucleic acid binding;sequence-specific DNA binding transcription factor activity;transcription regulatory region DNA binding;transition metal ion binding	cell part;cytoplasm;intracellular part		10	10	10	57.5	57.5	57.5	15.234	0	203.5	13561000000	147	134
Cluster C	Q9I2L7		PA1880	+	1.35034e-06	2.95831e-05	-1.02966	0.0622279	0.967433		catalytic activity;oxidoreductase activity			39	39	39	62	62	62	77.656	0	323.31	3699300000	237	731
Cluster C	Q9I6A7		PA0388	+	6.68955e-05	0.000417157	-1.03835	0.0817254	0.95663					12	12	12	73.4	73.4	73.4	15.302	0	137.22	12918000000	145	139
Cluster C	Q9I5U3	Chaperone SurA	surA	+	5.82666e-05	0.000377486	-1.03431	0.0725851	0.96173	biological regulation;cellular component assembly;cellular component assembly at cellular level;cellular component organization;cellular component organization at cellular level;cellular component organization or biogenesis;cellular component organization or biogenesis at cellular level;cellular macromolecule metabolic process;cellular membrane organization;cellular metabolic process;cellular pro…	binding;catalytic activity;cis-trans isomerase activity;isomerase activity;peptide binding;peptidyl-prolyl cis-trans isomerase activity	cell part;external encapsulating structure part;outer membrane-bounded periplasmic space;periplasmic space		37	37	37	82.3	82.3	82.3	46.953	0	323.31	8171900000	326	417
Cluster C	Q9HVT2	UPF0192 protein PA4489	PA4489	+	0.00410909	0.00973206	-1.03819	0.0813408	0.956845		endopeptidase inhibitor activity;endopeptidase regulator activity;enzyme inhibitor activity;enzyme regulator activity;peptidase inhibitor activity;peptidase regulator activity			48	48	48	48	48	48	167.43	0	232.29	4191300000	196	1516
Cluster C	Q9HYJ0		PA3415	+	0.000210605	0.000968665	-1.03558	0.0754348	0.960146		catalytic activity;transferase activity;transferase activity, transferring acyl groups		Citrate cycle (TCA cycle);Glycolysis / Gluconeogenesis;Pyruvate metabolism	13	13	13	56.5	56.5	56.5	39.52	0	93.468	875830000	83	370
Cluster C	Q9HYX8	Peptidyl-prolyl cis-trans isomerase	PA3262	+	0.0236871	0.0410396	-1.04638	0.100327	0.946055	cellular macromolecule metabolic process;cellular metabolic process;cellular process;cellular protein metabolic process;macromolecule metabolic process;metabolic process;primary metabolic process;protein folding;protein metabolic process	catalytic activity;cis-trans isomerase activity;isomerase activity;peptidyl-prolyl cis-trans isomerase activity			11	11	11	44.3	44.3	44.3	26.845	0	56.897	1383800000	81	253
Cluster C	Q9I398		PA1624	+	2.18999e-05	0.000186038	-1.04236	0.0909307	0.951429					11	11	11	54.1	54.1	54.1	29.533	0	70.009	642540000	68	268
Cluster C	Q9I5X1	Alkyl hydroperoxide reductase AhpD	PA0565	+	4.19743e-08	3.67828e-06	-1.00467	0.00940411	0.995265		antioxidant activity;catalytic activity;oxidoreductase activity;oxidoreductase activity, acting on paired donors, with incorporation or reduction of molecular oxygen;oxidoreductase activity, acting on peroxide as acceptor;peroxidase activity;peroxiredoxin activity			11	11	11	90.2	90.2	90.2	11.759	0	207.78	8704000000	119	112
Cluster C	Q9I4G6		PA1171	+	0.00142789	0.00423786	-1.0111	0.0225787	0.988519					13	13	13	43.7	43.7	43.7	42.682	0	46.869	365160000	50	398
Cluster C	Q9I3P2		PA1470	+	0.00250522	0.00654817	-1.00651	0.0131476	0.993361		catalytic activity;oxidoreductase activity		Biosynthesis of unsaturated fatty acids;Fatty acid biosynthesis	10	10	10	53.9	53.9	53.9	25.365	0	54.506	893690000	86	245
Cluster C	Q9HV66	Acetyl-coenzyme A synthetase 2	acsA2	+	0.00339424	0.00834773	-1.00716	0.0144854	0.992679	acetate metabolic process;acetyl-CoA biosynthetic process;acetyl-CoA biosynthetic process from acetate;acetyl-CoA metabolic process;biosynthetic process;carboxylic acid metabolic process;cellular biosynthetic process;cellular ketone metabolic process;cellular metabolic process;cellular process;coenzyme biosynthetic process;coenzyme metabolic process;cofactor biosynthetic process;cofactor metaboli…	acetate-CoA ligase activity;acid-thiol ligase activity;adenyl nucleotide binding;adenyl ribonucleotide binding;AMP binding;ATP binding;binding;catalytic activity;cation binding;CoA-ligase activity;ion binding;ligase activity;ligase activity, forming carbon-sulfur bonds;metal ion binding;nucleotide binding;purine nucleotide binding;purine ribonucleoside triphosphate binding;purine ribonucleotide b…		Carbon fixation pathways in prokaryotes;Glycolysis / Gluconeogenesis;Methane metabolism;Propanoate metabolism;Pyruvate metabolism	21	20	20	51.3	49.5	49.5	71.623	0	110.68	911810000	104	645
Cluster C	Q9HV95		PA4702	+	1.05926e-05	0.000116799	-1.00831	0.0168392	0.991474					6	6	6	68.7	68.7	68.7	12.947	0	85.453	1878800000	63	115
Cluster C	Q9I4H1		PA1166	+	0.00191134	0.00530397	-1.00289	0.00580309	0.997086		catalytic activity;hydrolase activity			14	14	14	59.9	59.9	59.9	28.156	0	122.99	966220000	82	262
Cluster C	Q9HX85		PA3931	+	2.18919e-08	2.60357e-06	-0.995034	-0.00985842	1.00489				ABC transporters	14	14	14	54.1	54.1	54.1	28.101	0	142.61	2386300000	115	259
Cluster C	Q9HZ04		PA3236	+	1.03673e-05	0.00011585	-1.00103	0.00207142	0.998963	amine transport;amino acid transport;betaine transport;carboxylic acid transport;cation transport;establishment of localization;glycine betaine transport;ion transport;modified amino acid transport;nitrogen compound transport;organic acid transport;organic cation transport;organic substance transport;quaternary ammonium group transport;transport	binding;quaternary ammonium group binding;transporter activity		ABC transporters	18	18	18	74.7	74.7	74.7	31.08	0	293.74	5875400000	217	285
Cluster C	Q9I4T3		PA1041	+	0.0175813	0.0320273	-1.02112	0.0436702	0.977449			cell outer membrane;cell part;external encapsulating structure part;integral to membrane;intrinsic to membrane;membrane;membrane part;outer membrane;plasma membrane		12	12	12	46.7	46.7	46.7	21.747	0	323.31	5249300000	114	210
Cluster C	Q9I0T0		PA2554	+	0.0250456	0.0427263	-1.02341	0.0485857	0.974822		catalytic activity;oxidoreductase activity			13	13	13	77.3	77.3	77.3	26.426	0	82.385	702910000	59	255
Cluster C	Q9HVS4		PA4497	+	1.82463e-05	0.000169721	-1.02341	0.0485895	0.974819	cellular process;establishment of localization;transmembrane transport;transport		ATP-binding cassette (ABC) transporter complex;cell part;macromolecular complex;membrane part;protein complex	ABC transporters	15	14	14	45.7	43.6	43.6	59.496	0	45.701	277830000	49	532
Cluster C	Q9HZI3	Probable lipid kinase YegS-like	PA3023	+	0.00055372	0.00205333	-1.02251	0.0466571	0.975855	activation of protein kinase activity;activation of protein kinase C activity by G-protein coupled receptor protein signaling pathway;biological regulation;biosynthetic process;cell surface receptor linked signaling pathway;cellular biosynthetic process;cellular lipid metabolic process;cellular metabolic process;cellular process;cellular response to stimulus;G-protein coupled receptor protein sig…	adenyl nucleotide binding;adenyl ribonucleotide binding;ATP binding;binding;catalytic activity;cation binding;diacylglycerol kinase activity;ion binding;kinase activity;lipid kinase activity;magnesium ion binding;metal ion binding;NAD+ kinase activity;nucleotide binding;phosphotransferase activity, alcohol group as acceptor;purine nucleotide binding;purine ribonucleoside triphosphate binding;puri…	cell part;cytoplasm;intracellular part		11	11	11	53.3	53.3	53.3	31.504	0	49.6	513890000	59	302
Cluster C	Q9I5T9		PA0599	+	0.000523962	0.00197375	-1.01948	0.0401806	0.979304					7	7	7	29.2	29.2	29.2	37.979	0	50.036	339080000	44	353
Cluster C	Q59641	Peptidyl-prolyl cis-trans isomerase A	ppiA	+	0.00041889	0.00166456	-1.01761	0.0362119	0.981402	cellular macromolecule metabolic process;cellular metabolic process;cellular process;cellular protein metabolic process;macromolecule metabolic process;metabolic process;primary metabolic process;protein folding;protein metabolic process	catalytic activity;cis-trans isomerase activity;isomerase activity;peptidyl-prolyl cis-trans isomerase activity	cell part;periplasmic space		11	11	11	65.8	65.8	65.8	20.104	0	106.69	1099500000	64	187
Cluster C	Q9I2Y9		PA1748	+	0.0204655	0.0362886	-1.01649	0.0338405	0.98265		catalytic activity;isomerase activity		Aminobenzoate degradation;Benzoate degradation;beta-Alanine metabolism;Butanoate metabolism;Caprolactam degradation;Fatty acid metabolism;Geraniol degradation;Limonene and pinene degradation;Lysine degradation;Propanoate metabolism;Tryptophan metabolism;Valine, leucine and isoleucine degradation	10	10	10	75.1	75.1	75.1	24.412	0	190.56	1553400000	101	229
Cluster C	Q9I718		senC	+	0.00235103	0.00625314	-1.1318	0.36775	0.764055					5	5	5	55	55	55	23.019	0	33.611	374790000	35	211
Cluster C	Q9I6G1	Ribose-5-phosphate isomerase A	rpiA	+	0.0171791	0.0313976	-1.14694	0.457713	0.689225	alcohol metabolic process;carbohydrate metabolic process;cellular carbohydrate metabolic process;cellular metabolic process;cellular process;metabolic process;monosaccharide metabolic process;pentose metabolic process;pentose-phosphate shunt, non-oxidative branch;primary metabolic process;small molecule metabolic process	catalytic activity;intramolecular oxidoreductase activity;intramolecular oxidoreductase activity, interconverting aldoses and ketoses;isomerase activity;ribose-5-phosphate isomerase activity		Carbon fixation in photosynthetic organisms;Pentose phosphate pathway	14	14	14	87.4	87.4	87.4	23.721	0	157.13	2794200000	150	223
Cluster C	Q9I5V1		PA0586	+	0.0100377	0.0200154	-1.13484	0.382741	0.752097					12	12	12	32.7	32.7	32.7	60.814	0	83.789	678940000	53	517
Cluster C	Q9I417		PA1327	+	0.00234253	0.00625051	-1.13743	0.39642	0.741013		binding;catalytic activity;cation binding;hydrolase activity;ion binding;metal ion binding;nucleic acid binding;peptidase activity;peptidase activity, acting on L-amino acid peptides;serine hydrolase activity;serine-type peptidase activity			22	22	22	46.3	46.3	46.3	72.504	0	42.431	289450000	75	656
Cluster C	Q9I2N5		PA1860	+	1.59427e-06	3.19815e-05	-1.14152	0.420081	0.721437	antibiotic biosynthetic process;antibiotic metabolic process;biosynthetic process;cellular biosynthetic process;cellular metabolic process;cellular process;drug metabolic process;metabolic process	catalytic activity;methyltransferase activity;transferase activity;transferase activity, transferring one-carbon groups			9	9	9	41.8	41.8	41.8	32.035	0	39.899	212310000	43	275
Cluster C	Q9I299		liuD	+	0.00220321	0.00596479	-1.13615	0.389557	0.746595	catabolic process;cellular catabolic process;cellular lipid catabolic process;cellular lipid metabolic process;cellular metabolic process;cellular process;isoprenoid catabolic process;isoprenoid metabolic process;lipid catabolic process;lipid metabolic process;metabolic process;primary metabolic process	adenyl nucleotide binding;adenyl ribonucleotide binding;ATP binding;binding;biotin carboxylase activity;catalytic activity;cation binding;CoA carboxylase activity;ion binding;ligase activity;ligase activity, forming carbon-carbon bonds;ligase activity, forming carbon-nitrogen bonds;metal ion binding;methylcrotonoyl-CoA carboxylase activity;nucleotide binding;purine nucleotide binding;purine ribon…		Valine, leucine and isoleucine degradation	11	11	11	29.6	29.6	29.6	71.282	0	63.404	264830000	58	655
Cluster C	Q9I1E0		PA2338	+	2.12907e-05	0.000183674	-1.12972	0.357957	0.771758		transporter activity		ABC transporters	13	13	13	47	47	47	47.323	0	36.073	275330000	54	436
Cluster C	Q9HZW2		atuR	+	0.00293585	0.00738398	-1.14421	0.437642	0.706572	biological regulation;biosynthetic process;cellular biosynthetic process;cellular macromolecule biosynthetic process;cellular macromolecule metabolic process;cellular metabolic process;cellular nitrogen compound metabolic process;cellular process;macromolecule biosynthetic process;macromolecule metabolic process;metabolic process;negative regulation of biological process;negative regulation of ce…	binding;DNA binding;nucleic acid binding			6	6	6	42.4	42.4	42.4	22.057	0	32.412	168590000	34	198
Cluster C	Q9HZE0	NAD-specific glutamate dehydrogenase	gdhB	+	0.000211272	0.000969057	-1.13726	0.395463	0.741793	2-oxoglutarate metabolic process;amine catabolic process;amine metabolic process;carboxylic acid catabolic process;carboxylic acid metabolic process;catabolic process;cellular amine metabolic process;cellular amino acid catabolic process;cellular amino acid metabolic process;cellular catabolic process;cellular ketone metabolic process;cellular metabolic process;cellular nitrogen compound metaboli…	catalytic activity;glutamate dehydrogenase (NAD+) activity;oxidoreductase activity;oxidoreductase activity, acting on the CH-NH2 group of donors;oxidoreductase activity, acting on the CH-NH2 group of donors, NAD or NADP as acceptor		Alanine, aspartate and glutamate metabolism;Arginine and proline metabolism;Nitrogen metabolism	60	60	60	46.5	46.5	46.5	182.64	0	323.31	2253900000	281	1620
Cluster C	Q9HZ51		PA3187	+	0.0150721	0.0280706	-1.1374	0.396252	0.741149		adenyl nucleotide binding;adenyl ribonucleotide binding;ATP binding;ATPase activity;binding;catalytic activity;hydrolase activity;hydrolase activity, acting on acid anhydrides;hydrolase activity, acting on acid anhydrides, catalyzing transmembrane movement of substances;hydrolase activity, acting on acid anhydrides, in phosphorus-containing anhydrides;nucleoside-triphosphatase activity;nucleotide…	ATP-binding cassette (ABC) transporter complex;cell part;macromolecular complex;membrane part;protein complex		13	13	13	44	44	44	42.24	0	79.946	684860000	65	386
Cluster C	Q9HW32		icmP	+	0.000224026	0.00102193	-1.1377	0.397887	0.739813					25	25	25	65.5	65.5	65.5	47.23	0	222.36	2524500000	158	446
Cluster C	Q9HVR9		PA4502	+	0.00147777	0.00437033	-1.14443	0.439156	0.705277	cellular process;establishment of localization;transmembrane transport;transport		ATP-binding cassette (ABC) transporter complex;cell part;macromolecular complex;membrane part;protein complex	ABC transporters	20	20	20	66.3	66.3	66.3	58.611	0	76.529	1484300000	130	531
Cluster C	Q9HV15		PA4793	+	0.00814854	0.0167912	-1.13145	0.36606	0.76539					4	4	4	29.9	29.9	29.9	21.281	0	32.589	275350000	23	187
Cluster C	P53641	Superoxide dismutase [Fe]	sodB	+	0.0279964	0.0470374	-1.13679	0.392971	0.743823		antioxidant activity;binding;catalytic activity;cation binding;ion binding;metal ion binding;oxidoreductase activity;oxidoreductase activity, acting on superoxide radicals as acceptor;superoxide dismutase activity		Huntington's disease;Peroxisome	12	12	12	70.5	70.5	70.5	21.351	0	323.31	48115000000	300	193
Cluster C	P23926	Transcriptional activator protein anr	anr	+	0.00268293	0.00689364	-1.13698	0.393972	0.743008	biological regulation;biosynthetic process;cellular biosynthetic process;cellular macromolecule biosynthetic process;cellular macromolecule metabolic process;cellular metabolic process;cellular nitrogen compound biosynthetic process;cellular nitrogen compound metabolic process;cellular process;cyanide biosynthetic process;cyanide metabolic process;macromolecule biosynthetic process;macromolecule …	binding;DNA binding;nucleic acid binding;nucleic acid binding transcription factor activity;regulatory region DNA binding;regulatory region nucleic acid binding;sequence-specific DNA binding transcription factor activity;transcription regulatory region DNA binding	cell part;intracellular		7	7	7	30.7	30.7	30.7	27.129	0	19.767	167510000	29	244
Cluster C	G3XDA8	Phosphate-binding protein PstS	pstS	+	5.5346e-05	0.000364234	-1.14135	0.419061	0.722291	anion transport;biological adhesion;cell adhesion;cellular process;establishment of localization;inorganic anion transport;ion transport;multi-organism process;pathogenesis;phosphate ion transport;transport	anion binding;binding;ion binding;phosphate ion binding	cell part;extracellular region;periplasmic space	ABC transporters;ko05152;Two-component system	21	21	21	79.3	79.3	79.3	34.473	0	323.31	20129000000	289	323
Cluster C	O33407	Esterase EstA	estA	+	2.13686e-05	0.000183395	-1.13895	0.404889	0.734064	bacterial-type flagellar cell motility;bacterial-type flagellar swarming motility;biofilm formation;biosynthetic process;cell motility;cellular biosynthetic process;cellular component movement;cellular lipid metabolic process;cellular metabolic process;cellular process;ciliary or flagellar motility;flagellar cell motility;glycolipid biosynthetic process;glycolipid metabolic process;lipid biosynth…	carboxylic ester hydrolase activity;catalytic activity;hydrolase activity;hydrolase activity, acting on ester bonds;lipase activity	cell outer membrane;cell part;external encapsulating structure part;integral to membrane;intrinsic to membrane;membrane;membrane part;outer membrane		22	22	22	44.4	44.4	44.4	69.608	0	135.5	1609200000	127	646
Cluster C	Q9I0D1		PA2711	+	0.00258779	0.00672178	-1.05939	0.131854	0.927532	amine transport;establishment of localization;nitrogen compound transport;organic substance transport;polyamine transport;transport	amine binding;binding;polyamine binding	cell part;periplasmic space	ABC transporters	9	9	9	44.9	44.9	44.9	40.111	0	22.796	220400000	33	363
Cluster C	Q9HVS5		PA4496	+	8.74046e-07	2.10911e-05	-1.05403	0.118634	0.935391	cellular process;establishment of localization;transmembrane transport;transport		ATP-binding cassette (ABC) transporter complex;cell part;macromolecular complex;membrane part;protein complex	ABC transporters;Bacterial chemotaxis	38	38	29	78.2	78.2	67.4	60.076	0	323.31	11135000000	255	537
Cluster C	Q9HZY7		PA2857	+	0.000344535	0.00144133	-1.06053	0.134719	0.925811		adenyl nucleotide binding;adenyl ribonucleotide binding;ATP binding;ATPase activity;binding;catalytic activity;hydrolase activity;hydrolase activity, acting on acid anhydrides;hydrolase activity, acting on acid anhydrides, in phosphorus-containing anhydrides;nucleoside-triphosphatase activity;nucleotide binding;purine nucleotide binding;purine ribonucleoside triphosphate binding;purine ribonucleo…			6	6	6	35.7	35.7	35.7	24.585	0	17.971	255960000	49	227
Cluster C	Q9I6D3		PA0361	+	0.00665213	0.0144216	-1.06105	0.136034	0.925019	amine metabolic process;carboxylic acid metabolic process;cellular amine metabolic process;cellular amino acid metabolic process;cellular ketone metabolic process;cellular metabolic process;cellular modified amino acid metabolic process;cellular nitrogen compound metabolic process;cellular process;glutathione metabolic process;metabolic process;nitrogen compound metabolic process;organic acid met…	catalytic activity;gamma-glutamyltransferase activity;transferase activity;transferase activity, transferring acyl groups;transferase activity, transferring amino-acyl groups		Arachidonic acid metabolism;Cyanoamino acid metabolism;Glutathione metabolism;Taurine and hypotaurine metabolism	17	17	17	38.5	38.5	38.5	62.061	0	48.973	416750000	52	577
Cluster C	Q9I5T6		PA0602	+	0.000370979	0.0015327	-1.0667	0.150442	0.916255					11	11	11	51.5	51.5	51.5	37.833	0	62.447	261580000	41	344
Cluster C	Q9I2T4		PA1810	+	0.000104352	0.00058698	-1.06501	0.146091	0.918918	cellular process;establishment of localization;transmembrane transport;transport		ATP-binding cassette (ABC) transporter complex;cell part;macromolecular complex;membrane part;protein complex	ABC transporters	28	28	28	54.3	54.3	54.3	70.473	0	158.84	1686400000	188	615
Cluster C	Q9I1N2		pslG	+	0.0097377	0.0195341	-1.06859	0.155374	0.913219	carbohydrate metabolic process;metabolic process;primary metabolic process	catalytic activity;hydrolase activity;hydrolase activity, acting on glycosyl bonds;hydrolase activity, hydrolyzing O-glycosyl compounds		Amino sugar and nucleotide sugar metabolism;Starch and sucrose metabolism	12	12	12	39.1	39.1	39.1	50.071	0	28.864	222550000	51	442
Cluster C	Q9I0E3		PA2699	+	0.00152076	0.00445786	-1.06628	0.149358	0.916921		catalytic activity;hydrolase activity;hydrolase activity, acting on carbon-nitrogen (but not peptide) bonds			27	27	27	53.6	53.6	53.6	67.905	0	106.08	1078200000	115	612
Cluster C	Q9HZH6		snr1	+	0.00452644	0.010585	-1.06395	0.14338	0.920571	metabolic process;nitrate assimilation;nitrate metabolic process;nitrogen compound metabolic process;nitrogen cycle metabolic process	binding;cation binding;electron carrier activity;heme binding;ion binding;iron ion binding;metal ion binding;tetrapyrrole binding;transition metal ion binding			27	27	27	62.7	62.7	62.7	52.5	0	167.89	1410800000	116	467
Cluster C	Q9I028		PA2815	+	0.000317121	0.00134353	-1.06715	0.151608	0.915539	carboxylic acid catabolic process;carboxylic acid metabolic process;catabolic process;cellular catabolic process;cellular ketone metabolic process;cellular lipid catabolic process;cellular lipid metabolic process;cellular metabolic process;cellular process;fatty acid beta-oxidation;fatty acid beta-oxidation using acyl-CoA dehydrogenase;fatty acid catabolic process;fatty acid metabolic process;fat…	acyl-CoA dehydrogenase activity;binding;catalytic activity;coenzyme binding;cofactor binding;flavin adenine dinucleotide binding;oxidoreductase activity;oxidoreductase activity, acting on the CH-CH group of donors		Fatty acid metabolism	16	16	16	27.9	27.9	27.9	88.762	0	54.29	320080000	53	815
Cluster C	Q9I6C3		PA0371	+	6.26244e-05	0.000397976	-1.07196	0.164252	0.907705		binding;catalytic activity;cation binding;ion binding;metal ion binding			16	16	16	42	42	42	53.14	0	81.142	582950000	93	495
Cluster C	Q9I5I6	NAD-dependent L-serine dehydrogenase	PA0743	+	0.00840811	0.0171984	-1.07412	0.170053	0.90407	alcohol catabolic process;alcohol metabolic process;amine catabolic process;amine metabolic process;branched chain family amino acid catabolic process;branched chain family amino acid metabolic process;carbohydrate catabolic process;carbohydrate metabolic process;carboxylic acid catabolic process;carboxylic acid metabolic process;catabolic process;cellular amine metabolic process;cellular amino a…	3-hydroxyisobutyrate dehydrogenase activity;binding;catalytic activity;coenzyme binding;cofactor binding;NAD binding;nucleotide binding;oxidoreductase activity;oxidoreductase activity, acting on CH-OH group of donors;oxidoreductase activity, acting on the CH-OH group of donors, NAD or NADP as acceptor;phosphogluconate dehydrogenase (decarboxylating) activity		Valine, leucine and isoleucine degradation	10	10	10	46.6	46.6	46.6	30.754	0	113.58	782880000	66	298
Cluster C	Q9HTX3	Probable binding protein component of ABC iron transporter PA5217	PA5217	+	4.36843e-06	6.2702e-05	-1.06925	0.157089	0.912159				ABC transporters	13	13	13	38.3	38.3	38.3	36.292	0	139.55	1041400000	78	332
Cluster C	Q9HXE8		PA3858	+	4.27184e-06	6.18488e-05	-1.07109	0.161936	0.90915		transporter activity		ABC transporters	21	21	21	71.8	71.8	71.8	37.042	0	145.16	1118400000	117	341
Cluster C	Q9HU72	Lactoylglutathione lyase	gloA	+	0.0208976	0.0368977	-1.08463	0.199275	0.885358	aldehyde catabolic process;carboxylic acid metabolic process;catabolic process;cellular aldehyde metabolic process;cellular catabolic process;cellular ketone metabolic process;cellular metabolic process;cellular process;lactate metabolic process;metabolic process;methylglyoxal catabolic process;methylglyoxal catabolic process to D-lactate;methylglyoxal metabolic process;monocarboxylic acid metabo…	binding;carbon-sulfur lyase activity;catalytic activity;cation binding;ion binding;lactoylglutathione lyase activity;lyase activity;metal ion binding;transition metal ion binding;zinc ion binding		MAPK signaling pathway - yeast;Pyruvate metabolism	7	7	7	66.5	66.5	66.5	20.214	0	14.553	333530000	31	176
Cluster C	Q9HUA7		PA5076	+	0.00806218	0.0166752	-1.08665	0.205097	0.881551		transporter activity		ABC transporters	26	26	26	76.7	76.7	76.7	29.736	0	283.9	14437000000	271	266
Cluster C	Q9HY50		PA3567	+	0.0013709	0.00411271	-1.08095	0.188814	0.892133		binding;catalytic activity;cation binding;ion binding;metal ion binding;oxidoreductase activity;transition metal ion binding;zinc ion binding			20	20	20	82.5	82.5	82.5	36.677	0	323.31	3577600000	163	337
Cluster C	P50601	Protein TolB	tolB	+	5.73037e-05	0.000375633	-1.08195	0.191632	0.890317	establishment of localization;establishment of protein localization;protein import;protein transport;transport		cell part;periplasmic space		39	39	39	83.8	83.8	83.8	47.752	0	323.31	13445000000	418	432
Cluster C	P80357	Arginine N-succinyltransferase subunit alpha	astA	+	1.95013e-05	0.000176466	-1.08045	0.187429	0.893024	amine catabolic process;amine metabolic process;arginine catabolic process;arginine catabolic process to succinate;arginine metabolic process;carboxylic acid catabolic process;carboxylic acid metabolic process;catabolic process;cellular amine metabolic process;cellular amino acid catabolic process;cellular amino acid metabolic process;cellular catabolic process;cellular ketone metabolic process;c…	arginine N-succinyltransferase activity;catalytic activity;N-acyltransferase activity;N-succinyltransferase activity;succinyltransferase activity;transferase activity;transferase activity, transferring acyl groups;transferase activity, transferring acyl groups other than amino-acyl groups		Arginine and proline metabolism	12	12	12	50.9	50.9	50.9	36.93	0	100.88	532260000	74	338
Cluster C	Q9HVG7		PA4624	+	0.00717643	0.0151634	-1.07978	0.185548	0.894231					23	23	23	50.2	50.2	50.2	63.276	0	163.52	1083900000	126	568
Cluster C	Q9HYP3		PA3353	+	0.0260193	0.0441162	-1.07889	0.18308	0.89581		binding;catalytic activity;coenzyme binding;cofactor binding;cyclic nucleotide binding;cyclic-di-GMP binding;FMN binding;guanyl nucleotide binding;guanyl ribonucleotide binding;nucleotide binding;oxidoreductase activity;purine nucleotide binding;purine ribonucleotide binding;ribonucleotide binding			14	14	14	55.9	55.9	55.9	29.884	0	40.799	343040000	60	263
Cluster C	Q9I645		PA0473	+	0.00701917	0.0149449	-1.0767	0.177051	0.899649		catalytic activity;transferase activity			9	9	9	47	47	47	28.326	0	44.942	354320000	42	249
Cluster C	Q9I5H5		PA0754	+	1.61476e-05	0.000156313	-1.11949	0.314675	0.804814			cell part;external encapsulating structure part;outer membrane-bounded periplasmic space;periplasmic space	Two-component system	16	16	16	74.9	74.9	74.9	34.918	0	71.857	1395700000	76	327
Cluster C	Q9I512		PA0946	+	0.00843489	0.017232	-1.11615	0.301843	0.814308					12	12	12	63.2	63.2	63.2	36.776	0	298.68	4754600000	126	345
Cluster C	Q9I4U2	Acyl-homoserine lactone acylase QuiP;Acyl-homoserine lactone acylase QuiP subunit alpha;Acyl-homoserine lactone acylase QuiP subunit beta	quiP	+	0.000571313	0.0021045	-1.11707	0.305308	0.811758	antibiotic biosynthetic process;antibiotic metabolic process;biological regulation;biosynthetic process;cellular biosynthetic process;cellular metabolic process;cellular process;drug metabolic process;homeostasis of number of cells;homeostasis of number of cells in a free-living population;homeostatic process;metabolic process;multi-organism process;quorum sensing;regulation of biological quality	catalytic activity;hydrolase activity;hydrolase activity, acting on carbon-nitrogen (but not peptide) bonds;hydrolase activity, acting on carbon-nitrogen (but not peptide) bonds, in linear amides	cell part;periplasmic space		25	25	25	48.9	48.9	48.9	94.069	0	63.129	533040000	92	847
Cluster C	Q9I2D1		PA1974	+	6.20159e-07	1.84386e-05	-1.12073	0.319593	0.801138					15	15	15	52.1	52.1	52.1	43.218	0	138.52	1128100000	81	399
Cluster C	Q9I1L9	Dihydrolipoyl dehydrogenase	lpdV	+	0.00149871	0.00442438	-1.12727	0.346953	0.780315	alcohol catabolic process;alcohol metabolic process;biological regulation;carbohydrate catabolic process;carbohydrate metabolic process;catabolic process;cell redox homeostasis;cellular carbohydrate catabolic process;cellular carbohydrate metabolic process;cellular homeostasis;cellular metabolic process;cellular process;generation of precursor metabolites and energy;glucose catabolic process;gluc…	binding;catalytic activity;coenzyme binding;cofactor binding;dihydrolipoyl dehydrogenase activity;flavin adenine dinucleotide binding;oxidoreductase activity;oxidoreductase activity, acting on a sulfur group of donors;oxidoreductase activity, acting on a sulfur group of donors, NAD or NADP as acceptor;oxidoreductase activity, acting on NADH or NADPH	cell part;cytoplasm;intracellular part	Citrate cycle (TCA cycle);Glycine, serine and threonine metabolism;Glycolysis / Gluconeogenesis;Pyruvate metabolism;Valine, leucine and isoleucine degradation	31	31	31	84.5	84.5	84.5	48.588	0	225.64	1683800000	182	464
Cluster C	P21629	High-affinity branched-chain amino acid transport ATP-binding protein BraF	braF	+	0.00101123	0.00323166	-1.11863	0.311325	0.807306	amine transport;amino acid transport;carboxylic acid transport;establishment of localization;nitrogen compound transport;organic acid transport;organic substance transport;transport	adenyl nucleotide binding;adenyl ribonucleotide binding;ATP binding;ATPase activity;binding;catalytic activity;hydrolase activity;hydrolase activity, acting on acid anhydrides;hydrolase activity, acting on acid anhydrides, in phosphorus-containing anhydrides;nucleoside-triphosphatase activity;nucleotide binding;purine nucleotide binding;purine ribonucleoside triphosphate binding;purine ribonucleo…	cell part;membrane;plasma membrane	ABC transporters	8	8	8	44.3	44.3	44.3	28.283	0	35.727	308630000	30	255
Cluster C	Q9HTC5		PA5441	+	0.00082783	0.00277891	-1.11574	0.300284	0.815452					20	20	20	43.7	43.7	43.7	80.036	0	45.686	450970000	78	733
Cluster C	Q9HZH0		PA3038	+	2.27722e-05	0.000186777	-1.10857	0.274452	0.834117		channel activity;passive transmembrane transporter activity;porin activity;transmembrane transporter activity;transporter activity;wide pore channel activity	cell part;integral to membrane;intrinsic to membrane;membrane part		13	13	13	46.6	46.6	46.6	46.712	0	54.5	441000000	62	421
Cluster C	Q9HU87		PA5096	+	0.0281187	0.0471951	-1.10671	0.268069	0.838645		transporter activity		ABC transporters	13	13	13	54	54	54	35.496	0	132.43	849690000	89	322
Cluster C	Q9HV64		PA4735	+	2.48008e-05	0.00019478	-1.10815	0.273004	0.835147					39	39	39	50.1	50.1	50.1	118.59	0	160.21	958740000	174	1088
Cluster C	Q9I083		PA2760	+	1.03397e-07	5.37985e-06	-1.10449	0.260557	0.84393		channel activity;passive transmembrane transporter activity;porin activity;transmembrane transporter activity;transporter activity;wide pore channel activity	cell part;integral to membrane;intrinsic to membrane;membrane part		11	11	11	33.4	33.4	33.4	46.85	0	51.431	705650000	52	425
Cluster C	Q9HVU8	UPF0307 protein PA4473	PA4473	+	0.00736611	0.0154856	-1.112	0.286589	0.825416					4	4	4	29.9	29.9	29.9	20.21	0	16.822	333580000	33	174
Cluster C	Q9HZ48		PA3190	+	0.0234169	0.0406985	-1.11225	0.287464	0.824784	carbohydrate transport;establishment of localization;organic substance transport;transport	transporter activity			34	34	34	81.4	81.4	81.4	45.131	0	302.94	13370000000	296	420
Cluster C	Q9HTS5	Protein CyaY	cyaY	+	0.00955641	0.0191935	-1.11155	0.284943	0.826603	biosynthetic process;cellular biosynthetic process;cellular metabolic process;cellular process;cofactor biosynthetic process;cofactor metabolic process;iron-sulfur cluster assembly;metabolic process;metallo-sulfur cluster assembly	binding;cation binding;ferric iron binding;ion binding;iron ion binding;metal ion binding;transition metal ion binding			4	4	4	48.1	48.1	48.1	11.942	0	45.95	532820000	38	108
Cluster C	Q14T72		fdnG	+	0.000147471	0.000755507	-1.11316	0.290777	0.822385	cellular metabolic process;cellular process;cellular respiration;energy derivation by oxidation of organic compounds;generation of precursor metabolites and energy;metabolic process;oxidation-reduction process	4 iron, 4 sulfur cluster binding;binding;catalytic activity;cation binding;formate dehydrogenase (NAD+) activity;ion binding;iron-sulfur cluster binding;metal cluster binding;metal ion binding;molybdenum ion binding;oxidoreductase activity;oxidoreductase activity, acting on the aldehyde or oxo group of donors;oxidoreductase activity, acting on the aldehyde or oxo group of donors, NAD or NADP as a…	cell part;cytoplasm;intracellular part	Glyoxylate and dicarboxylate metabolism;Methane metabolism	22	22	22	34.8	34.8	34.8	114.16	0	48.665	438660000	90	1026
Cluster C	Q9I1N0		pslI	+	0.00164937	0.00472667	-1.11488	0.297093	0.817788	biosynthetic process;metabolic process				10	10	10	50.4	50.4	50.4	40.643	0	39.138	800210000	69	367
Cluster C	Q9HT29		PA5545	+	0.0166218	0.0306142	-1.09309	0.224272	0.868821					14	14	14	49.8	49.8	49.8	33.627	0	123.13	2841600000	97	319
Cluster C	Q9I2F8		rbsB	+	4.05802e-06	5.97929e-05	-1.09145	0.219296	0.872152				ABC transporters;Bacterial chemotaxis	19	19	19	56.4	56.4	56.4	33.86	0	200.5	4303100000	136	319
Cluster C	P23620	Phosphate regulon transcriptional regulatory protein PhoB	phoB	+	0.00944954	0.0190248	-1.09663	0.235182	0.861448	anion transport;bacterial-type flagellar cell motility;bacterial-type flagellar swarming motility;biological regulation;biosynthetic process;cell motility;cellular biosynthetic process;cellular component movement;cellular macromolecule biosynthetic process;cellular macromolecule metabolic process;cellular metabolic process;cellular nitrogen compound metabolic process;cellular process;ciliary or f…	binding;DNA binding;molecular transducer activity;nucleic acid binding;signal transducer activity;two-component response regulator activity	cell part;cytoplasm;intracellular part	Two-component system	5	5	5	40.2	40.2	40.2	25.711	0	17.173	121310000	27	229
Cluster C	Q9I1N4		pslE	+	0.00977716	0.0195896	-1.09639	0.234432	0.861958	biosynthetic process;carbohydrate biosynthetic process;carbohydrate metabolic process;cellular biosynthetic process;cellular carbohydrate biosynthetic process;cellular carbohydrate metabolic process;cellular lipid metabolic process;cellular macromolecule biosynthetic process;cellular macromolecule metabolic process;cellular metabolic process;cellular polysaccharide biosynthetic process;cellular p…		cell part;membrane		17	17	17	36	36	36	74.564	0	55.034	279280000	54	662
Cluster C	Q9I1M0	Lipoamide acyltransferase component of branched-chain alpha-keto acid dehydrogenase complex	bkdB	+	0.000363168	0.00150792	-1.10044	0.247272	0.853166	alcohol catabolic process;alcohol metabolic process;carbohydrate catabolic process;carbohydrate metabolic process;catabolic process;cellular carbohydrate catabolic process;cellular carbohydrate metabolic process;cellular metabolic process;cellular process;generation of precursor metabolites and energy;glucose catabolic process;glucose metabolic process;glycolysis;hexose catabolic process;hexose m…	catalytic activity;dihydrolipoyllysine-residue (2-methylpropanoyl)transferase activity;transferase activity;transferase activity, transferring acyl groups;transferase activity, transferring acyl groups other than amino-acyl groups		Valine, leucine and isoleucine degradation	23	23	23	59.3	59.3	59.3	45.774	0	323.31	1451800000	139	428
Cluster C	Q9HX24		sltB1	+	0.00439005	0.010295	-1.10056	0.247653	0.852903	metabolic process	binding;catalytic activity;cation binding;ion binding;lytic transglycosylase activity;metal ion binding;transferase activity;transferase activity, transferring glycosyl groups			16	16	16	65	65	65	37.867	0	84.094	670490000	86	340
Cluster D	Q9I4M3		PA1112	+	4.18617e-05	0.000296594	-0.805625	-0.313586	1.11921	carbohydrate metabolic process;metabolic process;primary metabolic process	binding;catalytic activity;cofactor binding;oxidoreductase activity;oxidoreductase activity, acting on CH-OH group of donors;oxidoreductase activity, acting on the CH-OH group of donors, quinone or similar compound as acceptor;quinone binding			16	16	16	61.8	61.8	61.8	41.413	0	58.054	620800000	71	382
Cluster D	Q9I348		PA1677	+	2.86467e-06	4.72245e-05	-0.804321	-0.315336	1.11966		catalytic activity			16	16	16	93.9	93.9	93.9	21.034	0	270.98	4072700000	162	198
Cluster D	Q9I1A0		PA2379	+	0.000472255	0.00182862	-0.796132	-0.326247	1.12238		2 iron, 2 sulfur cluster binding;binding;catalytic activity;cation binding;electron carrier activity;ion binding;iron-sulfur cluster binding;metal cluster binding;metal ion binding;oxidoreductase activity			7	7	7	64.1	64.1	64.1	16.618	0	89.979	777610000	49	156
Cluster D	Q9I067		PA2776	+	0.0128278	0.0245216	-0.792877	-0.330549	1.12343		catalytic activity;oxidoreductase activity		Arginine and proline metabolism	8	8	8	23.7	23.7	23.7	46.693	0	18.327	126770000	25	427
Cluster D	Q9HVE8		PA4644	+	0.00320136	0.00792016	-0.813609	-0.302794	1.1164					4	4	4	49	49	49	17.109	0	13.265	94586000	27	157
Cluster D	Q9HTT7		PA5258	+	0.0109303	0.021461	-0.804237	-0.315448	1.11969				Porphyrin and chlorophyll metabolism	21	21	21	60.9	60.9	60.9	40.791	0	226.24	4079100000	149	376
Cluster D	Q9HT79		PA5494	+	0.00583675	0.012906	-0.809389	-0.308515	1.1179					4	4	4	40.6	40.6	40.6	10.794	0	16.78	279980000	26	96
Cluster D	Q9HTJ9		PA5359	+	3.17844e-07	1.10252e-05	-0.791894	-0.331843	1.12374	alkane catabolic process;catabolic process;cellular alkane metabolic process;cellular catabolic process;cellular metabolic process;cellular process;metabolic process				7	7	7	51.7	51.7	51.7	16.471	0	141.14	8226000000	86	151
Cluster D	Q9I407	Glutaminase-asparaginase	ansB	+	4.67662e-05	0.000325798	-0.782741	-0.343807	1.12655	amine metabolic process;asparagine metabolic process;aspartate family amino acid metabolic process;carboxylic acid metabolic process;cellular amine metabolic process;cellular amino acid metabolic process;cellular ketone metabolic process;cellular metabolic process;cellular nitrogen compound metabolic process;cellular process;metabolic process;nitrogen compound metabolic process;organic acid metab…	asparaginase activity;catalytic activity;glutamin-(asparagin-)ase activity;hydrolase activity;hydrolase activity, acting on carbon-nitrogen (but not peptide) bonds;hydrolase activity, acting on carbon-nitrogen (but not peptide) bonds, in linear amides	cell part;periplasmic space	Alanine, aspartate and glutamate metabolism;Arginine and proline metabolism;D-Glutamine and D-glutamate metabolism;Nitrogen metabolism	24	24	24	67.7	67.7	67.7	38.644	0	323.31	18810000000	270	362
Cluster D	Q9HYP8		PA3347	+	0.000736218	0.00254845	-0.789401	-0.335118	1.12452					8	8	8	91.1	91.1	91.1	11.226	0	86.995	1773600000	87	101
Cluster D	Q9HVM8	Type IV pilus biogenesis factor PilY1	pilY1	+	5.81417e-06	7.56296e-05	-0.774602	-0.354314	1.12892		binding;calcium ion binding;cation binding;ion binding;metal ion binding	cell part;cell projection;cytoplasmic part;cytosol;intracellular part;membrane;pilus		21	21	21	34.4	34.4	34.4	126.58	0	133.61	849570000	113	1161
Cluster D	Q9HTV7		PA5233	+	0.000270993	0.00118738	-0.780704	-0.346449	1.12715	bacterial-type flagellar cell motility;cell motility;cellular component movement;cellular process;chemotaxis;ciliary or flagellar motility;flagellar cell motility;locomotion;response to chemical stimulus;response to external stimulus;response to stimulus;taxis		bacterial-type flagellum basal body;bacterial-type flagellum part;cell part;cell projection part;flagellum part;intracellular part;organelle part		5	5	5	58.3	58.3	58.3	15.218	0	80.347	685660000	43	139
Cluster D	Q9HV60		PA4739	+	1.85196e-07	7.52078e-06	-0.78829	-0.336574	1.12486					15	15	15	63.2	63.2	63.2	11.76	0	323.31	60664000000	194	114
Cluster D	Q9I6J0	Spermidine-binding periplasmic protein SpuE	spuE	+	0.00217898	0.00590881	-0.819779	-0.294363	1.11414	amine transport;establishment of localization;multi-organism process;nitrogen compound transport;organic substance transport;pathogenesis;polyamine transport;transport	amine binding;binding;polyamine binding;spermidine binding	cell part;periplasmic space	ABC transporters	22	20	20	77.3	74.5	74.5	40.069	0	191.01	7530200000	229	365
Cluster D	Q9I4Q3		PA1076	+	7.03615e-05	0.000433896	-0.818309	-0.296379	1.11469					8	8	8	79.2	79.2	79.2	13.743	0	89.283	2246700000	79	120
Cluster D	Q9I2A6		bdhA	+	0.000319047	0.00134826	-0.834404	-0.274049	1.10845		3-hydroxybutyrate dehydrogenase activity;catalytic activity;oxidoreductase activity;oxidoreductase activity, acting on CH-OH group of donors;oxidoreductase activity, acting on the CH-OH group of donors, NAD or NADP as acceptor		Butanoate metabolism;Synthesis and degradation of ketone bodies	5	5	5	29.7	29.7	29.7	26.727	0	34.123	171020000	26	256
Cluster D	Q9I0X8		PA2504	+	0.00024823	0.00111103	-0.823032	-0.289885	1.11292					13	13	13	83.4	83.4	83.4	22.822	0	231.08	3243700000	121	205
Cluster D	Q9HUM0	RNA-binding protein Hfq	hfq	+	0.00621847	0.0136413	-0.816428	-0.298952	1.11538	biological regulation;regulation of biological process;regulation of biosynthetic process;regulation of cellular biosynthetic process;regulation of cellular macromolecule biosynthetic process;regulation of cellular metabolic process;regulation of cellular process;regulation of gene expression;regulation of macromolecule biosynthetic process;regulation of macromolecule metabolic process;regulation…	binding;nucleic acid binding;RNA binding		RNA degradation	8	8	8	79.3	79.3	79.3	9.1034	0	67.756	734020000	49	82
Cluster D	O50174	N-succinylglutamate 5-semialdehyde dehydrogenase	astD	+	0.00310606	0.0077419	-0.827925	-0.283106	1.11103	amine catabolic process;amine metabolic process;arginine catabolic process;arginine catabolic process to glutamate;arginine catabolic process to succinate;arginine metabolic process;carboxylic acid catabolic process;carboxylic acid metabolic process;catabolic process;cellular amine metabolic process;cellular amino acid catabolic process;cellular amino acid metabolic process;cellular catabolic pro…	catalytic activity;oxidoreductase activity;oxidoreductase activity, acting on the aldehyde or oxo group of donors;oxidoreductase activity, acting on the aldehyde or oxo group of donors, NAD or NADP as acceptor;succinylglutamate-semialdehyde dehydrogenase activity		Arginine and proline metabolism	16	16	16	46.8	46.8	46.8	51.379	0	71.185	752430000	87	487
Cluster D	Q9HTI6		PA5378	+	3.11132e-09	1.03607e-06	-0.818979	-0.295461	1.11444	amine transport;cation transport;choline transport;establishment of localization;ion transport;nitrogen compound transport;organic alcohol transport;organic cation transport;organic substance transport;quaternary ammonium group transport;transport	alcohol binding;amine binding;binding;cation binding;choline binding;ion binding;quaternary ammonium group binding;transporter activity	cell part;periplasmic space	ABC transporters	24	24	24	77.9	77.9	77.9	34.427	0	323.31	9494400000	269	312
Cluster D	Q9I1W8	Catalase HPII	katE	+	0.000887693	0.00292675	-0.839413	-0.26698	1.10639	catabolic process;cellular catabolic process;cellular metabolic process;cellular process;cellular response to chemical stimulus;cellular response to hydrogen peroxide;cellular response to oxidative stress;cellular response to reactive oxygen species;cellular response to stimulus;cellular response to stress;hydrogen peroxide catabolic process;hydrogen peroxide metabolic process;metabolic process;r…	antioxidant activity;binding;catalase activity;catalytic activity;cation binding;heme binding;ion binding;iron ion binding;metal ion binding;oxidoreductase activity;oxidoreductase activity, acting on peroxide as acceptor;peroxidase activity;tetrapyrrole binding;transition metal ion binding	cell part;cytoplasm;intracellular part	Amyotrophic lateral sclerosis (ALS);Methane metabolism;Peroxisome;Tryptophan metabolism	14	14	14	28.8	28.8	28.8	77.962	0	58.484	380930000	53	709
Cluster D	Q9I140	Aminomethyltransferase	gcvT2	+	6.35907e-05	0.00040258	-0.835629	-0.272326	1.10795	amine catabolic process;amine metabolic process;carboxylic acid catabolic process;carboxylic acid metabolic process;catabolic process;cellular amine metabolic process;cellular amino acid catabolic process;cellular amino acid metabolic process;cellular catabolic process;cellular ketone metabolic process;cellular metabolic process;cellular nitrogen compound metabolic process;cellular process;glycin…	aminomethyltransferase activity;catalytic activity;methyltransferase activity;transaminase activity;transferase activity;transferase activity, transferring nitrogenous groups;transferase activity, transferring one-carbon groups		Glycine, serine and threonine metabolism;Nitrogen metabolism;One carbon pool by folate	20	20	20	62.2	62.2	62.2	39.882	0	173.94	2783800000	157	373
Cluster D	Q9I0R4		PA2572	+	0.000867754	0.00287811	-0.841963	-0.26336	1.10532	biological regulation;cellular process;cellular response to stimulus;regulation of biological process;regulation of cell motility;regulation of cellular component movement;regulation of cellular process;regulation of localization;regulation of locomotion;response to stimulus;signal transduction;two-component signal transduction system (phosphorelay)				13	13	13	34	34	34	50.757	0	35.85	391210000	67	447
Cluster D	Q9HWV5		PA4073	+	0.021644	0.0380944	-0.838222	-0.268666	1.10689		catalytic activity;oxidoreductase activity;oxidoreductase activity, acting on the aldehyde or oxo group of donors;oxidoreductase activity, acting on the aldehyde or oxo group of donors, NAD or NADP as acceptor		Phenylalanine metabolism;Styrene degradation	20	20	20	60.8	60.8	60.8	52.094	0	181.85	1832000000	148	495
Cluster D	P57668	Probable thiol peroxidase	tpx	+	0.00275658	0.00702864	-0.838045	-0.268916	1.10696	biological regulation;cell redox homeostasis;cellular homeostasis;cellular process;homeostatic process;regulation of biological process;regulation of biological quality;regulation of cellular process	antioxidant activity;catalytic activity;oxidoreductase activity;oxidoreductase activity, acting on paired donors, with incorporation or reduction of molecular oxygen;oxidoreductase activity, acting on peroxide as acceptor;peroxidase activity;peroxiredoxin activity;thioredoxin peroxidase activity			17	17	17	95.2	95.2	95.2	17.234	0	323.31	10281000000	180	165
Cluster D	G3XCU6		cysB	+	0.0155991	0.0289872	-0.841202	-0.264443	1.10564	amine biosynthetic process;amine metabolic process;biological regulation;biosynthetic process;carboxylic acid biosynthetic process;carboxylic acid metabolic process;cellular amine metabolic process;cellular amino acid biosynthetic process;cellular amino acid metabolic process;cellular biosynthetic process;cellular ketone metabolic process;cellular macromolecule biosynthetic process;cellular macro…	binding;DNA binding;nucleic acid binding;nucleic acid binding transcription factor activity;regulatory region DNA binding;regulatory region nucleic acid binding;sequence-specific DNA binding transcription factor activity;transcription regulatory region DNA binding			17	17	17	63	63	63	36.109	0	178.25	1710200000	106	324
Cluster D	G3XD30		pilN	+	1.49327e-05	0.00014888	-0.837801	-0.269262	1.10706	cell motility;cell projection assembly;cell projection organization;cellular component assembly;cellular component assembly at cellular level;cellular component biogenesis;cellular component biogenesis at cellular level;cellular component movement;cellular component organization;cellular component organization at cellular level;cellular component organization or biogenesis;cellular component orga…				9	9	9	49	49	49	22.213	0	30.698	231600000	39	198
Cluster D	Q9I088	Ecotin	eco	+	0.00058015	0.00211831	-0.846738	-0.256539	1.10328		endopeptidase inhibitor activity;endopeptidase regulator activity;enzyme inhibitor activity;enzyme regulator activity;peptidase inhibitor activity;peptidase regulator activity;serine-type endopeptidase inhibitor activity	cell part;periplasmic space		12	12	12	55.1	55.1	55.1	17.228	0	114.56	1843000000	69	156
Cluster D	Q9I747	Protein hcp1	hcp1	+	0.000515767	0.00194728	-0.851535	-0.249633	1.10117			extracellular region	Bacterial secretion system	8	8	8	61.7	61.7	61.7	17.414	0	45.679	834620000	48	162
Cluster D	Q9I5V5		folB	+	2.27469e-05	0.000187493	-0.939177	-0.112184	1.05136	cellular aromatic compound metabolic process;cellular metabolic process;cellular process;coenzyme metabolic process;cofactor metabolic process;folic acid-containing compound metabolic process;heterocycle metabolic process;metabolic process;nitrogen compound metabolic process;pteridine-containing compound metabolic process	aldehyde-lyase activity;carbon-carbon lyase activity;catalytic activity;dihydroneopterin aldolase activity;lyase activity		Folate biosynthesis	2	2	2	18.8	18.8	18.8	13.14	0	12.688	152250000	20	117
Cluster D	Q9I0K5		PA2633	+	0.00784874	0.0163352	-0.941127	-0.108842	1.04997	cellular process;establishment of localization;establishment of localization in cell;establishment of protein localization;protein secretion;protein transport;secretion;secretion by cell;transport		cell outer membrane;cell part;external encapsulating structure part;membrane;outer membrane		8	8	8	44.7	44.7	44.7	29.483	0	111.76	662810000	68	273
Cluster D	Q9HU05	Monofunctional chorismate mutase	aroQ	+	0.00389145	0.00930928	-0.936366	-0.116979	1.05334	amine biosynthetic process;amine metabolic process;aromatic amino acid family biosynthetic process;aromatic amino acid family biosynthetic process, prephenate pathway;aromatic amino acid family metabolic process;aromatic compound biosynthetic process;biosynthetic process;carboxylic acid biosynthetic process;carboxylic acid metabolic process;cellular amine metabolic process;cellular amino acid bio…	binding;catalytic activity;chorismate mutase activity;identical protein binding;intramolecular transferase activity;isomerase activity;protein binding;protein dimerization activity;protein homodimerization activity	cell part;periplasmic space	Phenylalanine, tyrosine and tryptophan biosynthesis	7	7	7	45.9	45.9	45.9	20.417	0	83.668	435610000	47	185
Cluster D	Q9HU46		PA5138	+	0.00040674	0.00163976	-0.944692	-0.102692	1.04738					12	12	12	58	58	58	27.915	0	89.71	859780000	74	250
Cluster D	Q9I0C5		cpo	+	6.51951e-07	1.87155e-05	-0.915975	-0.150898	1.06687		antioxidant activity;catalytic activity;oxidoreductase activity;oxidoreductase activity, acting on peroxide as acceptor;peroxidase activity			15	15	15	72.8	72.8	72.8	30.435	0	243.93	3107000000	160	276
Cluster D	Q9HU31		PA5153	+	5.02562e-05	0.000342937	-0.919524	-0.145099	1.06462		transporter activity			29	29	29	80.4	80.4	80.4	27.561	0	323.31	13274000000	300	250
Cluster D	G3XD47		aotJ	+	1.11729e-05	0.000121587	-0.919825	-0.144605	1.06443		transporter activity	cell part;external encapsulating structure part;outer membrane-bounded periplasmic space;periplasmic space	ABC transporters	29	29	29	84.9	84.9	84.9	28.01	0	323.31	21982000000	295	259
Cluster D	P21630	High-affinity branched-chain amino acid transport ATP-binding protein BraG	braG	+	7.01984e-06	8.53141e-05	-0.91698	-0.149261	1.06624		active transmembrane transporter activity;adenyl nucleotide binding;adenyl ribonucleotide binding;amine transmembrane transporter activity;amino acid transmembrane transporter activity;ATP binding;ATPase activity;binding;branched-chain aliphatic amino acid transmembrane transporter activity;carboxylic acid transmembrane transporter activity;catalytic activity;hydrolase activity;hydrolase activity…	cell part;membrane;plasma membrane	ABC transporters	10	10	10	59.7	59.7	59.7	25.591	0	98.056	872870000	74	233
Cluster D	Q9I5I2		PA0747	+	0.00418577	0.00988553	-0.915242	-0.152091	1.06733		catalytic activity;methylmalonate-semialdehyde dehydrogenase (acylating) activity;oxidoreductase activity;oxidoreductase activity, acting on the aldehyde or oxo group of donors;oxidoreductase activity, acting on the aldehyde or oxo group of donors, NAD or NADP as acceptor		Inositol phosphate metabolism;Propanoate metabolism;Valine, leucine and isoleucine degradation	17	15	15	50.4	45.6	45.6	54.564	0	46.185	484400000	81	502
Cluster D	Q9HTR2		pchP	+	0.0108156	0.0213365	-0.912335	-0.156803	1.06914		binding;cation binding;ion binding;metal ion binding			14	14	14	48.1	48.1	48.1	39.117	0	33.188	435810000	46	349
Cluster D	Q9HZF5		PA3053	+	1.56417e-05	0.000154103	-0.914222	-0.153747	1.06797		catalytic activity			17	17	17	70.1	70.1	70.1	37.484	0	83.395	936070000	85	335
Cluster D	Q9I1A1		PA2378	+	2.09574e-06	3.83452e-05	-0.910036	-0.16051	1.07055		catalytic activity;oxidoreductase activity			55	55	55	68.7	68.7	68.7	83.665	0	323.31	15458000000	509	771
Cluster D	Q9I7A7		PA0020	+	0.000124143	0.000666769	-0.86287	-0.233089	1.09596					20	20	20	71	71	71	37.586	0	207.91	2387300000	127	341
Cluster D	Q9HZ16		PA3224	+	0.0222424	0.039065	-0.86002	-0.237279	1.0973					3	3	3	38.1	38.1	38.1	11.43	0	61.501	404220000	28	105
Cluster D	P21175	Leucine-, isoleucine-, valine-, threonine-, and alanine-binding protein	braC	+	8.46891e-08	5.22249e-06	-0.864117	-0.231248	1.09537	amine transport;amino acid transport;branched-chain aliphatic amino acid transport;carboxylic acid transport;establishment of localization;nitrogen compound transport;organic acid transport;organic substance transport;transport		cell part;external encapsulating structure part;outer membrane-bounded periplasmic space;periplasmic space	ABC transporters	31	31	31	84.2	84.2	84.2	39.769	0	323.31	51129000000	483	373
Cluster D	Q51391	Glycerol-3-phosphate regulon repressor	glpR	+	0.000140183	0.000727119	-0.863467	-0.232208	1.09568	alcohol metabolic process;alditol metabolic process;biological regulation;biosynthetic process;carbohydrate metabolic process;cellular biosynthetic process;cellular carbohydrate metabolic process;cellular macromolecule biosynthetic process;cellular macromolecule metabolic process;cellular metabolic process;cellular nitrogen compound metabolic process;cellular process;glycerol metabolic process;ma…	binding;DNA binding;nucleic acid binding;nucleic acid binding transcription factor activity;sequence-specific DNA binding transcription factor activity	cell part;intracellular		16	16	16	76.1	76.1	76.1	27.568	0	201.39	2653800000	134	251
Cluster D	Q9HXS9		PA3712	+	0.000746553	0.00257352	-0.874793	-0.215331	1.09012					8	8	8	32.5	32.5	32.5	24.727	0	150.36	1153800000	68	231
Cluster D	Q9Z4J7	Quinoprotein ethanol dehydrogenase	exaA	+	1.22727e-06	2.76135e-05	-0.874759	-0.215383	1.09014	alcohol metabolic process;ethanol metabolic process;ethanol oxidation;metabolic process;oxidation-reduction process;primary alcohol metabolic process;small molecule metabolic process	alcohol dehydrogenase (acceptor) activity;binding;calcium ion binding;catalytic activity;cation binding;ion binding;metal ion binding;oxidoreductase activity;oxidoreductase activity, acting on CH-OH group of donors	cell part;external encapsulating structure part;membrane;outer membrane-bounded periplasmic space;periplasmic space	Chloroalkane and chloroalkene degradation;Glycolysis / Gluconeogenesis;Propanoate metabolism	41	41	41	74.6	74.6	74.6	68.122	0	323.31	19579000000	323	623
Cluster D	Q9I6N9		PA0250	+	8.64649e-06	0.000100674	-0.871738	-0.219917	1.09165					11	11	11	90.3	90.3	90.3	15.667	0	110.25	2185600000	111	144
Cluster D	Q9HX03		eutB	+	0.00303557	0.00758892	-0.869037	-0.22395	1.09299	amine metabolic process;carboxylic acid metabolic process;cellular amine metabolic process;cellular amino acid metabolic process;cellular ketone metabolic process;cellular metabolic process;cellular nitrogen compound metabolic process;cellular process;metabolic process;nitrogen compound metabolic process;organic acid metabolic process;oxoacid metabolic process;primary metabolic process;small mole…	ammonia-lyase activity;carbon-nitrogen lyase activity;catalytic activity;ethanolamine ammonia-lyase activity;lyase activity		Glycerophospholipid metabolism	7	7	7	20.5	20.5	20.5	50.23	0	18.052	63015000	14	464
Cluster D	Q9I5T4		PA0604	+	9.44002e-08	5.23921e-06	-0.869362	-0.223466	1.09283					18	18	17	67.2	67.2	65.2	38.167	0	247.06	6172200000	145	348
Cluster D	Q9HU50		PA5134	+	3.9135e-07	1.3032e-05	-0.897078	-0.181094	1.07817	cell envelope organization;cellular component organization;cellular component organization or biogenesis;cellular process;establishment of localization;establishment of localization in cell;establishment of protein localization;external encapsulating structure organization;multi-organism process;pathogenesis;protein secretion;protein secretion by the type III secretion system;protein transmembran…	catalytic activity;hydrolase activity;peptidase activity;peptidase activity, acting on L-amino acid peptides;serine hydrolase activity;serine-type peptidase activity			25	25	25	76.1	76.1	76.1	46.018	0	210.83	6671500000	204	436
Cluster D	Q9I1F7		PA2318	+	2.21877e-05	0.000187526	-0.900442	-0.175801	1.07624					7	7	7	86	86	86	12.889	0	144.21	4863700000	75	121
Cluster D	Q9I3Z5		PA1349	+	0.000452401	0.00175582	-0.893441	-0.186779	1.08022					6	6	6	68.1	68.1	68.1	12.753	0	37.575	320970000	30	116
Cluster D	Q9HTL0	DNA-binding protein HU-alpha	hupA	+	4.27957e-05	0.000301927	-0.890045	-0.192053	1.0821	cellular component organization;cellular component organization at cellular level;cellular component organization or biogenesis;cellular component organization or biogenesis at cellular level;cellular macromolecule metabolic process;cellular metabolic process;cellular nitrogen compound metabolic process;cellular process;chromosome condensation;chromosome organization;DNA conformation change;DNA m…	binding;DNA binding;nucleic acid binding			11	11	11	81.1	81.1	81.1	9.6951	0	213.75	10350000000	152	90
Cluster D	Q9HTN7		PA5317	+	8.40581e-06	9.85611e-05	-0.885311	-0.199347	1.08466	cellular process;establishment of localization;transmembrane transport;transport		ATP-binding cassette (ABC) transporter complex;cell part;macromolecular complex;membrane part;protein complex	ABC transporters	26	26	26	63.5	63.5	63.5	57.88	0	166.47	1647500000	159	526
Cluster D	Q9I2C1	Coenzyme PQQ synthesis protein D	pqqD	+	0.0263222	0.044539	-0.88315	-0.202657	1.08581	biosynthetic process;carboxylic acid biosynthetic process;carboxylic acid metabolic process;cellular biosynthetic process;cellular ketone metabolic process;cellular macromolecule metabolic process;cellular metabolic process;cellular nitrogen compound biosynthetic process;cellular nitrogen compound metabolic process;cellular process;cellular protein metabolic process;coenzyme biosynthetic process;…	binding;cofactor binding;quinone binding			5	5	5	57.6	57.6	57.6	10.409	0	13.328	193660000	13	92
Cluster D	Q9HVS6		PA4495	+	4.7657e-06	6.55776e-05	-0.880379	-0.20688	1.08726					16	16	16	65.7	65.7	65.7	24.879	0	287.3	8914800000	143	236
Cluster D	Q9HZK2		PA3003	+	0.00827481	0.0169884	-0.879797	-0.207765	1.08756					12	12	12	82.8	82.8	82.8	22.474	0	68.227	1707100000	94	209
Cluster D	Q9HZU5		PA2902	+	0.000357176	0.00149047	-0.680288	-0.467882	1.14817					9	9	9	42.6	42.6	42.6	30.448	0	30.176	187440000	23	282
Cluster D	Q9HXX3	Probable cysteine desulfurase	csd	+	0.00014992	0.000763352	-0.679882	-0.468341	1.14822		binding;catalytic activity;cofactor binding;cysteine desulfurase activity;pyridoxal phosphate binding;sulfurtransferase activity;transferase activity;transferase activity, transferring sulfur-containing groups;vitamin B6 binding;vitamin binding			10	10	10	34.9	34.9	34.9	43.274	0	29.112	235180000	47	401
Cluster D	Q9HX05		PA4022	+	5.35803e-06	7.08025e-05	-0.677476	-0.471058	1.14853		catalytic activity;oxidoreductase activity;oxidoreductase activity, acting on the aldehyde or oxo group of donors;oxidoreductase activity, acting on the aldehyde or oxo group of donors, NAD or NADP as acceptor		Arginine and proline metabolism;Ascorbate and aldarate metabolism;beta-Alanine metabolism;Chloroalkane and chloroalkene degradation;Fatty acid metabolism;Glycerolipid metabolism;Glycolysis / Gluconeogenesis;Histidine metabolism;Limonene and pinene degradation;Lysine degradation;Pentose and glucuronate interconversions;Propanoate metabolism;Pyruvate metabolism;Tryptophan metabolism;Valine, leucine…	27	27	3	79.4	79.4	7.1	54.979	0	323.31	15716000000	325	506
Cluster D	Q9HVG6		PA4625	+	0.0115613	0.0225669	-0.682314	-0.465586	1.1479					41	41	41	52.1	52.1	52.1	219.75	0	203.06	4132800000	195	2154
Cluster D	Q9HW65		PA4336	+	1.27738e-05	0.000135467	-0.683118	-0.464675	1.14779		catalytic activity;hydrolase activity;hydrolase activity, acting on glycosyl bonds			11	11	11	92.8	92.8	92.8	21.025	0	235.23	8356700000	158	194
Cluster D	Q9I3U0		PA1404	+	0.0013468	0.00405502	-0.675037	-0.473804	1.14884					5	5	5	52	52	52	8.4033	0	45.629	667260000	31	75
Cluster D	Q9I0L6		cspD	+	0.0101085	0.0201324	-0.67239	-0.476774	1.14916	biological regulation;regulation of biological process;regulation of biosynthetic process;regulation of cellular biosynthetic process;regulation of cellular macromolecule biosynthetic process;regulation of cellular metabolic process;regulation of cellular process;regulation of gene expression;regulation of macromolecule biosynthetic process;regulation of macromolecule metabolic process;regulation…	binding;DNA binding;nucleic acid binding	cell part;cytoplasm;intracellular part		4	4	4	82.2	82.2	82.2	9.5997	0	13.5	544300000	23	90
Cluster D	Q9HWZ2		PA4035	+	0.000423578	0.0016752	-0.670303	-0.47911	1.14941					18	18	18	58.3	58.3	58.3	35.895	0	59.277	772450000	99	333
Cluster D	Q9HX00		PA4027	+	2.4336e-05	0.00019295	-0.67463	-0.474261	1.14889					11	11	11	38.4	38.4	38.4	33.446	0	35.197	155440000	32	297
Cluster D	Q9HTW1		PA5229	+	0.0296217	0.0492709	-0.664904	-0.485122	1.15003					7	7	7	52.6	52.6	52.6	16.871	0	36.671	812180000	56	152
Cluster D	Q9HXK2		PA3795	+	0.00160242	0.00462396	-0.664072	-0.486045	1.15012					11	11	11	60.8	60.8	60.8	34.803	0	53.397	913890000	68	316
Cluster D	Q9I6H6		PA0315	+	3.63148e-05	0.000265194	-0.647107	-0.504661	1.15177					12	12	12	72.4	72.4	72.4	15.463	0	259.93	24905000000	248	145
Cluster D	Q9I5A2	Glutathione peroxidase	PA0838	+	0.000167563	0.000813391	-0.658704	-0.491977	1.15068	response to chemical stimulus;response to oxidative stress;response to stimulus;response to stress	antioxidant activity;catalytic activity;glutathione peroxidase activity;oxidoreductase activity;oxidoreductase activity, acting on peroxide as acceptor;peroxidase activity		Arachidonic acid metabolism;Glutathione metabolism	8	8	8	83.1	83.1	83.1	17.263	0	60.482	1811200000	53	160
Cluster D	P26275	Positive alginate biosynthesis regulatory protein	algR	+	0.000579032	0.00211888	-0.654911	-0.496145	1.15106	alginic acid biosynthetic process;alginic acid metabolic process;biological regulation;biosynthetic process;carbohydrate biosynthetic process;carbohydrate metabolic process;carboxylic acid metabolic process;cell wall macromolecule metabolic process;cell wall organization or biogenesis;cell wall polysaccharide metabolic process;cellular biosynthetic process;cellular carbohydrate biosynthetic proce…	binding;DNA binding;nucleic acid binding		Two-component system	15	15	15	64.5	64.5	64.5	27.608	0	106.1	3195300000	120	248
Cluster D	P43335	Pterin-4-alpha-carbinolamine dehydratase	phhB	+	9.13723e-05	0.00053194	-0.657924	-0.492836	1.15076	aromatic compound biosynthetic process;biosynthetic process;cellular aromatic compound metabolic process;cellular biosynthetic process;cellular metabolic process;cellular nitrogen compound biosynthetic process;cellular nitrogen compound metabolic process;cellular process;coenzyme biosynthetic process;coenzyme metabolic process;cofactor biosynthetic process;cofactor metabolic process;heterocycle b…	4-alpha-hydroxytetrahydrobiopterin dehydratase activity;carbon-oxygen lyase activity;catalytic activity;hydro-lyase activity;lyase activity			9	9	9	82.2	82.2	82.2	13.333	0	125.89	1944600000	81	118
Cluster D	Q9I6I6		PA0305	+	0.000434745	0.00171123	-0.707237	-0.436864	1.1441	antibiotic biosynthetic process;antibiotic metabolic process;biosynthetic process;cellular biosynthetic process;cellular metabolic process;cellular process;drug metabolic process;metabolic process	catalytic activity;hydrolase activity;hydrolase activity, acting on carbon-nitrogen (but not peptide) bonds;hydrolase activity, acting on carbon-nitrogen (but not peptide) bonds, in linear amides		Penicillin and cephalosporin biosynthesis	11	11	11	17.5	17.5	17.5	87.539	0	23.335	223000000	38	795
Cluster D	Q9HZC8		PA3080	+	0.000110194	0.000609543	-0.703691	-0.441006	1.1447					11	11	11	41.1	41.1	41.1	38.478	0	103.57	518100000	43	365
Cluster D	Q9I1I5		gcd	+	0.00875826	0.0177403	-0.709138	-0.434635	1.14377		binding;catalytic activity;cofactor binding;oxidoreductase activity;oxidoreductase activity, acting on CH-OH group of donors;quinone binding	cell part;integral to membrane;intrinsic to membrane;membrane part	Pentose phosphate pathway	24	24	24	40	40	40	86.217	0	129.5	1010600000	111	803
Cluster D	Q9I613		PA0505	+	0.000176141	0.000847613	-0.69698	-0.448796	1.14578					2	2	2	50	50	50	7.8706	0	7.9776	62349000	9	76
Cluster D	Q9HZI6		PA3020	+	6.89939e-05	0.000427044	-0.690017	-0.456807	1.14682		catalytic activity;hydrolase activity;hydrolase activity, acting on glycosyl bonds;hydrolase activity, hydrolyzing O-glycosyl compounds	cell part;periplasmic space		11	11	11	27.3	27.3	27.3	73.39	0	34.79	113080000	28	642
Cluster D	Q9I1Y1		PA2134	+	1.37241e-07	6.17583e-06	-0.686963	-0.460298	1.14726					10	10	10	59.5	59.5	59.5	20.596	0	162.11	4934200000	95	190
Cluster D	Q9I7B9		PA0007	+	1.58154e-05	0.000153992	-0.618946	-0.534731	1.15368		binding;cation binding;electron carrier activity;heme binding;ion binding;iron ion binding;metal ion binding;tetrapyrrole binding;transition metal ion binding			19	19	19	38.7	38.7	38.7	61.787	0	94.475	353880000	48	568
Cluster D	Q9I384		PA1641	+	0.00419954	0.00990402	-0.620728	-0.532857	1.15359					3	3	3	42.4	42.4	42.4	10.053	0	10.965	189900000	16	92
Cluster D	Q9I293		PA2021	+	1.3992e-05	0.000145605	-0.620547	-0.533048	1.15359					9	9	9	79.7	79.7	79.7	8.217	0	123.27	1239100000	68	74
Cluster D	Q9HZS9		PA2918	+	0.00016398	0.000800664	-0.611934	-0.542062	1.154		catalytic activity;oxidoreductase activity			10	10	10	51	51	51	26.738	0	107.64	2472500000	114	257
Cluster D	Q9I1U4		PA2171	+	2.44332e-07	9.46078e-06	-0.616882	-0.536895	1.15378					11	11	11	57.1	57.1	57.1	18.098	0	138.55	1436500000	57	156
Cluster D	Q9I635		PA0483	+	0.00578847	0.0128162	-0.631002	-0.521982	1.15298		acetyltransferase activity;catalytic activity;N-acetyltransferase activity;N-acyltransferase activity;transferase activity;transferase activity, transferring acyl groups;transferase activity, transferring acyl groups other than amino-acyl groups			3	3	3	26.5	26.5	26.5	16.578	0	7.6171	61999000	13	147
Cluster D	Q9I0C1		PA2721	+	0.000489815	0.00187051	-0.633972	-0.518813	1.15278					5	5	5	26.4	26.4	26.4	17.356	0	33.627	404530000	32	159
Cluster D	Q9HYW8		PA3273	+	0.000246209	0.00110495	-0.639236	-0.513169	1.1524					8	8	8	27.1	27.1	27.1	21.913	0	50.502	416780000	26	199
Cluster D	Q9HTX7	Glycine dehydrogenase (decarboxylating) 2	gcvP2	+	0.024144	0.0416146	-0.643307	-0.508778	1.15209	amine catabolic process;amine metabolic process;carboxylic acid catabolic process;carboxylic acid metabolic process;catabolic process;cellular amine metabolic process;cellular amino acid catabolic process;cellular amino acid metabolic process;cellular catabolic process;cellular ketone metabolic process;cellular metabolic process;cellular nitrogen compound metabolic process;cellular process;glycin…	binding;catalytic activity;cofactor binding;glycine dehydrogenase (decarboxylating) activity;oxidoreductase activity;oxidoreductase activity, acting on the CH-NH2 group of donors;oxidoreductase activity, acting on the CH-NH2 group of donors, disulfide as acceptor;pyridoxal phosphate binding;vitamin B6 binding;vitamin binding		Glycine, serine and threonine metabolism	13	13	13	23.3	23.3	23.3	104.71	0	48.981	136100000	35	958
Cluster D	Q9HUA5	Glucans biosynthesis protein G	opgG	+	0.00169903	0.00481102	-0.635089	-0.517618	1.15271	beta-glucan biosynthetic process;beta-glucan metabolic process;biosynthetic process;carbohydrate biosynthetic process;carbohydrate metabolic process;cellular biosynthetic process;cellular carbohydrate biosynthetic process;cellular carbohydrate metabolic process;cellular glucan metabolic process;cellular macromolecule biosynthetic process;cellular macromolecule metabolic process;cellular metabolic…	binding;carbohydrate binding;catalytic activity	cell part;external encapsulating structure part;outer membrane-bounded periplasmic space;periplasmic space		34	34	34	65.9	65.9	65.9	59.476	0	274.9	5430400000	266	525
Cluster D	Q51390	Glycerol kinase 2	glpK2	+	0.00379393	0.00915491	-0.762476	-0.369743	1.13222	alcohol catabolic process;alcohol metabolic process;alditol catabolic process;alditol metabolic process;carbohydrate catabolic process;carbohydrate metabolic process;catabolic process;cellular carbohydrate catabolic process;cellular carbohydrate metabolic process;cellular metabolic process;cellular process;glycerol catabolic process;glycerol metabolic process;glycerol-3-phosphate metabolic proces…	adenyl nucleotide binding;adenyl ribonucleotide binding;ATP binding;binding;catalytic activity;glycerol kinase activity;kinase activity;nucleotide binding;phosphotransferase activity, alcohol group as acceptor;purine nucleotide binding;purine ribonucleoside triphosphate binding;purine ribonucleotide binding;ribonucleotide binding;transferase activity;transferase activity, transferring phosphorus-…	cell part;cytoplasm;intracellular part	Glycerolipid metabolism;Plant-pathogen interaction;PPAR signaling pathway	37	37	37	67.3	67.3	67.3	55.966	0	323.31	9235400000	269	505
Cluster D	P23205	Uncharacterized protein PA2024	PA2024	+	0.00102787	0.00327228	-0.760399	-0.37236	1.13276					4	4	4	40	40	40	15.373	0	28.364	259120000	30	140
Cluster D	P32265	HTH-type transcriptional regulator nfxB	nfxB	+	0.0183373	0.0331504	-0.760646	-0.372049	1.13269	biological regulation;biosynthetic process;cellular biosynthetic process;cellular macromolecule biosynthetic process;cellular macromolecule metabolic process;cellular metabolic process;cellular nitrogen compound metabolic process;cellular process;macromolecule biosynthetic process;macromolecule metabolic process;metabolic process;negative regulation of biological process;negative regulation of mo…	binding;DNA binding;nucleic acid binding;nucleic acid binding transcription factor activity;sequence-specific DNA binding transcription factor activity			5	5	5	44.9	44.9	44.9	21.077	0	93.522	561780000	52	187
Cluster D	Q9HX91	Uncharacterized protein PA3922	PA3922	+	3.28384e-06	5.20724e-05	-0.756988	-0.37664	1.13363					41	41	39	80.4	80.4	77.1	51.229	0	323.31	30278000000	475	455
Cluster D	Q9HU92		hutG	+	0.00244846	0.00644026	-0.754149	-0.380186	1.13434	amine metabolic process;aminoglycan catabolic process;aminoglycan metabolic process;carbohydrate catabolic process;carbohydrate metabolic process;catabolic process;glycosaminoglycan catabolic process;glycosaminoglycan metabolic process;macromolecule catabolic process;macromolecule metabolic process;metabolic process;nitrogen compound metabolic process;peptidoglycan catabolic process;peptidoglycan…	catalytic activity;hydrolase activity;hydrolase activity, acting on carbon-nitrogen (but not peptide) bonds;hydrolase activity, acting on carbon-nitrogen (but not peptide) bonds, in linear amides;N-acetylmuramoyl-L-alanine amidase activity		Histidine metabolism	10	10	10	43.6	43.6	43.6	29.823	0	34.197	360770000	60	266
Cluster D	Q9HV81		PA4717	+	1.00481e-06	2.32363e-05	-0.751772	-0.383145	1.13492					7	7	7	38.7	38.7	38.7	31.86	0	95.366	387380000	38	297
Cluster D	Q51472	Integration host factor subunit alpha	ihfA	+	0.00122335	0.00379308	-0.74806	-0.387747	1.13581	biological regulation;biosynthetic process;cellular biosynthetic process;cellular macromolecule biosynthetic process;cellular macromolecule metabolic process;cellular metabolic process;cellular nitrogen compound metabolic process;cellular process;DNA metabolic process;DNA recombination;macromolecule biosynthetic process;macromolecule metabolic process;metabolic process;nitrogen compound metabolic…	binding;DNA binding;nucleic acid binding			10	10	10	77	77	77	11.471	0	81.303	1779900000	61	100
Cluster D	Q9HU80		PA5103	+	0.000553285	0.00205629	-0.74027	-0.397329	1.1376		transporter activity		ABC transporters	11	11	11	45	45	45	37.89	0	34.659	208920000	29	340
Cluster D	P37452	LexA repressor	lexA	+	0.0228961	0.0399183	-0.742192	-0.394974	1.13717	biological regulation;biosynthetic process;cell communication;cellular biosynthetic process;cellular macromolecule biosynthetic process;cellular macromolecule metabolic process;cellular metabolic process;cellular nitrogen compound metabolic process;cellular process;cellular response to external stimulus;cellular response to extracellular stimulus;cellular response to stimulus;cellular response to…	binding;catalytic activity;DNA binding;endopeptidase activity;hydrolase activity;nucleic acid binding;peptidase activity;peptidase activity, acting on L-amino acid peptides;serine hydrolase activity;serine-type endopeptidase activity;serine-type peptidase activity			10	10	10	52.5	52.5	52.5	22.506	0	40.581	484350000	60	204
Cluster D	Q9HU11		PA5178	+	2.06924e-05	0.000179442	-0.744004	-0.392748	1.13675					21	21	21	97.9	97.9	97.9	15.46	0	323.31	21026000000	235	145
Cluster D	Q9I690	UPF0312 protein PA0423	PA0423	+	5.74991e-05	0.000375435	-0.736871	-0.401477	1.13835			cell part;periplasmic space		21	21	21	85.9	85.9	85.9	20.776	0	323.31	23051000000	291	191
Cluster D	Q9I402		PA1342	+	1.96282e-06	3.71374e-05	-0.738414	-0.399596	1.13801				ABC transporters	38	38	37	83.1	83.1	83.1	33.054	0	323.31	66742000000	533	302
Cluster D	Q9HVH9		PA4611	+	0.000953635	0.00307714	-0.739459	-0.39832	1.13778					10	10	10	90.5	90.5	90.5	9.7158	0	280.79	10405000000	120	84
Cluster D	P40882	Uncharacterized protein PA3753	PA3753	+	0.000385437	0.00158457	-0.737331	-0.400917	1.13825					10	10	10	68.4	68.4	68.4	18.509	0	137.15	2775900000	97	174
Cluster D	Q9HU41	Imidazoleglycerol-phosphate dehydratase	hisB	+	0.00012698	0.000675469	-0.737862	-0.40027	1.13813	amine biosynthetic process;amine metabolic process;biosynthetic process;carboxylic acid biosynthetic process;carboxylic acid metabolic process;cellular amine metabolic process;cellular amino acid biosynthetic process;cellular amino acid metabolic process;cellular biosynthetic process;cellular ketone metabolic process;cellular metabolic process;cellular nitrogen compound biosynthetic process;cellu…	carbon-oxygen lyase activity;catalytic activity;hydro-lyase activity;imidazoleglycerol-phosphate dehydratase activity;lyase activity	cell part;cytoplasm;intracellular part	Histidine metabolism	11	11	11	52.3	52.3	52.3	21.937	0	73.135	1658800000	110	197
Cluster D	Q9I6H7		PA0314	+	1.07815e-07	5.43973e-06	-0.734966	-0.403794	1.13876		transporter activity			20	20	20	60.2	60.2	60.2	28.005	0	188.73	3831800000	143	256
Cluster D	Q9I081		PA2762	+	0.000740044	0.00255637	-0.735137	-0.403586	1.13872					6	6	6	49.1	49.1	49.1	13.025	0	17.662	136200000	23	114
Cluster D	Q51466	Flagellar motor switch protein FliN	fliN	+	0.0110281	0.0216275	-0.733024	-0.40615	1.13917	bacterial-type flagellar cell motility;cell motility;cellular component movement;cellular process;chemotaxis;ciliary or flagellar motility;flagellar cell motility;locomotion;response to chemical stimulus;response to external stimulus;response to stimulus;taxis	catalytic activity;hydrolase activity;hydrolase activity, acting on acid anhydrides;hydrolase activity, acting on acid anhydrides, in phosphorus-containing anhydrides;motor activity;nucleoside-triphosphatase activity;pyrophosphatase activity	bacterial-type flagellum basal body;bacterial-type flagellum part;cell part;cell projection part;flagellum part;intracellular part;membrane;organelle part;plasma membrane	Bacterial chemotaxis;Flagellar assembly	3	3	3	22.9	22.9	22.9	16.62	0	89.499	1187700000	38	157
Cluster D	Q9HXG8		PA3836	+	3.76573e-08	3.4833e-06	-0.734166	-0.404766	1.13893					27	27	27	79.4	79.4	79.4	34.22	0	323.31	19106000000	296	325
Cluster D	Q9I793		PA0039	+	6.78697e-06	8.30905e-05	-0.725907	-0.414732	1.14064					8	8	8	53.3	53.3	53.3	7.9233	0	249.48	4192400000	76	75
Cluster D	Q9I2X1		PA1768	+	0.00294418	0.00739374	-0.729252	-0.410708	1.13996					8	7	7	50.8	45.8	45.8	19.72	0	33.531	802520000	55	179
Cluster D	Q9I5J7		PA0732	+	0.00133027	0.00401978	-0.729752	-0.410106	1.13986		catalytic activity;transferase activity			6	6	6	31.7	31.7	31.7	37.161	0	38.41	113840000	16	347
Cluster D	Q9I1F8		PA2317	+	3.15781e-08	3.0928e-06	-0.721108	-0.420472	1.14158		catalytic activity;oxidoreductase activity		Arginine and proline metabolism	10	10	10	26.9	26.9	26.9	47.855	0	20.481	142950000	19	432
Cluster E	Q9I3G5	Cbb3-type cytochrome c oxidase subunit	ccoP1	+	0.00355958	0.00866477	-0.396512	-0.740937	1.13745	cellular metabolic process;cellular process;generation of precursor metabolites and energy;metabolic process;oxidative phosphorylation;phosphate-containing compound metabolic process;phosphorus metabolic process;phosphorylation	binding;catalytic activity;cation binding;cation transmembrane transporter activity;cytochrome-c oxidase activity;heme binding;heme-copper terminal oxidase activity;hydrogen ion transmembrane transporter activity;inorganic cation transmembrane transporter activity;ion binding;ion transmembrane transporter activity;iron ion binding;metal ion binding;monovalent inorganic cation transmembrane transp…	cell part;membrane;membrane part;plasma membrane;respiratory chain	Oxidative phosphorylation	11	11	11	51.9	51.9	51.9	34.644	0	61.211	581510000	51	318
Cluster E	Q9I0T1		PA2553	+	5.89345e-06	7.60666e-05	-0.39103	-0.745401	1.13643		catalytic activity;transferase activity;transferase activity, transferring acyl groups;transferase activity, transferring acyl groups other than amino-acyl groups		Benzoate degradation;Butanoate metabolism;Carbon fixation pathways in prokaryotes;Fatty acid metabolism;Glyoxylate and dicarboxylate metabolism;Lysine degradation;Propanoate metabolism;Pyruvate metabolism;Synthesis and degradation of ketone bodies;Terpenoid backbone biosynthesis;Tryptophan metabolism;Two-component system;Valine, leucine and isoleucine degradation	24	24	24	77.8	77.8	77.8	41.4	0	311.33	2352100000	199	396
Cluster E	Q9HU75		PA5108	+	3.33261e-05	0.000247714	-0.389455	-0.746678	1.13613			cell part;membrane;outer membrane		3	3	3	57.6	57.6	57.6	8.9423	0	9.9235	110310000	16	85
Cluster E	Q9HW07		PA4399	+	0.0229869	0.0400348	-0.390414	-0.7459	1.13631				Porphyrin and chlorophyll metabolism	8	8	8	57.3	57.3	57.3	21.065	0	25.988	235640000	39	192
Cluster E	Q9I013	Protease HtpX	htpX	+	0.00206893	0.00568443	-0.38697	-0.748689	1.13566		binding;catalytic activity;cation binding;endopeptidase activity;hydrolase activity;ion binding;metal ion binding;metalloendopeptidase activity;metallopeptidase activity;peptidase activity;peptidase activity, acting on L-amino acid peptides;transition metal ion binding;zinc ion binding	cell part;integral to membrane;intrinsic to membrane;membrane;membrane part;plasma membrane		3	3	3	16.5	16.5	16.5	31.593	0	52.162	127480000	9	291
Cluster E	P29369	Glycerol metabolism activator	agmR	+	2.7933e-06	4.65084e-05	-0.383592	-0.751413	1.135	alcohol metabolic process;alditol metabolic process;biological regulation;biosynthetic process;carbohydrate metabolic process;cellular biosynthetic process;cellular carbohydrate metabolic process;cellular macromolecule biosynthetic process;cellular macromolecule metabolic process;cellular metabolic process;cellular nitrogen compound metabolic process;cellular process;cellular response to stimulus…	binding;DNA binding;nucleic acid binding;nucleic acid binding transcription factor activity;sequence-specific DNA binding transcription factor activity			8	8	8	41.2	41.2	41.2	24.424	0	26.583	252420000	20	221
Cluster E	Q9HZC7		PA3081	+	1.76304e-05	0.000164914	-0.385249	-0.750078	1.13533					11	11	11	32.1	32.1	32.1	50.679	0	68.741	253090000	26	455
Cluster E	Q9I6I2		PA0309	+	0.000198455	0.000917853	-0.421314	-0.720402	1.14172					16	16	16	63.6	63.6	63.6	27.021	0	124.18	1124500000	91	250
Cluster E	Q9I4K0	Molecular chaperone Hsp31 and glyoxalase 3	hchA	+	0.00713681	0.0150988	-0.407804	-0.731657	1.13946	cellular macromolecule metabolic process;cellular metabolic process;cellular process;cellular protein metabolic process;macromolecule metabolic process;metabolic process;primary metabolic process;protein folding;protein metabolic process;protein refolding	catalytic activity;lyase activity	cell part;cytoplasm;intracellular part		12	12	12	42.3	42.3	42.3	31.898	0	112.92	1226700000	64	291
Cluster E	Q9I1S1		PA2196	+	0.000794881	0.0027065	-0.410546	-0.729387	1.13993	biological regulation;biosynthetic process;cellular biosynthetic process;cellular macromolecule biosynthetic process;cellular macromolecule metabolic process;cellular metabolic process;cellular nitrogen compound metabolic process;cellular process;macromolecule biosynthetic process;macromolecule metabolic process;metabolic process;nitrogen compound metabolic process;nucleic acid metabolic process;…	binding;DNA binding;nucleic acid binding;regulatory region DNA binding;regulatory region nucleic acid binding;sequence-specific DNA binding;transcription regulatory region DNA binding;transcription regulatory region sequence-specific DNA binding			6	6	6	39.7	39.7	39.7	21.747	0	25.167	319790000	34	194
Cluster E	Q9HXN1	Membrane-bound lytic murein transglycosylase F	mltF	+	0.000393197	0.00160853	-0.413789	-0.726692	1.14048	amine metabolic process;aminoglycan metabolic process;carbohydrate metabolic process;catabolic process;cell wall macromolecule catabolic process;cell wall macromolecule metabolic process;cell wall organization;cell wall organization or biogenesis;cellular component organization or biogenesis;glycosaminoglycan metabolic process;macromolecule metabolic process;metabolic process;nitrogen compound me…	carbon-oxygen lyase activity;carbon-oxygen lyase activity, acting on polysaccharides;catalytic activity;lyase activity;lytic transglycosylase activity;transferase activity;transferase activity, transferring glycosyl groups	cell outer membrane;cell part;external encapsulating structure part;membrane;outer membrane		8	8	8	25.7	25.7	25.7	55.226	0	19.682	123880000	29	490
Cluster E	Q9HXF7	Nucleoid-associated protein PA3849	PA3849	+	0.00104055	0.00330002	-0.417368	-0.723707	1.14107			cell part;cytoplasm;intracellular non-membrane-bounded organelle;intracellular organelle;intracellular part;non-membrane-bounded organelle;nucleoid;organelle		16	16	16	56.3	56.3	56.3	37.93	0	151.1	1455200000	139	334
Cluster E	P38108	Sigma factor AlgU regulatory protein MucB	mucB	+	4.48457e-06	6.38189e-05	-0.407634	-0.731798	1.13943	alginic acid biosynthetic process;alginic acid metabolic process;biological regulation;biosynthetic process;carbohydrate biosynthetic process;carbohydrate metabolic process;carboxylic acid metabolic process;cell wall macromolecule metabolic process;cell wall organization or biogenesis;cell wall polysaccharide metabolic process;cellular biosynthetic process;cellular carbohydrate biosynthetic proce…		cell part;periplasmic space		19	19	19	74.1	74.1	74.1	34.572	0	157.83	1897900000	145	316
Cluster E	Q9HTP9		PA5305	+	5.25473e-05	0.000355655	-0.413114	-0.727253	1.14037					5	5	5	59.6	59.6	59.6	11.527	0	153.03	1718000000	58	114
Cluster E	Q9I6D8		pfpI	+	8.15381e-05	0.000486599	-0.399713	-0.738319	1.13803	bacterial-type flagellar cell motility;bacterial-type flagellar swarming motility;biofilm formation;cell motility;cellular component movement;cellular process;cellular response to antibiotic;cellular response to chemical stimulus;cellular response to stimulus;ciliary or flagellar motility;flagellar cell motility;intraspecies interaction between organisms;locomotion;multi-organism process;response…	catalytic activity;hydrolase activity;hydrolase activity, acting on glycosyl bonds;peptidase activity			14	14	14	86.6	86.6	86.6	19.245	0	266.71	4065600000	143	179
Cluster E	Q9I5D4		PA0804	+	0.0114055	0.022289	-0.404656	-0.734257	1.13891		catalytic activity;oxidoreductase activity			11	11	11	50.9	50.9	50.9	30.017	0	41.867	391850000	54	273
Cluster E	Q9HX60		PA3956	+	5.89774e-05	0.000379141	-0.406437	-0.732788	1.13922					7	7	7	88.9	88.9	88.9	15.453	0	75.425	451800000	23	144
Cluster E	Q9HVR0	UPF0271 protein PA4511	PA4511	+	0.0146183	0.0274401	-0.40416	-0.734665	1.13882	carbohydrate metabolic process;metabolic process;primary metabolic process	catalytic activity			7	7	7	41.8	41.8	41.8	27.166	0	29.982	231600000	36	251
Cluster E	Q9HVW4		PA4453	+	0.00612592	0.013456	-0.400362	-0.737786	1.13815					16	16	16	62.8	62.8	62.8	23.76	0	135.62	5261400000	141	215
Cluster E	Q9I4W5		bcp	+	0.0146553	0.0274478	-0.363998	-0.767016	1.13101		antioxidant activity;catalytic activity;oxidoreductase activity			16	16	16	94.9	94.9	94.9	17.352	0	111.44	5607600000	141	157
Cluster E	Q9HTH6		PA5388	+	0.00529852	0.0119056	-0.373839	-0.759222	1.13306	amine catabolic process;amine metabolic process;amine transport;amino acid transport;betaine catabolic process;betaine metabolic process;betaine transport;carboxylic acid catabolic process;carboxylic acid metabolic process;carboxylic acid transport;carnitine catabolic process;carnitine metabolic process;carnitine transport;catabolic process;cation transport;cellular amine metabolic process;cellul…	alcohol binding;amine binding;binding;cation binding;choline binding;ion binding;quaternary ammonium group binding;transporter activity	cell part;periplasmic space	ABC transporters	5	5	5	23.4	23.4	23.4	33.806	0	22.848	104760000	23	312
Cluster E	Q9I311		bglX	+	0.000427959	0.00168851	-0.371006	-0.761474	1.13248	carbohydrate metabolic process;metabolic process;primary metabolic process	catalytic activity;hydrolase activity;hydrolase activity, acting on glycosyl bonds;hydrolase activity, hydrolyzing O-glycosyl compounds		Cyanoamino acid metabolism;Phenylpropanoid biosynthesis;Starch and sucrose metabolism	6	6	6	8.6	8.6	8.6	83.002	0	11.491	49590000	19	764
Cluster E	Q9HZ15		PA3225	+	5.95982e-05	0.000381657	-0.351429	-0.776847	1.12828	biosynthetic process;cellular biosynthetic process;cellular macromolecule biosynthetic process;cellular macromolecule metabolic process;cellular metabolic process;cellular nitrogen compound metabolic process;cellular process;macromolecule biosynthetic process;macromolecule metabolic process;metabolic process;nitrogen compound metabolic process;nucleic acid metabolic process;nucleobase-containing …	binding;DNA binding;nucleic acid binding;nucleic acid binding transcription factor activity;sequence-specific DNA binding transcription factor activity			13	13	13	54	54	54	34.098	0	116.52	2118800000	132	309
Cluster E	Q9I6J1	Putrescine-binding periplasmic protein SpuD	spuD	+	0.000650155	0.002318	-0.348805	-0.778882	1.12769	amine transport;establishment of localization;nitrogen compound transport;organic substance transport;polyamine transport;transport	amine binding;binding;polyamine binding;putrescine binding	cell part;periplasmic space	ABC transporters	27	27	25	69.8	69.8	67.8	40.629	0	323.31	39396000000	307	367
Cluster E	Q9HZP0		PA2958	+	0.011832	0.0230144	-0.356697	-0.772744	1.12944		binding;catalytic activity;cofactor binding;pyridoxal phosphate binding;vitamin B6 binding;vitamin binding			10	10	10	33.7	33.7	33.7	42.109	0	29.529	127370000	33	377
Cluster E	Q9HXV2		PA3688	+	0.000809394	0.00272802	-0.358546	-0.771297	1.12984					3	3	3	42.1	42.1	42.1	12.918	0	86.467	682740000	40	114
Cluster E	Q9HU42	Imidazole glycerol phosphate synthase subunit HisH 1	hisH1	+	0.00671659	0.0145235	-0.359058	-0.770897	1.12995	amine biosynthetic process;amine metabolic process;biosynthetic process;carboxylic acid biosynthetic process;carboxylic acid metabolic process;cellular amine metabolic process;cellular amino acid biosynthetic process;cellular amino acid metabolic process;cellular biosynthetic process;cellular ketone metabolic process;cellular metabolic process;cellular nitrogen compound biosynthetic process;cellu…	catalytic activity;imidazoleglycerol-phosphate synthase activity;transferase activity;transferase activity, transferring glycosyl groups;transferase activity, transferring pentosyl groups	cell part;cytoplasm;intracellular part	Histidine metabolism	11	11	11	85.4	85.4	85.4	23.698	0	56.902	1118600000	87	213
Cluster E	P15276	Transcriptional regulatory protein AlgP	algP	+	0.000106542	0.000597282	-0.355148	-0.773952	1.1291	alginic acid biosynthetic process;alginic acid metabolic process;biological regulation;biosynthetic process;carbohydrate biosynthetic process;carbohydrate metabolic process;carboxylic acid metabolic process;cell wall macromolecule metabolic process;cell wall organization or biogenesis;cell wall polysaccharide metabolic process;cellular biosynthetic process;cellular carbohydrate biosynthetic proce…	binding;DNA binding;nucleic acid binding			8	8	8	15.6	15.6	15.6	34.49	0	42.855	1594000000	83	352
Cluster E	P23189	Glutathione reductase	gor	+	0.000106659	0.000595932	-0.354654	-0.774338	1.12899	biological regulation;cell redox homeostasis;cellular homeostasis;cellular process;homeostatic process;regulation of biological process;regulation of biological quality;regulation of cellular process	antioxidant activity;binding;catalytic activity;coenzyme binding;cofactor binding;disulfide oxidoreductase activity;flavin adenine dinucleotide binding;glutathione disulfide oxidoreductase activity;glutathione-disulfide reductase activity;oxidoreductase activity;oxidoreductase activity, acting on a sulfur group of donors;oxidoreductase activity, acting on a sulfur group of donors, NAD or NADP as …	cell part;cytoplasm;intracellular part	Glutathione metabolism	23	23	23	77.2	77.2	77.2	49.237	0	246.51	2883600000	215	451
Cluster E	Q9I5I9		sdsA1	+	4.75813e-06	6.60191e-05	-0.34045	-0.785322	1.12577		binding;catalytic activity;cation binding;hydrolase activity;ion binding;metal ion binding			23	23	23	47.3	47.3	47.3	72.591	0	120.55	450680000	62	658
Cluster E	Q9I4G4	Periplasmic nitrate reductase, electron transfer subunit	napB	+	9.22107e-05	0.000534951	-0.341265	-0.784697	1.12596	metabolic process;oxidation-reduction process	binding;cation binding;ion binding;metal ion binding	cell part;periplasmic space	Nitrogen metabolism	7	7	7	48.5	48.5	48.5	17.918	0	20.522	148700000	19	163
Cluster E	Q9I3Y6		PA1358	+	0.0182446	0.0330188	-0.33549	-0.789117	1.12461					4	4	4	36.4	36.4	36.4	14.701	0	29.409	350970000	32	132
Cluster E	Q9I3L8		PA1494	+	0.00358203	0.00869399	-0.338156	-0.78708	1.12524	biological regulation;regulation of biological process;regulation of biosynthetic process;regulation of carbohydrate biosynthetic process;regulation of carbohydrate metabolic process;regulation of macromolecule biosynthetic process;regulation of macromolecule metabolic process;regulation of metabolic process;regulation of polysaccharide biosynthetic process;regulation of polysaccharide metabolic …				17	17	17	45.6	45.6	45.6	60.65	0	94.813	432020000	64	551
Cluster E	Q9HU32		PA5152	+	9.00539e-08	5.17033e-06	-0.332813	-0.791156	1.12397		active transmembrane transporter activity;adenyl nucleotide binding;adenyl ribonucleotide binding;amine transmembrane transporter activity;amine-transporting ATPase activity;amino acid transmembrane transporter activity;amino acid-transporting ATPase activity;ATP binding;ATPase activity;ATPase activity, coupled;ATPase activity, coupled to movement of substances;ATPase activity, coupled to transme…			8	8	8	54.5	54.5	54.5	28.403	0	21.292	155100000	29	257
Cluster E	Q9HYG9		folM	+	0.002955	0.00740976	-0.339711	-0.785889	1.1256		catalytic activity;oxidoreductase activity		Folate biosynthesis;One carbon pool by folate	8	8	8	45.3	45.3	45.3	25.403	0	22.104	140750000	24	234
Cluster E	Q9I6B1		PA0384	+	0.0252863	0.0430488	-0.327053	-0.795524	1.12258					4	4	4	41.2	41.2	41.2	9.697	0	15.863	232880000	12	85
Cluster E	Q9I3D8	Uncharacterized protein PA1579	PA1579	+	2.68202e-06	4.65163e-05	-0.327013	-0.795554	1.12257		binding;lipid binding			15	15	15	70.8	70.8	70.8	22.11	0	185.73	5050700000	130	202
Cluster E	P32722	Porin D	oprD	+	0.00458113	0.0106531	-0.325133	-0.796973	1.12211	amine transport;amino acid transport;basic amino acid transport;carboxylic acid transport;cellular process;establishment of localization;nitrogen compound transport;organic acid transport;organic substance transport;transmembrane transport;transport	catalytic activity;channel activity;hydrolase activity;passive transmembrane transporter activity;peptidase activity;peptidase activity, acting on L-amino acid peptides;porin activity;serine hydrolase activity;serine-type peptidase activity;transmembrane transporter activity;transporter activity;wide pore channel activity	cell part;external encapsulating structure part;integral to cell outer membrane;integral to membrane;intrinsic to cell outer membrane;intrinsic to membrane;macromolecular complex;membrane;membrane part;outer membrane;pore complex;protein complex		6	6	6	23.3	23.3	23.3	48.36	0	116.57	263030000	20	443
Cluster E	Q9I1R6		PA2201	+	0.00111003	0.00348718	-0.325115	-0.796987	1.1221					4	4	4	12.6	12.6	12.6	32.85	0	3.5501	11076000000	22	294
Cluster E	Q9I3S9		halS	+	1.75194e-05	0.000164801	-0.277136	-0.832204	1.10934					4	4	4	23.1	23.1	23.1	27.478	0	24.801	88766000	11	242
Cluster E	Q9I079		PA2764	+	0.0175027	0.031919	-0.285504	-0.826199	1.1117					11	11	11	50.6	50.6	50.6	24.519	0	218.91	3700600000	147	231
Cluster E	Q9HZS0		PA2927	+	0.0135599	0.0256852	-0.283703	-0.827496	1.1112					6	6	6	18.1	18.1	18.1	49.478	0	20.374	89508000	30	443
Cluster E	Q9HV23		PA4785	+	9.95617e-05	0.000565769	-0.284946	-0.826601	1.11155		catalytic activity;transferase activity;transferase activity, transferring acyl groups;transferase activity, transferring acyl groups other than amino-acyl groups		Benzoate degradation;Butanoate metabolism;Carbon fixation pathways in prokaryotes;Fatty acid metabolism;Glyoxylate and dicarboxylate metabolism;Lysine degradation;Propanoate metabolism;Pyruvate metabolism;Synthesis and degradation of ketone bodies;Terpenoid backbone biosynthesis;Tryptophan metabolism;Two-component system;Valine, leucine and isoleucine degradation	16	16	16	58.1	58.1	58.1	45.9	0	103.28	624950000	75	425
Cluster E	Q9HUA1		PA5082	+	0.00243076	0.00642414	-0.280986	-0.829448	1.11043					9	8	8	37.5	34.4	34.4	32.866	0	11.681	70124000	18	299
Cluster E	Q9HUQ0		PA4913	+	0.000890894	0.00291996	-0.273007	-0.835145	1.10815	amine transport;amino acid transport;carboxylic acid transport;establishment of localization;nitrogen compound transport;organic acid transport;organic substance transport;transport		cell part;external encapsulating structure part;outer membrane-bounded periplasmic space;periplasmic space	ABC transporters	24	24	24	70.9	70.9	70.9	39.798	0	323.31	11475000000	235	374
Cluster E	Q9HUT3		PA4880	+	5.38329e-05	0.000359967	-0.298013	-0.817115	1.11513	biological regulation;cation homeostasis;cation transport;cellular cation homeostasis;cellular chemical homeostasis;cellular homeostasis;cellular ion homeostasis;cellular iron ion homeostasis;cellular metal ion homeostasis;cellular process;chemical homeostasis;establishment of localization;homeostatic process;ion homeostasis;ion transport;iron ion homeostasis;iron ion transport;metal ion homeosta…	binding;cation binding;ferric iron binding;ion binding;iron ion binding;metal ion binding;transition metal ion binding			19	19	19	88.7	88.7	88.7	20.217	0	323.31	17951000000	240	177
Cluster E	Q9I6J4		spuA	+	0.00690353	0.0147364	-0.261998	-0.84292	1.10492	amine catabolic process;amine metabolic process;carboxylic acid metabolic process;catabolic process;cellular amine metabolic process;cellular amino acid metabolic process;cellular biogenic amine catabolic process;cellular biogenic amine metabolic process;cellular ketone metabolic process;cellular metabolic process;cellular nitrogen compound metabolic process;cellular process;glutamine family amin…	catalytic activity;hydrolase activity;transferase activity			4	4	4	34.4	34.4	34.4	26.477	0	35.292	61423000	11	250
Cluster E	Q9HYR9	ATP-dependent Clp protease proteolytic subunit 2	clpP2	+	0.00230212	0.00617236	-0.263216	-0.842065	1.10528		catalytic activity;endopeptidase activity;hydrolase activity;peptidase activity;peptidase activity, acting on L-amino acid peptides;serine hydrolase activity;serine-type endopeptidase activity;serine-type peptidase activity	cell part;cytoplasm;intracellular part	Cell cycle - Caulobacter	6	6	6	60.7	60.7	60.7	22.142	0	48.236	150400000	21	201
Cluster E	Q9HUD0	50S ribosomal protein L31	rpmE	+	0.00027196	0.00118849	-0.25545	-0.847498	1.10295	biosynthetic process;cellular biosynthetic process;cellular macromolecule biosynthetic process;cellular macromolecule metabolic process;cellular metabolic process;cellular process;cellular protein metabolic process;macromolecule biosynthetic process;macromolecule metabolic process;metabolic process;primary metabolic process;protein metabolic process;translation	binding;cation binding;ion binding;metal ion binding;nucleic acid binding;RNA binding;rRNA binding;structural constituent of ribosome;structural molecule activity	cell part;cytoplasmic part;intracellular non-membrane-bounded organelle;intracellular organelle;intracellular part;macromolecular complex;non-membrane-bounded organelle;organelle;ribonucleoprotein complex;ribosome	Ribosome	6	6	6	91.5	91.5	91.5	7.9201	0	119.22	3766800000	80	71
Cluster E	Q9HYI8		PA3417	+	1.30796e-06	2.90368e-05	-0.250828	-0.850708	1.10154		catalytic activity;oxidoreductase activity;oxidoreductase activity, acting on the aldehyde or oxo group of donors;oxidoreductase activity, acting on the aldehyde or oxo group of donors, disulfide as acceptor		Butanoate metabolism;Citrate cycle (TCA cycle);Glycolysis / Gluconeogenesis;Pyruvate metabolism;Valine, leucine and isoleucine biosynthesis	9	9	9	44.1	44.1	44.1	40.414	0	115.59	209320000	28	365
Cluster E	Q9I1S0		PA2197	+	0.00230849	0.00617948	-0.227819	-0.866434	1.09425		binding;catalytic activity;cation binding;ion binding;metal ion binding;oxidoreductase activity;transition metal ion binding;zinc ion binding			22	22	22	69	69	69	37.135	0	195.58	4107900000	195	345
Cluster E	Q9HUT9		PA4874	+	0.021177	0.0373119	-0.227562	-0.866608	1.09417					5	5	5	19.6	19.6	19.6	14.433	0	5.0729	150390000	15	138
Cluster E	Q9HU47		PA5137	+	0.000390891	0.00160304	-0.23455	-0.861878	1.09643					9	9	9	44.6	44.6	44.6	27.991	0	51.176	289320000	25	251
Cluster E	Q9HUC3		phaF	+	2.2234e-05	0.000186028	-0.241523	-0.857119	1.09864					18	18	18	45.6	45.6	45.6	30.577	0	113.85	3762700000	104	309
Cluster E	Q9HUL2		motB	+	5.44564e-06	7.13936e-05	-0.562687	-0.591891	1.15458	bacterial-type flagellar cell motility;bacterial-type flagellar swarming motility;cell motility;cellular component movement;cellular process;ciliary or flagellar motility;flagellar cell motility;locomotion			Bacterial chemotaxis;Flagellar assembly	7	7	7	29.1	29.1	29.1	37.73	0	5.8947	766300000	20	347
Cluster E	Q9HX34		PA3986	+	1.14878e-05	0.000123401	-0.562941	-0.591641	1.15458					7	7	7	62.9	62.9	62.9	15.937	0	60.99	328120000	27	143
Cluster E	Q9HVV7	Lipopolysaccharide export system protein LptA	lptA	+	0.000253674	0.00112932	-0.56296	-0.591622	1.15458	carbohydrate transport;cellular component assembly;cellular component assembly at cellular level;cellular component organization;cellular component organization at cellular level;cellular component organization or biogenesis;cellular component organization or biogenesis at cellular level;cellular membrane organization;cellular process;establishment of localization;Gram-negative-bacterium-type cel…	binding;lipopolysaccharide binding	cell part;periplasmic space		9	9	9	51.4	51.4	51.4	19.126	0	323.31	4147600000	117	175
Cluster E	Q9I3Y8		PA1356	+	7.14203e-07	1.91798e-05	-0.555216	-0.599205	1.15442					10	10	10	42.1	42.1	42.1	41.039	0	120.3	650670000	43	368
Cluster E	Q9I2B2		PA1997	+	2.882e-06	4.70444e-05	-0.548976	-0.605267	1.15424	lipid metabolic process;metabolic process;primary metabolic process	acetoacetate-CoA ligase activity;acid-thiol ligase activity;catalytic activity;ligase activity;ligase activity, forming carbon-sulfur bonds		Butanoate metabolism	14	14	14	30.9	30.9	30.9	71.929	0	71.77	284040000	36	651
Cluster E	Q9HX02	Ethanolamine ammonia-lyase light chain	eutC	+	2.01929e-06	3.77765e-05	-0.552742	-0.601614	1.15436	alcohol catabolic process;alcohol metabolic process;amine catabolic process;amine metabolic process;carboxylic acid metabolic process;catabolic process;cellular amine metabolic process;cellular amino acid metabolic process;cellular biogenic amine catabolic process;cellular biogenic amine metabolic process;cellular ketone metabolic process;cellular metabolic process;cellular nitrogen compound meta…	ammonia-lyase activity;binding;carbon-nitrogen lyase activity;catalytic activity;cobalamin binding;ethanolamine ammonia-lyase activity;lyase activity;tetrapyrrole binding;vitamin binding		Glycerophospholipid metabolism	11	11	11	53.8	53.8	53.8	30.144	0	68.415	474230000	48	273
Cluster E	Q9HYH5	Putative aldolase class 2 protein PA3430	PA3430	+	0.00018505	0.000882833	-0.549116	-0.605132	1.15425		binding;cation binding;ion binding;metal ion binding			7	7	7	41.7	41.7	41.7	28.025	0	42.142	98065000	15	259
Cluster E	Q9I650		PA0468	+	0.000100172	0.000567303	-0.583375	-0.571305	1.15468	antibiotic catabolic process;antibiotic metabolic process;catabolic process;cellular catabolic process;cellular metabolic process;cellular process;drug metabolic process;metabolic process;response to antibiotic;response to chemical stimulus;response to stimulus	binding;carbon-oxygen lyase activity;catalytic activity;cation binding;ion binding;lyase activity;magnesium ion binding;metal ion binding			14	14	14	65.5	65.5	65.5	33.594	0	107.84	1341700000	100	316
Cluster E	Q9I118		PA2464	+	1.1446e-06	2.61063e-05	-0.58313	-0.571552	1.15468					8	8	8	61.5	61.5	61.5	17.626	0	32.977	256950000	27	174
Cluster E	Q9HYZ0		PA3250	+	6.43514e-05	0.000405852	-0.584191	-0.570482	1.15467					22	22	22	75.3	75.3	75.3	38.285	0	197.39	7350400000	206	352
Cluster E	P00282	Azurin	azu	+	0.02057	0.0363964	-0.583626	-0.571052	1.15468	metabolic process;oxidation-reduction process	binding;cation binding;copper ion binding;electron carrier activity;ion binding;metal ion binding;transition metal ion binding;zinc ion binding	cell part;periplasmic space		11	11	11	66.2	66.2	66.2	16.008	0	250.3	60653000000	221	148
Cluster E	P95453	Probable RNA-binding protein PA4753	PA4753	+	0.00290214	0.00733242	-0.584752	-0.569916	1.15467		binding;nucleic acid binding;RNA binding			4	4	4	39.4	39.4	39.4	11.657	0	11.306	264880000	34	104
Cluster E	Q9I5X9		PA0557	+	0.000750926	0.00257792	-0.594496	-0.560033	1.15453					3	3	3	14.7	14.7	14.7	24.411	0	22.716	773890000	29	218
Cluster E	P24559	Twitching mobility protein	pilT	+	0.013834	0.0261448	-0.596754	-0.557727	1.15448	cell motility;cell projection organization;cellular component movement;cellular component organization;cellular component organization at cellular level;cellular component organization or biogenesis;cellular component organization or biogenesis at cellular level;cellular process;establishment of localization;locomotion;pilus organization;pilus retraction;transport;type IV pilus-dependent motility	adenyl nucleotide binding;adenyl ribonucleotide binding;ATP binding;binding;nucleotide binding;purine nucleotide binding;purine ribonucleoside triphosphate binding;purine ribonucleotide binding;ribonucleotide binding	cell part;cell projection;cytoplasm;intracellular part;pilus;type IV pilus		16	16	16	64.8	64.8	64.8	38.02	0	121.73	1128000000	115	344
Cluster E	Q9I504	Acylphosphatase	acyP	+	0.0264918	0.0447351	-0.598308	-0.556135	1.15444		acylphosphatase activity;catalytic activity;hydrolase activity;hydrolase activity, acting on acid anhydrides;hydrolase activity, acting on acid anhydrides, in phosphorus-containing anhydrides		Aminobenzoate degradation;Pyruvate metabolism	7	7	7	76.9	76.9	76.9	10.313	0	172.49	727380000	64	91
Cluster E	Q9HT89	Uncharacterized protein PA5481	PA5481	+	1.13571e-08	1.89096e-06	-0.51444	-0.638053	1.15249	biological regulation;negative regulation of catalytic activity;negative regulation of molecular function;regulation of biological process;regulation of catalytic activity;regulation of metabolic process;regulation of molecular function		cell part;periplasmic space		9	9	9	51	51	51	17.365	0	32.443	428880000	18	155
Cluster E	Q9HZP5	Electron transfer flavoprotein-ubiquinone oxidoreductase	PA2953	+	0.000154917	0.000776918	-0.51205	-0.640275	1.15232		4 iron, 4 sulfur cluster binding;binding;catalytic activity;cation binding;electron-transferring-flavoprotein dehydrogenase activity;ion binding;iron-sulfur cluster binding;metal cluster binding;metal ion binding;oxidoreductase activity;oxidoreductase activity, acting on the CH-NH group of donors;oxidoreductase activity, acting on the CH-NH group of donors, quinone or similar compound as acceptor			37	37	37	80.2	80.2	80.2	59.928	0	323.31	6053300000	255	551
Cluster E	Q9I2C5		exaB	+	5.45852e-09	1.13605e-06	-0.510432	-0.641776	1.15221	alcohol metabolic process;ethanol metabolic process;ethanol oxidation;metabolic process;oxidation-reduction process;primary alcohol metabolic process;small molecule metabolic process	binding;cation binding;electron carrier activity;heme binding;ion binding;iron ion binding;metal ion binding;tetrapyrrole binding;transition metal ion binding			8	8	8	53.1	53.1	53.1	15.85	0	112.6	6368100000	40	145
Cluster E	Q9I4J6		PA1139	+	0.000412441	0.00165473	-0.507776	-0.644233	1.15201					7	7	7	39.4	39.4	39.4	29.336	0	25.429	295370000	28	282
Cluster E	Q9I303		PA1734	+	0.0107101	0.0211534	-0.508351	-0.643702	1.15205		binding;cation binding;electron carrier activity;heme binding;ion binding;iron ion binding;metal ion binding;tetrapyrrole binding;transition metal ion binding			4	4	4	17.6	17.6	17.6	30.246	0	5.0179	37272000	17	273
Cluster E	Q9I244	Elongation factor G 2	fusB	+	3.90001e-06	5.79778e-05	-0.503379	-0.648287	1.15167		binding;catalytic activity;GTP binding;GTPase activity;guanyl nucleotide binding;guanyl ribonucleotide binding;hydrolase activity;hydrolase activity, acting on acid anhydrides;hydrolase activity, acting on acid anhydrides, in phosphorus-containing anhydrides;nucleic acid binding;nucleoside-triphosphatase activity;nucleotide binding;purine nucleotide binding;purine ribonucleoside triphosphate bind…	cell part;cytoplasm;intracellular part		48	37	37	79.9	70.1	70.1	77.573	0	323.31	7366800000	351	702
Cluster E	Q9I0H9		PA2659	+	0.000255188	0.00113303	-0.507766	-0.644243	1.15201					13	13	13	77.5	77.5	77.5	11.179	0	282.04	12440000000	133	102
Cluster E	Q9I0T2		PA2552	+	0.00475774	0.0109718	-0.50832	-0.643731	1.15205		acyl-CoA dehydrogenase activity;binding;catalytic activity;coenzyme binding;cofactor binding;flavin adenine dinucleotide binding;oxidoreductase activity;oxidoreductase activity, acting on the CH-CH group of donors		Geraniol degradation;Naphthalene degradation	14	14	14	53.6	53.6	53.6	40.908	0	68.253	379030000	60	375
Cluster E	Q9I773		osmC	+	0.00234053	0.00625519	-0.501981	-0.649571	1.15155	response to chemical stimulus;response to oxidative stress;response to stimulus;response to stress	antioxidant activity;catalytic activity;oxidoreductase activity;oxidoreductase activity, acting on peroxide as acceptor;peroxidase activity			11	11	11	79.5	79.5	79.5	15.61	0	148.4	2092900000	85	151
Cluster E	Q9I656		PA0462	+	6.61124e-07	1.86571e-05	-0.495606	-0.655403	1.15101					9	9	8	32.1	32.1	28.2	26.262	0	50.892	1815000000	65	234
Cluster E	Q9HT53		PA5520	+	0.00807988	0.0166911	-0.500593	-0.650844	1.15144					11	11	11	47	47	47	26.25	0	33.546	127170000	24	247
Cluster E	Q9HVE7		PA4645	+	9.5199e-06	0.000107827	-0.49824	-0.652998	1.15124	cellular metabolic process;cellular nitrogen compound metabolic process;cellular process;metabolic process;nitrogen compound metabolic process;nucleobase-containing compound metabolic process;nucleobase-containing small molecule metabolic process;nucleoside metabolic process;primary metabolic process;small molecule metabolic process	catalytic activity;transferase activity		Drug metabolism - other enzymes;Purine metabolism	9	9	9	50.3	50.3	50.3	20.639	0	52.218	417830000	66	185
Cluster E	Q9I6G2	UPF0339 protein PA0329	PA0329	+	4.74862e-06	6.64408e-05	-0.5297	-0.623724	1.15342					8	8	8	60.9	60.9	60.9	11.773	0	323.31	8247000000	111	110
Cluster E	Q9I5T5	Polyamine-transporting ATPase	PA0603	+	5.00334e-05	0.000342821	-0.52132	-0.631624	1.15294		active transmembrane transporter activity;adenyl nucleotide binding;adenyl ribonucleotide binding;amine transmembrane transporter activity;ATP binding;ATPase activity;ATPase activity, coupled;ATPase activity, coupled to movement of substances;ATPase activity, coupled to transmembrane movement of substances;binding;catalytic activity;hydrolase activity;hydrolase activity, acting on acid anhydrides…	ATP-binding cassette (ABC) transporter complex;cell part;macromolecular complex;membrane part;protein complex		20	20	20	76.2	76.2	76.2	40.655	0	155.03	799790000	110	369
Cluster E	Q9I2M6		PA1870	+	0.000188428	0.000888762	-0.519953	-0.632905	1.15286					3	3	3	46.1	46.1	46.1	15.643	0	8.6839	124510000	13	141
Cluster E	P72170	Dihydroorotase	pyrC	+	0.000156611	0.000780711	-0.524666	-0.628478	1.15314	biosynthetic process;cellular aromatic compound metabolic process;cellular biosynthetic process;cellular metabolic process;cellular nitrogen compound biosynthetic process;cellular nitrogen compound metabolic process;cellular process;'de novo' UMP biosynthetic process;heterocycle biosynthetic process;heterocycle metabolic process;metabolic process;nitrogen compound metabolic process;nucleobase bio…	binding;catalytic activity;cation binding;dihydroorotase activity;hydrolase activity;hydrolase activity, acting on carbon-nitrogen (but not peptide) bonds;hydrolase activity, acting on carbon-nitrogen (but not peptide) bonds, in cyclic amides;ion binding;metal ion binding;transition metal ion binding;zinc ion binding		Pyrimidine metabolism	19	19	19	67.8	67.8	67.8	38.406	0	242.71	2614700000	177	348
Cluster E	Q9HVL1		PA4573	+	2.0203e-05	0.000177978	-0.529321	-0.624082	1.1534					3	3	3	51.5	51.5	51.5	10.841	0	20.552	419700000	10	101
Cluster E	Q9I2C6		PA1981	+	2.94857e-08	3.06835e-06	-0.44246	-0.702443	1.1449					9	9	9	41.9	41.9	41.9	22.869	0	106.89	2484300000	38	215
Cluster E	Q9HV61	UPF0337 protein PA4738	PA4738	+	1.83103e-05	0.000169371	-0.448633	-0.69712	1.14575					5	5	5	72.3	72.3	72.3	7.6114	0	80.537	10698000000	72	65
Cluster E	Q9HZF9	Ribosome modulation factor	rmf	+	0.00434731	0.0102235	-0.447253	-0.698314	1.14557	biological regulation;posttranscriptional regulation of gene expression;regulation of biological process;regulation of biosynthetic process;regulation of cellular biosynthetic process;regulation of cellular macromolecule biosynthetic process;regulation of cellular metabolic process;regulation of cellular process;regulation of cellular protein metabolic process;regulation of gene expression;regula…		cell part;cytoplasm;intracellular part		6	6	6	65.7	65.7	65.7	8.1351	0	107.01	1997500000	75	70
Cluster E	Q9I6V6		aer2	+	0.000111477	0.000610555	-0.439367	-0.705096	1.14446	aerotaxis;chemotaxis;energy taxis;locomotion;positive aerotaxis;positive chemotaxis;positive energy taxis;response to chemical stimulus;response to external stimulus;response to stimulus;taxis	binding;cation binding;ion binding;metal ion binding;molecular transducer activity;signal transducer activity	cell part;integral to membrane;intrinsic to membrane;membrane part	Bacterial chemotaxis;Two-component system	11	11	11	30	30	30	72.59	0	33.944	188920000	30	679
Cluster E	Q9I016	Peptide methionine sulfoxide reductase MsrB	msrB	+	6.26836e-06	7.96704e-05	-0.437255	-0.706903	1.14416	cellular macromolecule metabolic process;cellular metabolic process;cellular process;cellular protein metabolic process;cellular response to chemical stimulus;cellular response to oxidative stress;cellular response to stimulus;cellular response to stress;macromolecule metabolic process;metabolic process;multi-organism process;pathogenesis;primary metabolic process;protein metabolic process;protei…	binding;catalytic activity;cation binding;ion binding;metal ion binding;oxidoreductase activity;oxidoreductase activity, acting on a sulfur group of donors;oxidoreductase activity, acting on a sulfur group of donors, disulfide as acceptor;peptide-methionine (R)-S-oxide reductase activity;transition metal ion binding;zinc ion binding			2	2	2	15.2	15.2	15.2	14.824	0	8.7443	112580000	11	132
Cluster E	Q9HXK0		PA3797	+	3.7804e-06	5.67059e-05	-0.43527	-0.708597	1.14387	metabolic process;nitrogen compound metabolic process	catalytic activity;hydrolase activity;hydrolase activity, acting on carbon-nitrogen (but not peptide) bonds			17	17	17	73.5	73.5	73.5	29.996	0	148.01	1590200000	169	264
Cluster E	Q9HWX1	Transcriptional repressor NrdR	nrdR	+	1.57138e-05	0.000153903	-0.431372	-0.711912	1.14328	biological regulation;biosynthetic process;cellular biosynthetic process;cellular macromolecule biosynthetic process;cellular macromolecule metabolic process;cellular metabolic process;cellular nitrogen compound metabolic process;cellular process;macromolecule biosynthetic process;macromolecule metabolic process;metabolic process;negative regulation of biological process;negative regulation of bi…	adenyl nucleotide binding;adenyl ribonucleotide binding;ATP binding;binding;cation binding;DNA binding;ion binding;metal ion binding;nucleic acid binding;nucleotide binding;purine nucleotide binding;purine ribonucleoside triphosphate binding;purine ribonucleotide binding;ribonucleotide binding;transition metal ion binding;zinc ion binding			10	10	10	59.1	59.1	59.1	17.925	0	90.475	5871800000	74	154
Cluster E	O30506	Arginine/ornithine transport ATP-binding protein AotP	aotP	+	0.000415658	0.00165964	-0.42748	-0.715209	1.14269		active transmembrane transporter activity;adenyl nucleotide binding;adenyl ribonucleotide binding;amine transmembrane transporter activity;amine-transporting ATPase activity;amino acid transmembrane transporter activity;amino acid-transporting ATPase activity;ATP binding;ATPase activity;ATPase activity, coupled;ATPase activity, coupled to movement of substances;ATPase activity, coupled to transme…	cell part;membrane;plasma membrane	ABC transporters	11	11	11	62.2	62.2	62.2	27.956	0	33.331	602660000	63	254
Cluster E	Q9HTQ3		PA5301	+	0.0109064	0.0214394	-0.438924	-0.705475	1.1444		binding;DNA binding;nucleic acid binding;sequence-specific DNA binding			7	7	7	40.7	40.7	40.7	19.962	0	25.279	503660000	50	182
Cluster E	Q9I659		PA0459	+	1.18963e-09	6.60247e-07	-0.482398	-0.667355	1.14975		adenyl nucleotide binding;adenyl ribonucleotide binding;ATP binding;binding;catalytic activity;hydrolase activity;nucleotide binding;peptidase activity;purine nucleotide binding;purine ribonucleoside triphosphate binding;purine ribonucleotide binding;ribonucleotide binding			77	77	74	78.4	78.4	77.2	94.174	0	323.31	73632000000	927	850
Cluster E	Q9I3F9		PA1558	+	0.0134004	0.025412	-0.481021	-0.66859	1.14961					5	5	5	28.6	28.6	28.6	22.591	0	15.753	83628000	25	210
Cluster E	Q9HZF4		PA3054	+	0.0169576	0.0310609	-0.488734	-0.661643	1.15038		binding;carboxypeptidase activity;catalytic activity;cation binding;exopeptidase activity;hydrolase activity;ion binding;metal ion binding;metallocarboxypeptidase activity;metalloexopeptidase activity;metallopeptidase activity;peptidase activity;peptidase activity, acting on L-amino acid peptides;transition metal ion binding;zinc ion binding			5	5	5	12.3	12.3	12.3	71.197	0	13.523	45277000	11	634
Cluster E	P57112	Soluble pyridine nucleotide transhydrogenase	sthA	+	0.00107481	0.00338291	-0.482682	-0.6671	1.14978	biological regulation;cell redox homeostasis;cellular homeostasis;cellular metabolic process;cellular nitrogen compound metabolic process;cellular process;coenzyme metabolic process;cofactor metabolic process;heterocycle metabolic process;homeostatic process;metabolic process;NADP metabolic process;nicotinamide nucleotide metabolic process;nitrogen compound metabolic process;nucleobase-containing…	binding;catalytic activity;cation transmembrane transporter activity;coenzyme binding;cofactor binding;flavin adenine dinucleotide binding;hydrogen ion transmembrane transporter activity;inorganic cation transmembrane transporter activity;ion transmembrane transporter activity;monovalent inorganic cation transmembrane transporter activity;NAD(P)+ transhydrogenase (B-specific) activity;NAD(P)+ tra…	cell part;cytoplasm;intracellular part	Nicotinate and nicotinamide metabolism	31	31	31	80	80	80	51.16	0	323.31	4217400000	233	464
Cluster E	Q9HYT1		PA3313	+	6.19584e-08	4.68912e-06	-0.476806	-0.672362	1.14917	cellular process;establishment of localization;transmembrane transport;transport		ATP-binding cassette (ABC) transporter complex;cell part;macromolecular complex;membrane part;protein complex	ABC transporters	25	25	25	70.4	70.4	70.4	36.539	0	223.76	9127700000	274	335
Cluster E	Q9HV67	Glucose-6-phosphate isomerase	pgi	+	0.00206596	0.00568566	-0.471076	-0.67746	1.14854	alcohol biosynthetic process;alcohol catabolic process;alcohol metabolic process;biosynthetic process;carbohydrate biosynthetic process;carbohydrate catabolic process;carbohydrate metabolic process;catabolic process;cellular biosynthetic process;cellular carbohydrate biosynthetic process;cellular carbohydrate catabolic process;cellular carbohydrate metabolic process;cellular metabolic process;cel…	catalytic activity;glucose-6-phosphate isomerase activity;intramolecular oxidoreductase activity;intramolecular oxidoreductase activity, interconverting aldoses and ketoses;isomerase activity	cell part;cytoplasm;intracellular part	Amino sugar and nucleotide sugar metabolism;Glycolysis / Gluconeogenesis;Pentose phosphate pathway;Starch and sucrose metabolism	18	18	18	42.6	42.6	42.6	61.944	0	69.24	598330000	101	554
Cluster E	Q9HYI7		ldh	+	7.92692e-07	2.03051e-05	-0.469621	-0.678749	1.14837	amine metabolic process;carboxylic acid metabolic process;cellular amine metabolic process;cellular amino acid metabolic process;cellular ketone metabolic process;cellular metabolic process;cellular nitrogen compound metabolic process;cellular process;metabolic process;nitrogen compound metabolic process;organic acid metabolic process;oxoacid metabolic process;primary metabolic process;small mole…	catalytic activity;oxidoreductase activity;oxidoreductase activity, acting on the CH-NH2 group of donors;oxidoreductase activity, acting on the CH-NH2 group of donors, NAD or NADP as acceptor		Valine, leucine and isoleucine biosynthesis;Valine, leucine and isoleucine degradation	17	17	17	67.2	67.2	67.2	35.633	0	323.31	5299900000	140	341
Cluster E	Q9HW86		mvaT	+	0.000143395	0.00074147	-0.457091	-0.689769	1.14686	biological regulation;regulation of amine transport;regulation of amino acid import;regulation of amino acid transport;regulation of biological process;regulation of L-arginine import;regulation of localization;regulation of organic acid transport;regulation of transport	binding;DNA binding;nucleic acid binding;regulatory region DNA binding;regulatory region nucleic acid binding;transcription regulatory region DNA binding			18	18	18	85.5	85.5	85.5	14.18	0	290.63	40880000000	314	124
Cluster E	Q9I602		PA0534	+	0.00315701	0.00782205	-0.456955	-0.689888	1.14684		catalytic activity;oxidoreductase activity			5	5	5	18.6	18.6	18.6	47.849	0	4.8793	28688000	11	429
Cluster E	Q9HZW4		PA2883	+	0.00478028	0.0110085	-0.461066	-0.68629	1.14736					2	2	2	41.8	41.8	41.8	6.2693	0	19.345	66176000	14	55
Cluster E	Q9I576	4-hydroxyphenylpyruvate dioxygenase	hpd	+	1.42609e-07	6.24851e-06	-0.460214	-0.687037	1.14725	amine catabolic process;amine metabolic process;aromatic amino acid family catabolic process;aromatic amino acid family metabolic process;aromatic compound catabolic process;carboxylic acid catabolic process;carboxylic acid metabolic process;catabolic process;cellular amine metabolic process;cellular amino acid catabolic process;cellular amino acid metabolic process;cellular aromatic compound met…	4-hydroxyphenylpyruvate dioxygenase activity;binding;catalytic activity;cation binding;dioxygenase activity;ion binding;metal ion binding;oxidoreductase activity;oxidoreductase activity, acting on single donors with incorporation of molecular oxygen;oxidoreductase activity, acting on single donors with incorporation of molecular oxygen, incorporation of two atoms of oxygen		Phenylalanine metabolism;Tyrosine metabolism;Ubiquinone and other terpenoid-quinone biosynthesis	10	10	10	45.1	45.1	45.1	39.912	0	42.609	184020000	30	357
Cluster E	Q9I2A8	Acetyl-CoA acetyltransferase	atoB	+	0.00132672	0.00402365	-0.46395	-0.683755	1.14771	carboxylic acid metabolic process;cellular ketone metabolic process;cellular lipid metabolic process;cellular metabolic process;cellular process;fatty acid metabolic process;lipid metabolic process;metabolic process;monocarboxylic acid metabolic process;organic acid metabolic process;oxoacid metabolic process;primary metabolic process;small molecule metabolic process	acetyl-CoA C-acetyltransferase activity;acetyl-CoA C-acyltransferase activity;acetyltransferase activity;C-acetyltransferase activity;C-acyltransferase activity;catalytic activity;transferase activity;transferase activity, transferring acyl groups;transferase activity, transferring acyl groups other than amino-acyl groups	cell part;cytoplasm;intracellular part	Benzoate degradation;Butanoate metabolism;Carbon fixation pathways in prokaryotes;Fatty acid metabolism;Glyoxylate and dicarboxylate metabolism;Lysine degradation;Propanoate metabolism;Pyruvate metabolism;Synthesis and degradation of ketone bodies;Terpenoid backbone biosynthesis;Tryptophan metabolism;Two-component system;Valine, leucine and isoleucine degradation	24	24	24	77.1	77.1	77.1	40.405	0	323.31	3782000000	187	393
Cluster E	G3XDA2	3-oxoacyl-[acyl-carrier-protein] synthase 2	fabF1	+	0.0140041	0.0264363	-0.461486	-0.685921	1.14741	biosynthetic process;carboxylic acid biosynthetic process;carboxylic acid metabolic process;cellular biosynthetic process;cellular ketone metabolic process;cellular lipid metabolic process;cellular metabolic process;cellular process;fatty acid biosynthetic process;fatty acid metabolic process;lipid biosynthetic process;lipid metabolic process;metabolic process;monocarboxylic acid metabolic proces…	beta-ketoacyl-acyl-carrier-protein synthase II activity;catalytic activity;transferase activity;transferase activity, transferring acyl groups;transferase activity, transferring acyl groups other than amino-acyl groups		Fatty acid biosynthesis	13	13	13	63.5	63.5	63.5	43.497	0	67.927	841110000	87	414
Cluster E	Q14T74		pntAA	+	5.25751e-05	0.000354403	-0.461196	-0.686176	1.14737				Nicotinate and nicotinamide metabolism	15	15	15	65.1	65.1	65.1	38.682	0	173.75	1235200000	123	372
Cluster E	Q9HXN7	N-acetylglucosamine-6-phosphate deacetylase	PA3758	+	0.000195585	0.000914746	0.104571	-1.04818	0.943605	alcohol metabolic process;amino sugar metabolic process;carbohydrate metabolic process;cellular carbohydrate metabolic process;cellular metabolic process;cellular process;glucosamine metabolic process;metabolic process;monosaccharide metabolic process;N-acetylglucosamine metabolic process;primary metabolic process;small molecule metabolic process	catalytic activity;deacetylase activity;hydrolase activity;hydrolase activity, acting on carbon-nitrogen (but not peptide) bonds;hydrolase activity, acting on carbon-nitrogen (but not peptide) bonds, in linear amides;N-acetylglucosamine-6-phosphate deacetylase activity		Amino sugar and nucleotide sugar metabolism	8	8	8	31.1	31.1	31.1	38.83	0	27.69	145730000	36	363
Cluster E	Q9HVU6		PA4475	+	0.00242117	0.00640899	0.10763	-1.04946	0.941831	metabolic process;nitrogen compound metabolic process	catalytic activity;hydrolase activity;hydrolase activity, acting on carbon-nitrogen (but not peptide) bonds			16	16	16	79.1	79.1	79.1	30.724	0	68.542	580390000	72	282
Cluster E	Q9HTX6	Glycine cleavage system H protein 2	gcvH2	+	0.00244845	0.00645044	0.0949037	-1.04407	0.949165	amine catabolic process;amine metabolic process;carboxylic acid catabolic process;carboxylic acid metabolic process;catabolic process;cellular amine metabolic process;cellular amino acid catabolic process;cellular amino acid metabolic process;cellular catabolic process;cellular ketone metabolic process;cellular metabolic process;cellular nitrogen compound metabolic process;cellular process;glycin…		cell part;cytoplasmic part;glycine cleavage complex;intracellular part;macromolecular complex;protein complex		7	7	7	69.8	69.8	69.8	13.642	0	64.123	5826600000	63	129
Cluster E	Q9HU78	Histidine utilization repressor	hutC	+	0.00124429	0.00384367	0.125094	-1.05666	0.931567	amine catabolic process;amine metabolic process;biological regulation;biosynthetic process;carboxylic acid catabolic process;carboxylic acid metabolic process;catabolic process;cellular amine metabolic process;cellular amino acid catabolic process;cellular amino acid metabolic process;cellular biosynthetic process;cellular catabolic process;cellular ketone metabolic process;cellular macromolecule…	binding;DNA binding;nucleic acid binding;nucleic acid binding transcription factor activity;sequence-specific DNA binding transcription factor activity			9	9	9	53.2	53.2	53.2	27.811	0	25.481	256680000	38	250
Cluster E	Q9HZI9	Universal stress protein	PA3017	+	0.000187553	0.000892219	0.0551547	-1.02644	0.971281	response to stimulus;response to stress		cell part;cytoplasm;intracellular part		11	11	11	87.6	87.6	87.6	15.844	0	312.02	2882500000	86	145
Cluster E	Q9HXY1	Methionine aminopeptidase	map	+	0.0035815	0.0087054	0.0838243	-1.03927	0.955449	cellular macromolecule metabolic process;cellular metabolic process;cellular process;cellular protein metabolic process;macromolecule metabolic process;macromolecule modification;metabolic process;primary metabolic process;protein initiator methionine removal;protein metabolic process;protein modification process	aminopeptidase activity;binding;catalytic activity;cation binding;exopeptidase activity;hydrolase activity;ion binding;metal ion binding;metalloaminopeptidase activity;metalloexopeptidase activity;metallopeptidase activity;peptidase activity;peptidase activity, acting on L-amino acid peptides			11	11	11	49.8	49.8	49.8	29.086	0	58.369	992450000	52	261
Cluster E	Q9HUE1		PA5028	+	0.00350302	0.00856465	0.0764614	-1.03604	0.959575					9	9	9	70.6	70.6	70.6	28.643	0	24.237	272010000	35	255
Cluster E	Q9HTJ6		PA5364	+	0.00234505	0.0062472	0.0727719	-1.0344	0.961626	biological regulation;cellular process;cellular response to stimulus;regulation of biological process;regulation of cellular process;response to stimulus;signal transduction;two-component signal transduction system (phosphorelay)				5	5	5	23	23	23	32.401	0	42.716	306680000	45	300
Cluster E	Q9HU21	dTDP-4-dehydrorhamnose 3,5-epimerase	rmlC	+	0.0240733	0.0415359	0.058631	-1.02803	0.969395	biosynthetic process;carbohydrate biosynthetic process;carbohydrate metabolic process;cellular biosynthetic process;cellular carbohydrate biosynthetic process;cellular carbohydrate metabolic process;cellular lipid metabolic process;cellular macromolecule biosynthetic process;cellular macromolecule metabolic process;cellular metabolic process;cellular nitrogen compound metabolic process;cellular p…	catalytic activity;dTDP-4-dehydrorhamnose 3,5-epimerase activity;isomerase activity;racemase and epimerase activity;racemase and epimerase activity, acting on carbohydrates and derivatives		Polyketide sugar unit biosynthesis;Streptomycin biosynthesis	8	8	8	54.7	54.7	54.7	20.766	0	58.13	616610000	71	181
Cluster E	Q9I0T9		xthA	+	0.000134238	0.000707296	-0.0129377	-0.993468	1.00641	cellular macromolecule metabolic process;cellular metabolic process;cellular nitrogen compound metabolic process;cellular process;cellular response to stimulus;cellular response to stress;DNA metabolic process;DNA repair;macromolecule metabolic process;metabolic process;nitrogen compound metabolic process;nucleic acid metabolic process;nucleobase-containing compound metabolic process;primary meta…	binding;catalytic activity;DNA binding;endonuclease activity;hydrolase activity;hydrolase activity, acting on ester bonds;nuclease activity;nucleic acid binding	cell part;intracellular	Base excision repair	16	16	16	65.6	65.6	65.6	31.003	0	41.2	1371300000	117	270
Cluster E	Q9HZL4		PA2990	+	0.00186245	0.00520297	-0.0123138	-0.993786	1.0061	alcohol metabolic process;alditol metabolic process;carbohydrate metabolic process;cellular carbohydrate metabolic process;cellular metabolic process;cellular process;glycerol metabolic process;lipid metabolic process;metabolic process;polyol metabolic process;primary metabolic process;small molecule metabolic process	catalytic activity;glycerophosphodiester phosphodiesterase activity;hydrolase activity;hydrolase activity, acting on ester bonds;phosphoric diester hydrolase activity;phosphoric ester hydrolase activity		Glycerophospholipid metabolism	12	12	12	52.1	52.1	52.1	26.887	0	79.316	545160000	60	240
Cluster E	Q9HXT9		wspR	+	0.0136546	0.0258352	-0.0348046	-0.982143	1.01695	biological regulation;cellular process;cellular response to stimulus;metabolic process;regulation of biological process;regulation of cellular process;response to stimulus;signal transduction;two-component signal transduction system (phosphorelay)	binding;catalytic activity;diguanylate cyclase activity;nucleotide binding;nucleotidyltransferase activity;transferase activity;transferase activity, transferring phosphorus-containing groups		Two-component system	11	11	11	36.3	36.3	36.3	37.887	0	29.715	337890000	73	347
Cluster E	Q9HYZ3	Probable M18 family aminopeptidase 2	apeB	+	0.000805838	0.00272707	-0.0387103	-0.980083	1.01879		aminopeptidase activity;binding;catalytic activity;cation binding;exopeptidase activity;hydrolase activity;ion binding;metal ion binding;metallopeptidase activity;peptidase activity;peptidase activity, acting on L-amino acid peptides;transition metal ion binding;zinc ion binding			10	10	10	26.1	26.1	26.1	46.658	0	38.989	336500000	58	429
Cluster E	Q9I673		PA0444	+	2.26871e-05	0.000187931	0.0349862	-1.01703	0.982048		catalytic activity;hydrolase activity;hydrolase activity, acting on carbon-nitrogen (but not peptide) bonds;hydrolase activity, acting on carbon-nitrogen (but not peptide) bonds, in linear amidines			11	11	11	38.2	38.2	38.2	45.265	0	77.654	457600000	53	427
Cluster E	Q9I5A8		PA0832	+	0.00694024	0.0147958	0.0401407	-1.01947	0.979325					6	6	6	43.2	43.2	43.2	23.482	0	17.314	84100000	15	213
Cluster E	Q9I2W7	Putative 4-hydroxy-4-methyl-2-oxoglutarate aldolase	PA1772	+	2.57334e-05	0.000200215	0.0334994	-1.01633	0.982829	biological regulation;regulation of biological process;regulation of cellular metabolic process;regulation of cellular process;regulation of macromolecule metabolic process;regulation of metabolic process;regulation of nitrogen compound metabolic process;regulation of nucleobase-containing compound metabolic process;regulation of primary metabolic process;regulation of RNA metabolic process	4-hydroxy-4-methyl-2-oxoglutarate aldolase activity;binding;carbon-carbon lyase activity;carboxy-lyase activity;catalytic activity;cation binding;enzyme inhibitor activity;enzyme regulator activity;ion binding;lyase activity;metal ion binding;oxaloacetate decarboxylase activity;oxo-acid-lyase activity;ribonuclease inhibitor activity			14	14	14	96.3	96.3	96.3	17.404	0	200.23	10149000000	185	162
Cluster E	Q9HUA3	Proline iminopeptidase	PA5080	+	0.00313226	0.00778389	0.0487023	-1.02346	0.974759		aminopeptidase activity;catalytic activity;exopeptidase activity;hydrolase activity;peptidase activity;peptidase activity, acting on L-amino acid peptides	cell part;cytoplasm;intracellular part	Arginine and proline metabolism	19	19	19	77.1	77.1	77.1	36.515	0	190.03	2104800000	176	323
Cluster E	Q9I2F5		rbsR	+	0.00247718	0.00649527	0.0267589	-1.01311	0.986352	biosynthetic process;cellular biosynthetic process;cellular macromolecule biosynthetic process;cellular macromolecule metabolic process;cellular metabolic process;cellular nitrogen compound metabolic process;cellular process;macromolecule biosynthetic process;macromolecule metabolic process;metabolic process;nitrogen compound metabolic process;nucleic acid metabolic process;nucleobase-containing …	binding;DNA binding;nucleic acid binding;nucleic acid binding transcription factor activity;sequence-specific DNA binding transcription factor activity			6	6	6	24	24	24	36.446	0	15.205	50425000	13	337
Cluster E	Q9HTF0		PA5414	+	0.0167907	0.030823	-0.00272336	-0.998636	1.00136					4	4	4	34.7	34.7	34.7	22.547	0	11.542	86116000	16	213
Cluster E	Q9I2P8	Fe/S biogenesis protein NfuA	nfuA	+	6.59786e-06	8.13736e-05	0.00480456	-1.00239	0.997589	biosynthetic process;cellular biosynthetic process;cellular metabolic process;cellular process;cofactor biosynthetic process;cofactor metabolic process;iron-sulfur cluster assembly;macromolecule metabolic process;metabolic process;metallo-sulfur cluster assembly;primary metabolic process;protein maturation;protein metabolic process	4 iron, 4 sulfur cluster binding;binding;cation binding;ion binding;iron ion binding;iron-sulfur cluster binding;metal cluster binding;metal ion binding;transition metal ion binding			11	11	11	69.6	69.6	69.6	21.136	0	77.101	1557300000	75	194
Cluster E	Q9HYV7	Beta-ketodecanoyl-[acyl-carrier-protein] synthase	PA3286	+	0.00152016	0.00446395	0.0189148	-1.00932	0.990408	biosynthetic process;carboxylic acid biosynthetic process;carboxylic acid catabolic process;carboxylic acid metabolic process;catabolic process;cellular biosynthetic process;cellular catabolic process;cellular ketone metabolic process;cellular lipid catabolic process;cellular lipid metabolic process;cellular metabolic process;cellular process;fatty acid biosynthetic process;fatty acid catabolic p…	3-oxoacyl-[acyl-carrier-protein] synthase activity;beta-ketoacyl-acyl-carrier-protein synthase III activity;catalytic activity;fatty acid synthase activity;transferase activity;transferase activity, transferring acyl groups;transferase activity, transferring acyl groups other than amino-acyl groups		Fatty acid biosynthesis	20	20	20	72.3	72.3	72.3	38.171	0	231.33	1604200000	141	350
Cluster E	Q9I6R6		PA0222	+	0.00782178	0.0162994	-0.0958448	-0.948627	1.04447					6	5	5	21.6	19.6	19.6	38.471	0	8.9317	46179000	12	352
Cluster E	Q9I4D3	Putative quercetin 2,3-dioxygenase PA1205	PA1205	+	0.0238413	0.041221	-0.0870573	-0.953625	1.04068		binding;catalytic activity;cation binding;dioxygenase activity;ion binding;metal ion binding;oxidoreductase activity;oxidoreductase activity, acting on single donors with incorporation of molecular oxygen;oxidoreductase activity, acting on single donors with incorporation of molecular oxygen, incorporation of two atoms of oxygen;quercetin 2,3-dioxygenase activity			7	7	7	32.4	32.4	32.4	34.455	0	26.607	350760000	44	315
Cluster E	Q9I0U0		PA2544	+	0.00192768	0.00534042	-0.0996401	-0.94645	1.04609		acetyltransferase activity;catalytic activity;N-acetyltransferase activity;N-acyltransferase activity;transferase activity;transferase activity, transferring acyl groups;transferase activity, transferring acyl groups other than amino-acyl groups			5	5	5	21.5	21.5	21.5	26.862	0	11.323	103120000	29	237
Cluster E	Q9HZL7	Lipoprotein-releasing system ATP-binding protein LolD	lolD	+	0.0271455	0.0456999	-0.0950043	-0.949107	1.04411		adenyl nucleotide binding;adenyl ribonucleotide binding;ATP binding;ATPase activity;binding;catalytic activity;hydrolase activity;hydrolase activity, acting on acid anhydrides;hydrolase activity, acting on acid anhydrides, in phosphorus-containing anhydrides;lipoprotein transporter activity;nucleoside-triphosphatase activity;nucleotide binding;protein transporter activity;purine nucleotide bindin…	ATP-binding cassette (ABC) transporter complex;cell part;macromolecular complex;membrane part;protein complex	ABC transporters	3	3	3	30.8	30.8	30.8	24.65	0	22.282	126600000	23	227
Cluster E	Q9HXF8		PA3848	+	0.0112594	0.0220293	-0.0805324	-0.957299	1.03783					7	7	7	26.2	26.2	26.2	50.547	0	17.24	56657000	16	451
Cluster E	G3XD14	RNA polymerase-binding transcription factor DksA	dksA	+	0.000149411	0.000763097	-0.086535	-0.95392	1.04046	biological regulation;negative regulation of biological process;negative regulation of biosynthetic process;negative regulation of cellular biosynthetic process;negative regulation of cellular macromolecule biosynthetic process;negative regulation of cellular metabolic process;negative regulation of cellular process;negative regulation of cellular protein metabolic process;negative regulation of …	binding;cation binding;enzyme binding;ion binding;metal ion binding;protein binding;RNA polymerase binding;transition metal ion binding;zinc ion binding	cell part;cytoplasm;intracellular part		14	14	14	81.8	81.8	81.8	17.344	0	215.58	5466300000	133	148
Cluster E	Q9HTP2		PA5312	+	0.000157254	0.000781576	-0.0766964	-0.959444	1.03614		catalytic activity;oxidoreductase activity;oxidoreductase activity, acting on the aldehyde or oxo group of donors;oxidoreductase activity, acting on the aldehyde or oxo group of donors, NAD or NADP as acceptor		Arginine and proline metabolism	27	27	27	74.4	74.4	74.4	53.143	0	227.22	4611100000	241	497
Cluster E	Q9I732		PA0100	+	0.000396042	0.0016162	-0.0457019	-0.976366	1.02207					4	4	4	21.6	21.6	21.6	33.723	0	12.229	42582000	12	306
Cluster E	Q9I6J9	Agmatine deiminase	aguA	+	0.00012483	0.000668305	-0.0627154	-0.967166	1.02988	amine biosynthetic process;amine metabolic process;biosynthetic process;cellular amine metabolic process;cellular biogenic amine biosynthetic process;cellular biogenic amine metabolic process;cellular biosynthetic process;cellular metabolic process;cellular nitrogen compound biosynthetic process;cellular nitrogen compound metabolic process;cellular process;metabolic process;nitrogen compound meta…	agmatine deiminase activity;catalytic activity;hydrolase activity;hydrolase activity, acting on carbon-nitrogen (but not peptide) bonds;hydrolase activity, acting on carbon-nitrogen (but not peptide) bonds, in linear amidines;protein-arginine deiminase activity		Arginine and proline metabolism	11	11	11	37	37	37	41.191	0	69.846	1271000000	84	368
Cluster E	Q9HTE3	Glutathione-independent formaldehyde dehydrogenase	fdhA	+	0.00938744	0.0189226	-0.0765175	-0.959543	1.03606		binding;catalytic activity;cation binding;formaldehyde dehydrogenase activity;ion binding;metal ion binding;oxidoreductase activity;oxidoreductase activity, acting on the aldehyde or oxo group of donors;oxidoreductase activity, acting on the aldehyde or oxo group of donors, NAD or NADP as acceptor;transition metal ion binding;zinc ion binding		Chloroalkane and chloroalkene degradation;Methane metabolism	3	3	3	12.5	12.5	12.5	42.008	0	7.8637	38683000	8	399
Cluster E	Q9HVU7		PA4474	+	0.000866096	0.00287834	-0.0579869	-0.969745	1.02773					16	16	16	52.3	52.3	52.3	50.266	0	92.646	1132400000	119	480
Cluster E	Q9I3Z1		PA1353	+	0.00154226	0.00450502	-0.136343	-0.924833	1.06118					5	5	5	48.2	48.2	48.2	15.086	0	27.805	359330000	18	137
Cluster E	Q9HZ41		PA3199	+	0.000114764	0.000626497	-0.140543	-0.922294	1.06284		binding;double-stranded RNA binding;nucleic acid binding;RNA binding			7	7	7	50.7	50.7	50.7	23.143	0	20.298	406750000	41	209
Cluster E	Q9I405		PA1339	+	0.0049714	0.0113389	-0.142508	-0.921101	1.06361		active transmembrane transporter activity;adenyl nucleotide binding;adenyl ribonucleotide binding;amine transmembrane transporter activity;amine-transporting ATPase activity;amino acid transmembrane transporter activity;amino acid-transporting ATPase activity;ATP binding;ATPase activity;ATPase activity, coupled;ATPase activity, coupled to movement of substances;ATPase activity, coupled to transme…	ATP-binding cassette (ABC) transporter complex;cell part;macromolecular complex;membrane part;protein complex	ABC transporters	10	10	10	55.7	55.7	55.7	26.916	0	72.485	912670000	49	244
Cluster E	Q9I4Q9		PA1065	+	0.00254118	0.00662137	-0.118847	-0.935266	1.05411					4	4	4	28.7	28.7	28.7	17.989	0	21.005	68166000	18	157
Cluster E	Q9I1J9		PA2275	+	0.00897637	0.018116	-0.108988	-0.941042	1.05003		binding;catalytic activity;cation binding;ion binding;metal ion binding;oxidoreductase activity;transition metal ion binding;zinc ion binding			5	5	5	23.2	23.2	23.2	38.188	0	10.305	73933000	11	353
Cluster E	Q9I437		PA1307	+	0.000447125	0.00174756	-0.114349	-0.93791	1.05226	metabolic process				10	10	10	45.1	45.1	45.1	28.544	0	75.551	690780000	64	257
Cluster E	P11221	Major outer membrane lipoprotein	oprI	+	0.000299624	0.00128908	-0.207012	-0.880292	1.0873			cell outer membrane;cell part;external encapsulating structure part;membrane;outer membrane		6	6	6	79.5	79.5	79.5	8.8348	0	129.68	2446000000	49	83
Cluster E	P26876	Lactonizing lipase	lip	+	0.00204188	0.00562869	-0.21272	-0.876525	1.08924	catabolic process;lipid catabolic process;lipid metabolic process;metabolic process;primary metabolic process	binding;carboxylic ester hydrolase activity;catalytic activity;cation binding;hydrolase activity;hydrolase activity, acting on ester bonds;ion binding;lipase activity;metal ion binding;triglyceride lipase activity	cell part;cell surface;extracellular region part;extracellular space	Glycerolipid metabolism	9	9	9	39.9	39.9	39.9	32.722	0	126.9	1370400000	51	311
Cluster E	P38107	Sigma factor AlgU negative regulatory protein	mucA	+	0.000313061	0.00133653	-0.198733	-0.885711	1.08444	alginic acid biosynthetic process;alginic acid metabolic process;biological regulation;biosynthetic process;carbohydrate biosynthetic process;carbohydrate metabolic process;carboxylic acid metabolic process;cell wall macromolecule metabolic process;cell wall organization or biogenesis;cell wall polysaccharide metabolic process;cellular biosynthetic process;cellular carbohydrate biosynthetic proce…	protein binding transcription factor activity;sigma factor antagonist activity;transcription factor binding transcription factor activity	cell part;integral to membrane;intrinsic to membrane;membrane;membrane part;plasma membrane		7	7	7	71.6	71.6	71.6	20.998	0	119.03	237900000	23	194
Cluster E	Q9I749		PA0083	+	2.89313e-05	0.000216984	-0.194068	-0.888742	1.08281					2	2	2	12.8	12.8	12.8	18.785	0	4.0096	79493000	9	172
Cluster E	Q9HX10		PA4017	+	6.21587e-05	0.00039653	-0.158546	-0.911256	1.0698					13	13	13	57.7	57.7	57.7	23.164	0	52.778	1077200000	85	213
Cluster E	O52762	Catalase	katA	+	0.00654956	0.0142736	-0.180347	-0.897555	1.0779	catabolic process;cellular catabolic process;cellular metabolic process;cellular process;cellular response to chemical stimulus;cellular response to hydrogen peroxide;cellular response to oxidative stress;cellular response to reactive oxygen species;cellular response to stimulus;cellular response to stress;hydrogen peroxide catabolic process;hydrogen peroxide metabolic process;metabolic process;r…	antioxidant activity;binding;catalase activity;catalytic activity;cation binding;heme binding;ion binding;iron ion binding;metal ion binding;oxidoreductase activity;oxidoreductase activity, acting on peroxide as acceptor;peroxidase activity;tetrapyrrole binding;transition metal ion binding		Amyotrophic lateral sclerosis (ALS);Methane metabolism;Peroxisome;Tryptophan metabolism	46	46	46	87.6	87.6	87.6	55.588	0	323.31	22070000000	432	482
Cluster E	Q9HTU9		PA5245	+	0.00085081	0.00284458	-0.181181	-0.897023	1.0782					16	16	16	80.6	80.6	80.6	23.425	0	148.53	6877200000	148	222
Cluster E	Q9HTY9		amgR	+	0.000155234	0.000776169	-0.184215	-0.895085	1.0793	biological regulation;biosynthetic process;cellular biosynthetic process;cellular macromolecule biosynthetic process;cellular macromolecule metabolic process;cellular metabolic process;cellular nitrogen compound metabolic process;cellular process;cellular response to stimulus;macromolecule biosynthetic process;macromolecule metabolic process;metabolic process;nitrogen compound metabolic process;n…	binding;DNA binding;nucleic acid binding		Two-component system	21	21	21	77.7	77.7	77.7	27.924	0	176.46	3358500000	158	247
Cluster E	Q9HTG8		PA5396	+	0.000229896	0.00104015	-0.173551	-0.901865	1.07542	alcohol catabolic process;alcohol metabolic process;amine catabolic process;amine metabolic process;betaine catabolic process;betaine metabolic process;carboxylic acid catabolic process;carboxylic acid metabolic process;catabolic process;cellular amine metabolic process;cellular amino acid catabolic process;cellular amino acid metabolic process;cellular biogenic amine catabolic process;cellular b…	catalytic activity;dipeptidase activity;exopeptidase activity;hydrolase activity;peptidase activity;peptidase activity, acting on L-amino acid peptides			11	11	11	44	44	44	36.08	0	16.269	162610000	22	325
Cluster E	Q9HZK1	S-methyl-5'-thioinosine phosphorylase	PA3004	+	0.0260107	0.0441466	-0.175382	-0.900707	1.07609	biosynthetic process;cellular biosynthetic process;cellular metabolic compound salvage;cellular metabolic process;cellular nitrogen compound biosynthetic process;cellular nitrogen compound metabolic process;cellular process;heterocycle biosynthetic process;heterocycle metabolic process;metabolic process;nitrogen compound metabolic process;nucleobase-containing compound biosynthetic process;nucleo…	catalytic activity;phosphorylase activity;S-methyl-5-thioadenosine phosphorylase activity;transferase activity;transferase activity, transferring glycosyl groups;transferase activity, transferring hexosyl groups;transferase activity, transferring pentosyl groups		Cysteine and methionine metabolism	10	10	10	60	60	60	26.266	0	87.928	925600000	74	245
Cluster E	Q9I2U7	Cysteine--tRNA ligase	cysS	+	0.00489623	0.0111827	-0.169792	-0.904234	1.07403	amine metabolic process;amino acid activation;carboxylic acid metabolic process;cellular amine metabolic process;cellular amino acid metabolic process;cellular ketone metabolic process;cellular macromolecule metabolic process;cellular metabolic process;cellular nitrogen compound metabolic process;cellular process;cysteinyl-tRNA aminoacylation;macromolecule metabolic process;metabolic process;ncRN…	adenyl nucleotide binding;adenyl ribonucleotide binding;aminoacyl-tRNA ligase activity;ATP binding;binding;catalytic activity;cation binding;cysteine-tRNA ligase activity;ion binding;ligase activity;ligase activity, forming aminoacyl-tRNA and related compounds;ligase activity, forming carbon-oxygen bonds;metal ion binding;nucleotide binding;purine nucleotide binding;purine ribonucleoside triphosp…	cell part;cytoplasm;intracellular part	Aminoacyl-tRNA biosynthesis	27	27	27	58	58	58	51.276	0	113.52	1796900000	179	460
Cluster E	Q9HYP5		flgM	+	1.73534e-06	3.3597e-05	-0.170525	-0.903773	1.0743	biological regulation;negative regulation of biological process;negative regulation of biosynthetic process;negative regulation of cellular biosynthetic process;negative regulation of cellular macromolecule biosynthetic process;negative regulation of cellular metabolic process;negative regulation of cellular process;negative regulation of gene expression;negative regulation of macromolecule biosy…	protein binding transcription factor activity;sigma factor antagonist activity;transcription factor binding transcription factor activity		Flagellar assembly	9	9	9	95.3	95.3	95.3	11.25	0	212.21	2348700000	102	107
Cluster E	Q9HY07	Ferredoxin 1	fdxA	+	0.000941107	0.00305447	-0.167761	-0.905509	1.07327	metabolic process;oxidation-reduction process	3 iron, 4 sulfur cluster binding;4 iron, 4 sulfur cluster binding;binding;cation binding;electron carrier activity;ion binding;iron-sulfur cluster binding;metal cluster binding;metal ion binding			3	3	3	24.3	24.3	24.3	12.159	0	24.361	2072600000	47	107
Cluster E	P24562	UPF0001 protein PA0394	PA0394	+	0.00485662	0.0111075	-0.168296	-0.905174	1.07347					10	10	10	54.8	54.8	54.8	24.505	0	72.762	485810000	37	230
Cluster E	Q9HVY4	Ubiquinol-cytochrome c reductase iron-sulfur subunit	PA4431	+	0.00832618	0.0170518	-0.168946	-0.904765	1.07371		2 iron, 2 sulfur cluster binding;binding;catalytic activity;cation binding;cation transmembrane transporter activity;hydrogen ion transmembrane transporter activity;inorganic cation transmembrane transporter activity;ion binding;ion transmembrane transporter activity;iron-sulfur cluster binding;metal cluster binding;metal ion binding;monovalent inorganic cation transmembrane transporter activity;…	cell part;membrane	Alzheimer's disease;Cardiac muscle contraction;Huntington's disease;Oxidative phosphorylation;Parkinson's disease	18	18	18	93.9	93.9	93.9	20.828	0	224.19	12482000000	199	197
Cluster F	Q9I6M4	5-aminovalerate aminotransferase DavT	davT	+	0.0301605	0.0499674	1.14093	-0.724438	-0.416492	amine catabolic process;amine metabolic process;aspartate family amino acid catabolic process;aspartate family amino acid metabolic process;carboxylic acid catabolic process;carboxylic acid metabolic process;catabolic process;cellular amine metabolic process;cellular amino acid catabolic process;cellular amino acid metabolic process;cellular catabolic process;cellular ketone metabolic process;cel…	4-aminobutyrate transaminase activity;5-aminovalerate transaminase activity;binding;catalytic activity;cofactor binding;pyridoxal phosphate binding;transaminase activity;transferase activity;transferase activity, transferring nitrogenous groups;vitamin B6 binding;vitamin binding		Lysine degradation	22	22	22	79.3	79.3	79.3	45.22	0	253.85	4939500000	212	426
Cluster F	Q9I6A0		PA0400	+	0.00623603	0.0136618	1.13338	-0.757958	-0.375425		binding;catalytic activity;cofactor binding;lyase activity;pyridoxal phosphate binding;vitamin B6 binding;vitamin binding		Cysteine and methionine metabolism;Glycine, serine and threonine metabolism;Nitrogen metabolism;Selenocompound metabolism	11	11	11	53	53	53	42.786	0	142.32	1204400000	69	394
Cluster F	Q9I697	Glutathione synthetase	gshB	+	0.0192207	0.0345598	1.13348	-0.757576	-0.375904		acid-amino acid ligase activity;adenyl nucleotide binding;adenyl ribonucleotide binding;ATP binding;binding;catalytic activity;cation binding;glutathione synthase activity;ion binding;ligase activity;ligase activity, forming carbon-nitrogen bonds;magnesium ion binding;manganese ion binding;metal ion binding;nucleotide binding;purine nucleotide binding;purine ribonucleoside triphosphate binding;pu…	cell part;cytoplasmic part;cytosol;intracellular part	Glutathione metabolism	22	22	22	75.7	75.7	75.7	35.705	0	190.07	2085000000	186	317
Cluster F	Q9I3B2		fabB	+	0.00263369	0.00681975	1.14346	-0.710897	-0.432567	biosynthetic process;carboxylic acid biosynthetic process;carboxylic acid metabolic process;cellular biosynthetic process;cellular ketone metabolic process;cellular lipid metabolic process;cellular metabolic process;cellular process;fatty acid biosynthetic process;fatty acid metabolic process;lipid biosynthetic process;lipid metabolic process;metabolic process;monocarboxylic acid metabolic proces…	catalytic activity;transferase activity		Fatty acid biosynthesis	18	18	18	63.2	63.2	63.2	42.806	0	323.31	3476700000	169	405
Cluster F	Q9I2V7		PA1785	+	0.00094196	0.00305129	1.13695	-0.743144	-0.393805	biological regulation;cellular process;cellular response to stimulus;regulation of biological process;regulation of cellular process;regulation of metabolic process;regulation of nitrate assimilation;regulation of nitrogen compound metabolic process;response to stimulus;signal transduction;two-component signal transduction system (phosphorelay)	binding;nucleic acid binding;RNA binding			12	12	12	64.6	64.6	64.6	21.601	0	26.851	243960000	25	192
Cluster F	Q9HZ63	Ubiquinone biosynthesis O-methyltransferase	ubiG	+	0.00560775	0.0124825	1.12469	-0.788861	-0.335826	biosynthetic process;cellular biosynthetic process;cellular ketone metabolic process;cellular metabolic process;cellular process;coenzyme biosynthetic process;coenzyme metabolic process;cofactor biosynthetic process;cofactor metabolic process;metabolic process;oxidoreduction coenzyme metabolic process;quinone cofactor biosynthetic process;quinone cofactor metabolic process;small molecule metaboli…	2-polyprenyl-6-methoxy-1,4-benzoquinone methyltransferase activity;3-demethylubiquinone-9 3-O-methyltransferase activity;catalytic activity;C-methyltransferase activity;methyltransferase activity;O-methyltransferase activity;quinone cofactor methyltransferase activity;S-adenosylmethionine-dependent methyltransferase activity;transferase activity;transferase activity, transferring one-carbon groups		Ubiquinone and other terpenoid-quinone biosynthesis	12	12	12	74.1	74.1	74.1	25.859	0	78.287	1326700000	118	232
Cluster F	Q9HYD7		PA3469	+	0.0124824	0.0239991	1.12807	-0.777569	-0.350499	biosynthetic process;cellular biosynthetic process;cellular metabolic process;cellular nitrogen compound biosynthetic process;cellular nitrogen compound metabolic process;cellular process;flavin-containing compound biosynthetic process;flavin-containing compound metabolic process;heterocycle biosynthetic process;heterocycle metabolic process;metabolic process;nitrogen compound metabolic process;r…	5-amino-6-(5-phosphoribosylamino)uracil reductase activity;catalytic activity;oxidoreductase activity;oxidoreductase activity, acting on CH-OH group of donors;oxidoreductase activity, acting on the CH-OH group of donors, NAD or NADP as acceptor			4	4	4	25	25	25	19.629	0	41.524	152860000	19	180
Cluster F	P22567	Amino-acid acetyltransferase	argA	+	0.00311342	0.00774865	1.13429	-0.754315	-0.379979	amine biosynthetic process;amine metabolic process;arginine biosynthetic process;arginine metabolic process;biosynthetic process;carboxylic acid biosynthetic process;carboxylic acid metabolic process;cellular amine metabolic process;cellular amino acid biosynthetic process;cellular amino acid metabolic process;cellular biosynthetic process;cellular ketone metabolic process;cellular metabolic proc…	acetyl-CoA:L-glutamate N-acetyltransferase activity;acetyltransferase activity;binding;catalytic activity;glutamate N-acetyltransferase activity;identical protein binding;N-acetyltransferase activity;N-acyltransferase activity;protein binding;transferase activity;transferase activity, transferring acyl groups;transferase activity, transferring acyl groups other than amino-acyl groups	cell part;cytoplasm;intracellular part	Arginine and proline metabolism	10	10	10	36.1	36.1	36.1	47.858	0	25.821	151870000	35	432
Cluster F	Q9HVY8		sspB	+	0.000686548	0.00241671	1.14068	-0.725716	-0.414961					3	3	3	41.5	41.5	41.5	14.548	0	19.272	429230000	32	135
Cluster F	Q9I0J7	NADH-quinone oxidoreductase subunit F	nuoF	+	0.0225025	0.0393971	1.10131	-0.851216	-0.250094		4 iron, 4 sulfur cluster binding;binding;catalytic activity;cation binding;coenzyme binding;cofactor binding;FMN binding;ion binding;iron-sulfur cluster binding;metal cluster binding;metal ion binding;NAD binding;NADH dehydrogenase (quinone) activity;NADH dehydrogenase (ubiquinone) activity;NADH dehydrogenase activity;nucleotide binding;oxidoreductase activity;oxidoreductase activity, acting on N…		Oxidative phosphorylation	29	29	29	73.9	73.9	73.9	48.678	0	162.03	2275100000	148	448
Cluster F	Q9HTW6		pepP	+	0.00546439	0.012196	1.11186	-0.825804	-0.286052	multi-organism process;pathogenesis	aminopeptidase activity;binding;catalytic activity;cation binding;exopeptidase activity;hydrolase activity;ion binding;manganese ion binding;metal ion binding;peptidase activity;peptidase activity, acting on L-amino acid peptides;transition metal ion binding			17	17	17	46.8	46.8	46.8	49.71	0	119.57	1179300000	128	444
Cluster F	Q9HWE8	30S ribosomal protein S14	rpsN	+	0.0223953	0.0392507	1.11227	-0.824738	-0.287528	biosynthetic process;cellular biosynthetic process;cellular macromolecule biosynthetic process;cellular macromolecule metabolic process;cellular metabolic process;cellular process;cellular protein metabolic process;macromolecule biosynthetic process;macromolecule metabolic process;metabolic process;primary metabolic process;protein metabolic process;translation	binding;nucleic acid binding;RNA binding;rRNA binding;structural constituent of ribosome;structural molecule activity	cell part;cytoplasmic part;intracellular non-membrane-bounded organelle;intracellular organelle;intracellular part;macromolecular complex;non-membrane-bounded organelle;organelle;ribonucleoprotein complex;ribosome	Ribosome	9	9	9	50.5	50.5	50.5	11.565	0	63.632	1618200000	41	101
Cluster F	Q9I526	Cysteine synthase B	cysM	+	0.0070712	0.0150365	1.08179	-0.890597	-0.191198	amine biosynthetic process;amine metabolic process;biosynthetic process;carboxylic acid biosynthetic process;carboxylic acid metabolic process;cellular amine metabolic process;cellular amino acid biosynthetic process;cellular amino acid metabolic process;cellular biosynthetic process;cellular ketone metabolic process;cellular metabolic process;cellular nitrogen compound biosynthetic process;cellu…	carbon-oxygen lyase activity;catalytic activity;cysteine synthase activity;lyase activity;transferase activity		Cysteine and methionine metabolism;Sulfur metabolism	18	18	18	72.9	72.9	72.9	32.448	0	73.065	612910000	89	299
Cluster F	Q9HWX4	3,4-dihydroxy-2-butanone 4-phosphate synthase	ribB	+	0.00061261	0.00221257	1.09269	-0.869641	-0.22305	biosynthetic process;cellular biosynthetic process;cellular metabolic process;cellular nitrogen compound biosynthetic process;cellular nitrogen compound metabolic process;cellular process;flavin-containing compound biosynthetic process;flavin-containing compound metabolic process;heterocycle biosynthetic process;heterocycle metabolic process;metabolic process;nitrogen compound metabolic process;r…	3,4-dihydroxy-2-butanone-4-phosphate synthase activity;binding;carbon-carbon lyase activity;catalytic activity;cation binding;cyclohydrolase activity;GTP cyclohydrolase activity;GTP cyclohydrolase II activity;hydrolase activity;hydrolase activity, acting on carbon-nitrogen (but not peptide) bonds;hydrolase activity, acting on carbon-nitrogen (but not peptide) bonds, in cyclic amidines;ion binding…		Riboflavin metabolism	17	17	17	66.3	66.3	66.3	39.438	0	93.962	1499700000	169	365
Cluster F	O87125	Chemotaxis response regulator protein-glutamate methylesterase of group 1 operon	cheB1	+	0.00104276	0.00330074	1.09682	-0.861037	-0.235786	chemotaxis;locomotion;response to chemical stimulus;response to external stimulus;response to stimulus;taxis	carboxylic ester hydrolase activity;catalytic activity;hydrolase activity;hydrolase activity, acting on ester bonds;molecular transducer activity;protein methylesterase activity;protein-glutamate methylesterase activity;signal transducer activity;two-component response regulator activity	cell part;cytoplasm;intracellular part	Bacterial chemotaxis;Two-component system	14	14	14	65.5	65.5	65.5	39.004	0	50.031	797840000	69	368
Cluster F	Q9HTQ4		cycB	+	0.0041026	0.00973052	1.09487	-0.86515	-0.229721		binding;cation binding;electron carrier activity;heme binding;ion binding;iron ion binding;metal ion binding;tetrapyrrole binding;transition metal ion binding			9	9	9	54.4	54.4	54.4	13.458	0	131.56	5201400000	115	136
Cluster F	Q9I4D5		PA1203	+	0.00271023	0.00694237	1.04534	-0.947465	-0.0978731	response to chemical stimulus;response to oxidative stress;response to stimulus;response to stress				7	7	7	59.3	59.3	59.3	14.681	0	99.519	1324100000	90	135
Cluster F	P14165	Citrate synthase	gltA	+	0.00791741	0.0164575	1.06062	-0.925673	-0.134949	acetyl-CoA catabolic process;acetyl-CoA metabolic process;carbohydrate metabolic process;catabolic process;cellular carbohydrate metabolic process;cellular catabolic process;cellular metabolic process;cellular process;coenzyme catabolic process;coenzyme metabolic process;cofactor catabolic process;cofactor metabolic process;metabolic process;primary metabolic process;tricarboxylic acid cycle	catalytic activity;citrate (Si)-synthase activity;transferase activity;transferase activity, transferring acyl groups;transferase activity, transferring acyl groups, acyl groups converted into alkyl on transfer	cell part;cytoplasmic part;intracellular part;macromolecular complex;protein complex;tricarboxylic acid cycle enzyme complex	Citrate cycle (TCA cycle);Glyoxylate and dicarboxylate metabolism	24	24	24	81.1	81.1	81.1	47.694	0	213.41	5046900000	206	428
Cluster F	Q9HWZ6	Inorganic pyrophosphatase	ppa	+	0.0251326	0.0428309	1.06769	-0.914673	-0.153016	cellular metabolic process;cellular process;metabolic process;phosphate-containing compound metabolic process;phosphorus metabolic process	binding;catalytic activity;cation binding;hydrolase activity;hydrolase activity, acting on acid anhydrides;hydrolase activity, acting on acid anhydrides, in phosphorus-containing anhydrides;inorganic diphosphatase activity;ion binding;magnesium ion binding;metal ion binding;pyrophosphatase activity	cell part;cytoplasm;intracellular part	Oxidative phosphorylation	18	18	18	65.7	65.7	65.7	19.396	0	206.63	8490900000	164	175
Cluster F	Q9HY02		PA3628	+	0.00587035	0.012963	1.07179	-0.163795	-0.90799	aldehyde catabolic process;catabolic process;cellular aldehyde metabolic process;cellular catabolic process;cellular metabolic process;cellular process;formaldehyde catabolic process;formaldehyde metabolic process;metabolic process;small molecule catabolic process;small molecule metabolic process	catalytic activity;hydrolase activity;hydrolase activity, acting on ester bonds;S-formylglutathione hydrolase activity;thiolester hydrolase activity		Methane metabolism	12	12	12	72.4	72.4	72.4	31.275	0	124.95	598900000	69	283
Cluster F	Q9HV43	Chaperone protein DnaK	dnaK	+	8.91054e-06	0.000102318	1.07199	-0.164352	-0.907643	cellular macromolecule metabolic process;cellular metabolic process;cellular process;cellular protein metabolic process;macromolecule metabolic process;metabolic process;primary metabolic process;protein folding;protein metabolic process	adenyl nucleotide binding;adenyl ribonucleotide binding;ATP binding;binding;nucleotide binding;purine nucleotide binding;purine ribonucleoside triphosphate binding;purine ribonucleotide binding;ribonucleotide binding		ko05152;RNA degradation	64	64	64	79.6	79.6	79.6	68.402	0	323.31	53724000000	839	637
Cluster F	Q9HW72	Pyruvate kinase	pykA	+	8.82615e-05	0.000519277	1.07403	-0.169791	-0.904234	alcohol catabolic process;alcohol metabolic process;carbohydrate catabolic process;carbohydrate metabolic process;catabolic process;cellular carbohydrate catabolic process;cellular carbohydrate metabolic process;cellular metabolic process;cellular process;generation of precursor metabolites and energy;glucose catabolic process;glucose metabolic process;glycolysis;hexose catabolic process;hexose m…	alkali metal ion binding;binding;catalytic activity;cation binding;ion binding;kinase activity;magnesium ion binding;metal ion binding;phosphotransferase activity, alcohol group as acceptor;potassium ion binding;pyruvate kinase activity;transferase activity;transferase activity, transferring phosphorus-containing groups		Carbon fixation in photosynthetic organisms;Glycolysis / Gluconeogenesis;Purine metabolism;Pyruvate metabolism;Type II diabetes mellitus	38	38	38	82.4	82.4	82.4	52.252	0	323.31	5480100000	273	483
Cluster F	Q9HTX5	Aminomethyltransferase	gcvT	+	0.00258537	0.006726	1.0823	-0.192635	-0.889668	amine catabolic process;amine metabolic process;carboxylic acid catabolic process;carboxylic acid metabolic process;catabolic process;cellular amine metabolic process;cellular amino acid catabolic process;cellular amino acid metabolic process;cellular catabolic process;cellular ketone metabolic process;cellular metabolic process;cellular nitrogen compound metabolic process;cellular process;glycin…	aminomethyltransferase activity;catalytic activity;methyltransferase activity;transaminase activity;transferase activity;transferase activity, transferring nitrogenous groups;transferase activity, transferring one-carbon groups		Glycine, serine and threonine metabolism;Nitrogen metabolism;One carbon pool by folate	17	17	17	68.3	68.3	68.3	38.907	0	204.7	2711900000	136	360
Cluster F	Q9HU65	Glutamine synthetase	glnA	+	1.51697e-08	2.29614e-06	1.07944	-0.184613	-0.89483	amine biosynthetic process;amine metabolic process;biosynthetic process;carboxylic acid biosynthetic process;carboxylic acid metabolic process;cellular amine metabolic process;cellular amino acid biosynthetic process;cellular amino acid metabolic process;cellular biosynthetic process;cellular ketone metabolic process;cellular metabolic process;cellular nitrogen compound biosynthetic process;cellu…	acid-ammonia (or amide) ligase activity;adenyl nucleotide binding;adenyl ribonucleotide binding;ammonia ligase activity;ATP binding;binding;catalytic activity;glutamate-ammonia ligase activity;ligase activity;ligase activity, forming carbon-nitrogen bonds;nucleotide binding;purine nucleotide binding;purine ribonucleoside triphosphate binding;purine ribonucleotide binding;ribonucleotide binding	cell part;cytoplasm;intracellular part	Alanine, aspartate and glutamate metabolism;Arginine and proline metabolism;Nitrogen metabolism;Two-component system	50	50	50	83.2	83.2	83.2	51.944	0	323.31	71497000000	718	469
Cluster F	Q9HYE8		PA3458	+	0.0048197	0.011084	1.10817	-0.273073	-0.835098	biosynthetic process;cellular biosynthetic process;cellular macromolecule biosynthetic process;cellular macromolecule metabolic process;cellular metabolic process;cellular nitrogen compound metabolic process;cellular process;macromolecule biosynthetic process;macromolecule metabolic process;metabolic process;nitrogen compound metabolic process;nucleic acid metabolic process;nucleobase-containing …	binding;DNA binding;nucleic acid binding;nucleic acid binding transcription factor activity;sequence-specific DNA binding transcription factor activity	cell part;intracellular		8	8	8	58.6	58.6	58.6	17.599	0	122.69	496760000	58	157
Cluster F	Q9I0M6	Serine--tRNA ligase	serS	+	0.00945122	0.0190052	1.10999	-0.27943	-0.830563	amine biosynthetic process;amine metabolic process;amino acid activation;biosynthetic process;carboxylic acid biosynthetic process;carboxylic acid metabolic process;cellular amine metabolic process;cellular amino acid biosynthetic process;cellular amino acid metabolic process;cellular biosynthetic process;cellular ketone metabolic process;cellular macromolecule metabolic process;cellular metaboli…	adenyl nucleotide binding;adenyl ribonucleotide binding;aminoacyl-tRNA ligase activity;ATP binding;binding;catalytic activity;ligase activity;ligase activity, forming aminoacyl-tRNA and related compounds;ligase activity, forming carbon-oxygen bonds;nucleotide binding;purine nucleotide binding;purine ribonucleoside triphosphate binding;purine ribonucleotide binding;ribonucleotide binding;serine-tR…	cell part;cytoplasm;intracellular part	Aminoacyl-tRNA biosynthesis	22	22	22	76.8	76.8	76.8	47.231	0	184.02	2662400000	149	426
Cluster F	Q9I4S5	Pyridoxine/pyridoxamine 5'-phosphate oxidase	pdxH	+	0.000650773	0.00231525	1.10687	-0.268599	-0.83827	biosynthetic process;cellular biosynthetic process;cellular metabolic process;cellular process;heterocycle metabolic process;metabolic process;pyridoxine biosynthetic process;pyridoxine metabolic process;small molecule biosynthetic process;small molecule metabolic process;vitamin B6 biosynthetic process;vitamin B6 metabolic process;vitamin biosynthetic process;vitamin metabolic process;water-solu…	binding;catalytic activity;coenzyme binding;cofactor binding;FMN binding;nucleotide binding;oxidoreductase activity;oxidoreductase activity, acting on the CH-NH2 group of donors;oxidoreductase activity, acting on the CH-NH2 group of donors, oxygen as acceptor;pyridoxamine-phosphate oxidase activity		Vitamin B6 metabolism	18	18	18	79.1	79.1	79.1	24.86	0	131.27	1792100000	89	215
Cluster F	Q9ZFK4	2-dehydro-3-deoxyphosphooctonate aldolase	kdsA	+	0.0250254	0.0427357	1.10491	-0.261977	-0.842934	alcohol biosynthetic process;alcohol metabolic process;biosynthetic process;carbohydrate biosynthetic process;carbohydrate metabolic process;carbon utilization;carboxylic acid biosynthetic process;carboxylic acid metabolic process;cellular biosynthetic process;cellular carbohydrate biosynthetic process;cellular carbohydrate metabolic process;cellular ketone metabolic process;cellular lipid metabo…	3-deoxy-8-phosphooctulonate synthase activity;catalytic activity;transferase activity;transferase activity, transferring alkyl or aryl (other than methyl) groups	cell part;cell wall;cytoplasm;external encapsulating structure;Gram-negative-bacterium-type cell wall;intracellular part;peptidoglycan-based cell wall	Lipopolysaccharide biosynthesis	18	18	18	76.9	76.9	76.9	31.143	0	107.83	1227200000	95	281
Cluster F	Q9I6E0	Dihydroxy-acid dehydratase	ilvD	+	0.00138718	0.00415405	1.10165	-0.251189	-0.850458	amine biosynthetic process;amine metabolic process;biosynthetic process;branched chain family amino acid biosynthetic process;branched chain family amino acid metabolic process;carboxylic acid biosynthetic process;carboxylic acid metabolic process;cellular amine metabolic process;cellular amino acid biosynthetic process;cellular amino acid metabolic process;cellular biosynthetic process;cellular …	4 iron, 4 sulfur cluster binding;binding;carbon-oxygen lyase activity;catalytic activity;cation binding;dihydroxy-acid dehydratase activity;hydro-lyase activity;ion binding;iron-sulfur cluster binding;lyase activity;metal cluster binding;metal ion binding		Pantothenate and CoA biosynthesis;Valine, leucine and isoleucine biosynthesis	29	29	29	53.6	53.6	53.6	65.159	0	178.66	1498100000	146	612
Cluster F	Q9HZK4	Glyceraldehyde-3-phosphate dehydrogenase	PA3001	+	0.00314937	0.00781476	1.10103	-0.249169	-0.851856	alcohol metabolic process;carbohydrate metabolic process;cellular carbohydrate metabolic process;cellular metabolic process;cellular process;glucose metabolic process;hexose metabolic process;metabolic process;monosaccharide metabolic process;primary metabolic process;small molecule metabolic process	binding;catalytic activity;coenzyme binding;cofactor binding;NAD binding;NADP binding;nucleotide binding;oxidoreductase activity;oxidoreductase activity, acting on the aldehyde or oxo group of donors;oxidoreductase activity, acting on the aldehyde or oxo group of donors, NAD or NADP as acceptor		Alzheimer's disease;Glycolysis / Gluconeogenesis	25	25	25	57.3	57.3	57.3	50.111	0	323.31	6124100000	247	461
Cluster F	Q9HV37	L-lactate dehydrogenase	lldD	+	0.000188687	0.000887468	1.10287	-0.255181	-0.847685	carboxylic acid metabolic process;cellular ketone metabolic process;cellular metabolic process;cellular process;lactate metabolic process;lactate oxidation;metabolic process;monocarboxylic acid metabolic process;organic acid metabolic process;oxidation-reduction process;oxoacid metabolic process;small molecule metabolic process	binding;catalytic activity;coenzyme binding;cofactor binding;FMN binding;lactate dehydrogenase activity;nucleotide binding;oxidoreductase activity;oxidoreductase activity, acting on CH-OH group of donors	cell part;membrane;plasma membrane	Pyruvate metabolism	18	18	18	53.8	53.8	53.8	41.122	0	70.708	493720000	78	381
Cluster F	E1JGJ8	Peptide chain release factor 2	prfB	+	0.000952973	0.00308097	1.10166	-0.251239	-0.850423		binding;nucleic acid binding;RNA binding;translation factor activity, nucleic acid binding;translation release factor activity;translation release factor activity, codon specific;translation termination factor activity	cell part;cytoplasm;intracellular part		16	16	13	61.5	61.5	57.1	41.17	0	87.669	861130000	96	364
Cluster F	P72158	N5-carboxyaminoimidazole ribonucleotide synthase	purK	+	0.0284168	0.047504	1.10364	-0.257734	-0.845905	biosynthetic process;cellular biosynthetic process;cellular metabolic process;cellular nitrogen compound biosynthetic process;cellular nitrogen compound metabolic process;cellular process;'de novo' IMP biosynthetic process;heterocycle biosynthetic process;heterocycle metabolic process;IMP biosynthetic process;IMP metabolic process;metabolic process;nitrogen compound metabolic process;nucleobase-c…	5-(carboxyamino)imidazole ribonucleotide synthase activity;adenyl nucleotide binding;adenyl ribonucleotide binding;ATP binding;binding;carbon-carbon lyase activity;carboxy-lyase activity;catalytic activity;cation binding;ion binding;ligase activity;ligase activity, forming carbon-nitrogen bonds;lyase activity;metal ion binding;nucleotide binding;phosphoribosylaminoimidazole carboxylase activity;p…		Purine metabolism	10	10	10	45.3	45.3	45.3	38.495	0	22.912	555450000	60	360
Cluster F	Q9HYG6		PA3440	+	0.000197478	0.000915881	1.09503	-0.230215	-0.864817					11	11	11	84.5	84.5	84.5	11.637	0	243.87	5617500000	140	103
Cluster F	Q9I2U1	ATP-dependent Clp protease proteolytic subunit 1	clpP1	+	0.00688953	0.0147443	1.09375	-0.22627	-0.867477	bacterial-type flagellar cell motility;bacterial-type flagellar swarming motility;biofilm formation;cell motility;cellular component movement;cellular process;cellular response to antibiotic;cellular response to chemical stimulus;cellular response to stimulus;ciliary or flagellar motility;flagellar cell motility;intraspecies interaction between organisms;locomotion;multi-organism process;response…	catalytic activity;endopeptidase activity;hydrolase activity;peptidase activity;peptidase activity, acting on L-amino acid peptides;serine hydrolase activity;serine-type endopeptidase activity;serine-type peptidase activity	cell part;cytoplasm;intracellular part	Cell cycle - Caulobacter	10	10	10	41.3	41.3	41.3	23.502	0	110.38	9164400000	115	213
Cluster F	Q9I0R1		PA2575	+	0.0028834	0.00729615	1.08759	-0.207844	-0.879745		catalytic activity;oxidoreductase activity			26	26	26	98.5	98.5	98.5	22.222	0	323.31	14498000000	228	200
Cluster F	Q9HVS8		roxR	+	0.000279049	0.0012131	1.09223	-0.221657	-0.870574	biological regulation;cellular process;cellular response to stimulus;regulation of biological process;regulation of cellular process;response to stimulus;signal transduction;two-component signal transduction system (phosphorelay)	binding;DNA binding;nucleic acid binding;regulatory region DNA binding;regulatory region nucleic acid binding;sequence-specific DNA binding;transcription regulatory region DNA binding			9	9	9	82.3	82.3	82.3	20.616	0	159.16	4206600000	81	186
Cluster F	G3XD40		PA3925	+	0.00355202	0.00865902	1.08833	-0.210025	-0.878307		catalytic activity;transferase activity;transferase activity, transferring acyl groups;transferase activity, transferring acyl groups other than amino-acyl groups		Benzoate degradation;Butanoate metabolism;Carbon fixation pathways in prokaryotes;Fatty acid metabolism;Glyoxylate and dicarboxylate metabolism;Lysine degradation;Propanoate metabolism;Pyruvate metabolism;Synthesis and degradation of ketone bodies;Terpenoid backbone biosynthesis;Tryptophan metabolism;Two-component system;Valine, leucine and isoleucine degradation	16	16	16	73.1	73.1	73.1	40.553	0	68.297	344670000	48	391
Cluster F	Q9HUE2		PA5027	+	0.00849125	0.0173047	1.08917	-0.212488	-0.876679	response to stimulus;response to stress				14	14	14	58.3	58.3	58.3	29.793	0	50.351	275630000	39	271
Cluster F	Q9I3E3	UPF0345 protein PA1574	PA1574	+	0.000129353	0.0006859	1.12247	-0.326612	-0.795857					4	4	4	51.6	51.6	51.6	10.156	0	29.005	1861700000	49	93
Cluster F	Q9HXM5	Inosine-5'-monophosphate dehydrogenase	guaB	+	0.0120149	0.0232884	1.11266	-0.288946	-0.823713	biosynthetic process;cellular biosynthetic process;cellular metabolic process;cellular nitrogen compound biosynthetic process;cellular nitrogen compound metabolic process;cellular process;GMP biosynthetic process;GMP metabolic process;heterocycle biosynthetic process;heterocycle metabolic process;metabolic process;nitrogen compound metabolic process;nucleobase-containing compound biosynthetic pro…	adenyl nucleotide binding;adenyl ribonucleotide binding;ATP binding;binding;catalytic activity;cation binding;IMP dehydrogenase activity;ion binding;metal ion binding;nucleotide binding;oxidoreductase activity;oxidoreductase activity, acting on CH-OH group of donors;oxidoreductase activity, acting on the CH-OH group of donors, NAD or NADP as acceptor;purine nucleotide binding;purine ribonucleosid…		Drug metabolism - other enzymes;Purine metabolism	39	39	39	81.6	81.6	81.6	51.707	0	323.31	18212000000	432	489
Cluster F	Q9HVU0		mreB	+	7.28051e-06	8.7841e-05	1.12077	-0.319761	-0.801012	anatomical structure morphogenesis;cell morphogenesis;cellular component morphogenesis;cellular component organization;cellular component organization or biogenesis;cellular developmental process;cellular process;developmental process				26	26	26	74.2	74.2	74.2	36.976	0	264.15	2711100000	196	345
Cluster F	P38103	4-hydroxy-tetrahydrodipicolinate reductase	dapB	+	0.000196773	0.000915161	1.12023	-0.317601	-0.80263	amine biosynthetic process;amine metabolic process;aspartate family amino acid biosynthetic process;aspartate family amino acid metabolic process;biosynthetic process;carboxylic acid biosynthetic process;carboxylic acid metabolic process;cellular amine metabolic process;cellular amino acid biosynthetic process;cellular amino acid metabolic process;cellular biosynthetic process;cellular ketone met…	binding;catalytic activity;coenzyme binding;cofactor binding;dihydrodipicolinate reductase activity;NAD binding;NADP binding;NADPH binding;nucleotide binding;oxidoreductase activity;oxidoreductase activity, acting on CH or CH2 groups;oxidoreductase activity, acting on CH or CH2 groups, NAD or NADP as acceptor;oxidoreductase activity, acting on the CH-CH group of donors;oxidoreductase activity, ac…	cell part;cytoplasm;intracellular part	Lysine biosynthesis	16	16	16	75	75	75	28.324	0	184.03	2672700000	133	268
Cluster F	Q9HTL4		oxyR	+	0.0130523	0.024865	1.11255	-0.288564	-0.823989	biological regulation;biosynthetic process;cellular biosynthetic process;cellular macromolecule biosynthetic process;cellular macromolecule metabolic process;cellular metabolic process;cellular nitrogen compound metabolic process;cellular process;macromolecule biosynthetic process;macromolecule metabolic process;metabolic process;nitrogen compound metabolic process;nucleic acid metabolic process;…	binding;DNA binding;nucleic acid binding;nucleic acid binding transcription factor activity;regulatory region DNA binding;regulatory region nucleic acid binding;sequence-specific DNA binding transcription factor activity;transcription regulatory region DNA binding			16	16	16	69.7	69.7	69.7	34.295	0	92.245	1066200000	98	310
Cluster F	Q9I6G5	Polyamine-transporting ATPase	PA0326	+	0.0293273	0.04883	1.153	-0.522321	-0.630683		active transmembrane transporter activity;adenyl nucleotide binding;adenyl ribonucleotide binding;amine transmembrane transporter activity;ATP binding;ATPase activity;ATPase activity, coupled;ATPase activity, coupled to movement of substances;ATPase activity, coupled to transmembrane movement of substances;binding;catalytic activity;hydrolase activity;hydrolase activity, acting on acid anhydrides…	ATP-binding cassette (ABC) transporter complex;cell part;macromolecular complex;membrane part;protein complex		7	7	7	30.7	30.7	30.7	37.935	0	34.624	117530000	11	349
Cluster F	Q9I3T5		aphA	+	5.88705e-05	0.00037992	1.15234	-0.512298	-0.640045		catalytic activity;hydrolase activity			14	14	13	50.6	50.6	48.3	37.953	0	57.518	533290000	41	346
Cluster F	Q9HTK9	Rubredoxin-NAD(+) reductase	alkT	+	8.54293e-05	0.000504396	1.15174	-0.50437	-0.647375	alkane catabolic process;catabolic process;cellular alkane metabolic process;cellular catabolic process;cellular metabolic process;cellular process;metabolic process	binding;catalytic activity;coenzyme binding;cofactor binding;flavin adenine dinucleotide binding;oxidoreductase activity;oxidoreductase activity, acting on iron-sulfur proteins as donors;oxidoreductase activity, acting on iron-sulfur proteins as donors, NAD or NADP as acceptor;rubredoxin-NAD+ reductase activity;rubredoxin-NADP reductase activity	cell part;cytoplasm;intracellular part	Fatty acid metabolism	12	12	12	43.5	43.5	43.5	40.617	0	84.888	434790000	76	384
Cluster F	Q9HY54		fruR	+	0.000326712	0.00137715	1.15053	-0.4904	-0.660135	biosynthetic process;cellular biosynthetic process;cellular macromolecule biosynthetic process;cellular macromolecule metabolic process;cellular metabolic process;cellular nitrogen compound metabolic process;cellular process;macromolecule biosynthetic process;macromolecule metabolic process;metabolic process;nitrogen compound metabolic process;nucleic acid metabolic process;nucleobase-containing …	binding;DNA binding;nucleic acid binding;nucleic acid binding transcription factor activity;sequence-specific DNA binding transcription factor activity			13	13	13	52.6	52.6	52.6	36.387	0	59.35	324590000	61	329
Cluster F	Q9I513	Phosphoribosylformylglycinamidine cyclo-ligase	purM	+	0.00018759	0.000889848	1.14466	-0.440718	-0.703938	biosynthetic process;cellular biosynthetic process;cellular metabolic process;cellular nitrogen compound biosynthetic process;cellular nitrogen compound metabolic process;cellular process;'de novo' IMP biosynthetic process;heterocycle biosynthetic process;heterocycle metabolic process;IMP biosynthetic process;IMP metabolic process;metabolic process;nitrogen compound metabolic process;nucleobase-c…	adenyl nucleotide binding;adenyl ribonucleotide binding;ATP binding;binding;catalytic activity;cyclo-ligase activity;ligase activity;ligase activity, forming carbon-nitrogen bonds;nucleotide binding;phosphoribosylformylglycinamidine cyclo-ligase activity;purine nucleotide binding;purine ribonucleoside triphosphate binding;purine ribonucleotide binding;ribonucleotide binding	cell part;cytoplasm;intracellular part	Purine metabolism	14	14	14	56.9	56.9	56.9	37.122	0	104.16	1836900000	95	353
Cluster F	Q9HZK0	Beta-hexosaminidase	nagZ	+	0.0226029	0.0395314	1.14	-0.410946	-0.729055	amine metabolic process;aminoglycan biosynthetic process;aminoglycan metabolic process;biological regulation;biosynthetic process;carbohydrate biosynthetic process;carbohydrate metabolic process;cell cycle;cell division;cell wall macromolecule biosynthetic process;cell wall macromolecule metabolic process;cell wall organization;cell wall organization or biogenesis;cellular biosynthetic process;ce…	beta-N-acetylhexosaminidase activity;catalytic activity;hexosaminidase activity;hydrolase activity;hydrolase activity, acting on glycosyl bonds;hydrolase activity, hydrolyzing O-glycosyl compounds	cell part;cytoplasm;intracellular part	Amino sugar and nucleotide sugar metabolism	17	17	17	60.8	60.8	60.8	36.101	0	100.91	932110000	96	332
Cluster F	Q9HZP8	Putative reductase PA2950	PA2950	+	0.000823205	0.00276896	1.14453	-0.439863	-0.704671		catalytic activity;oxidoreductase activity			27	27	27	67.8	67.8	67.8	43.528	0	212.5	3533100000	220	398
Cluster F	Q9HX95	Cyclic pyranopterin monophosphate synthase accessory protein	moaC	+	0.00485275	0.0111292	1.14764	-0.463374	-0.684262	aromatic compound biosynthetic process;biosynthetic process;cellular aromatic compound metabolic process;cellular biosynthetic process;cellular metabolic process;cellular nitrogen compound biosynthetic process;cellular nitrogen compound metabolic process;cellular process;coenzyme biosynthetic process;coenzyme metabolic process;cofactor biosynthetic process;cofactor metabolic process;heterocycle b…			Folate biosynthesis;Sulfur relay system	13	13	13	83.8	83.8	83.8	17.338	0	70.329	919640000	65	160
Cluster F	Q9I2V3		PA1789	+	0.00707278	0.0150206	1.1466	-0.455036	-0.691561	response to stimulus;response to stress				15	15	15	76.7	76.7	76.7	31.273	0	302.72	3876400000	176	287
Cluster F	Q9I685	Adenosylhomocysteinase	ahcY	+	0.000807296	0.00272647	1.1333	-0.375001	-0.758296	cellular metabolic process;cellular process;metabolic process;one-carbon metabolic process;small molecule metabolic process	adenosylhomocysteinase activity;catalytic activity;hydrolase activity;hydrolase activity, acting on ether bonds;trialkylsulfonium hydrolase activity	cell part;cytoplasm;intracellular part	Cysteine and methionine metabolism	36	36	36	82.3	82.3	82.3	51.399	0	323.31	3743200000	203	469
Cluster F	Q9I5Z4		PA0542	+	0.000626467	0.00224799	1.13032	-0.360759	-0.769563					7	7	7	52.5	52.5	52.5	14.767	0	79.641	748310000	57	139
Cluster F	Q9I2X0	Putative phosphoenolpyruvate synthase regulatory protein	PA1769	+	0.0037325	0.00901975	1.12968	-0.357811	-0.771872	cellular macromolecule metabolic process;cellular metabolic process;cellular process;cellular protein metabolic process;dephosphorylation;macromolecule metabolic process;macromolecule modification;metabolic process;phosphate-containing compound metabolic process;phosphorus metabolic process;primary metabolic process;protein dephosphorylation;protein metabolic process;protein modification process	adenyl nucleotide binding;adenyl ribonucleotide binding;ADP binding;ATP binding;binding;catalytic activity;kinase activity;nucleotide binding;phosphotransferase activity, alcohol group as acceptor;phosphotransferase activity, phosphate group as acceptor;protein kinase activity;protein serine/threonine kinase activity;purine nucleotide binding;purine ribonucleoside triphosphate binding;purine ribo…			16	16	16	63.5	63.5	63.5	31.106	0	68.115	1524200000	90	274
Cluster F	Q9HYY4		PA3256	+	0.00340794	0.00835674	1.13246	-0.370915	-0.761547		binding;catalytic activity;cation binding;ion binding;metal ion binding;oxidoreductase activity;transition metal ion binding;zinc ion binding			15	15	15	57.2	57.2	57.2	33.419	0	51.808	576770000	81	320
Cluster F	Q9HXB7		PA3896	+	0.00113854	0.00355661	1.13702	-0.394203	-0.74282		binding;catalytic activity;coenzyme binding;cofactor binding;NAD binding;nucleotide binding;oxidoreductase activity;oxidoreductase activity, acting on CH-OH group of donors;oxidoreductase activity, acting on the CH-OH group of donors, NAD or NADP as acceptor		Pentose phosphate pathway	10	10	10	41.2	41.2	41.2	35.632	0	19.74	89154000	22	325
Cluster F	P53593	Succinyl-CoA ligase [ADP-forming] subunit beta	sucC	+	0.00103616	0.00329237	1.12764	-0.348594	-0.779046	acetyl-CoA catabolic process;acetyl-CoA metabolic process;biosynthetic process;catabolic process;cellular biosynthetic process;cellular catabolic process;cellular macromolecule metabolic process;cellular metabolic process;cellular nitrogen compound biosynthetic process;cellular nitrogen compound metabolic process;cellular process;cellular protein metabolic process;coenzyme catabolic process;coenz…	acid-thiol ligase activity;adenyl nucleotide binding;adenyl ribonucleotide binding;ATP binding;binding;catalytic activity;cation binding;CoA-ligase activity;ion binding;kinase activity;ligase activity;ligase activity, forming carbon-sulfur bonds;magnesium ion binding;manganese ion binding;metal ion binding;nucleobase-containing compound kinase activity;nucleoside diphosphate kinase activity;nucle…		C5-Branched dibasic acid metabolism;Carbon fixation pathways in prokaryotes;Citrate cycle (TCA cycle);Propanoate metabolism	43	43	43	83.8	83.8	83.8	41.542	0	323.31	35118000000	398	388
Cluster F	Q9HTF1	Low specificity L-threonine aldolase	ltaE	+	0.0038371	0.00924569	1.13366	-0.376817	-0.756847	amine catabolic process;amine metabolic process;aspartate family amino acid catabolic process;aspartate family amino acid metabolic process;carboxylic acid catabolic process;carboxylic acid metabolic process;catabolic process;cellular amine metabolic process;cellular amino acid catabolic process;cellular amino acid metabolic process;cellular catabolic process;cellular ketone metabolic process;cel…	aldehyde-lyase activity;binding;carbon-carbon lyase activity;catalytic activity;cofactor binding;lyase activity;pyridoxal phosphate binding;threonine aldolase activity;vitamin B6 binding;vitamin binding		Glycine, serine and threonine metabolism	13	13	13	47.7	47.7	47.7	38.213	0	55.68	456850000	52	346
Cluster F	Q9I6H0		PA0321	+	5.43495e-05	0.000361968	1.15333	-0.625396	-0.527933		catalytic activity;hydrolase activity			13	12	12	41.9	39.5	39.5	37.883	0	76.152	637530000	50	344
Cluster F	Q9I687	Methylenetetrahydrofolate reductase	metF	+	0.0008613	0.00286813	1.15424	-0.605242	-0.549002	amine biosynthetic process;amine metabolic process;aspartate family amino acid biosynthetic process;aspartate family amino acid metabolic process;biosynthetic process;carboxylic acid biosynthetic process;carboxylic acid metabolic process;cellular amine metabolic process;cellular amino acid biosynthetic process;cellular amino acid metabolic process;cellular aromatic compound metabolic process;cell…	catalytic activity;methylenetetrahydrofolate reductase (NADPH) activity;oxidoreductase activity;oxidoreductase activity, acting on the CH-NH group of donors;oxidoreductase activity, acting on the CH-NH group of donors, NAD or NADP as acceptor	cell part;cytoplasmic part;cytosol;intracellular part	Carbon fixation pathways in prokaryotes;Methane metabolism;One carbon pool by folate	16	16	16	64.8	64.8	64.8	32.228	0	70.465	834540000	87	290
Cluster F	Q9I5Y1	Fructose-bisphosphate aldolase	fba	+	2.33095e-05	0.0001884	1.15463	-0.566021	-0.588606	alcohol catabolic process;alcohol metabolic process;carbohydrate catabolic process;carbohydrate metabolic process;catabolic process;cellular carbohydrate catabolic process;cellular carbohydrate metabolic process;cellular metabolic process;cellular process;generation of precursor metabolites and energy;glucose catabolic process;glucose metabolic process;glycolysis;hexose catabolic process;hexose m…	aldehyde-lyase activity;binding;carbon-carbon lyase activity;catalytic activity;cation binding;fructose-bisphosphate aldolase activity;ion binding;lyase activity;metal ion binding;transition metal ion binding;zinc ion binding		Carbon fixation in photosynthetic organisms;Fructose and mannose metabolism;Glycolysis / Gluconeogenesis;Methane metabolism;Pentose phosphate pathway	25	25	25	76.6	76.6	76.6	38.573	0	323.31	12922000000	279	354
Cluster F	Q9I3D5		sdhA	+	0.00265367	0.00683958	1.15436	-0.552925	-0.601436	acetyl-CoA catabolic process;acetyl-CoA metabolic process;catabolic process;cellular catabolic process;cellular metabolic process;cellular process;coenzyme catabolic process;coenzyme metabolic process;cofactor catabolic process;cofactor metabolic process;electron transport chain;generation of precursor metabolites and energy;metabolic process;oxidation-reduction process;tricarboxylic acid cycle	binding;catalytic activity;coenzyme binding;cofactor binding;flavin adenine dinucleotide binding;oxidoreductase activity;oxidoreductase activity, acting on the CH-CH group of donors		Butanoate metabolism;Carbon fixation pathways in prokaryotes;Citrate cycle (TCA cycle);Oxidative phosphorylation;Toluene degradation	34	34	34	70.5	70.5	70.5	63.531	0	323.31	7752700000	311	590
Cluster F	Q9I383	Selenide, water dikinase	selD	+	0.0194313	0.0348633	1.15357	-0.620949	-0.532625	amine biosynthetic process;amine metabolic process;biosynthetic process;carboxylic acid biosynthetic process;carboxylic acid metabolic process;cellular amine metabolic process;cellular amino acid biosynthetic process;cellular amino acid metabolic process;cellular biosynthetic process;cellular ketone metabolic process;cellular macromolecule metabolic process;cellular metabolic process;cellular mod…	adenyl nucleotide binding;adenyl ribonucleotide binding;ATP binding;binding;catalytic activity;cation binding;ion binding;kinase activity;magnesium ion binding;metal ion binding;nucleotide binding;phosphotransferase activity, paired acceptors;purine nucleotide binding;purine ribonucleoside triphosphate binding;purine ribonucleotide binding;ribonucleotide binding;selenide, water dikinase activity;…		Selenocompound metabolism	13	13	13	48.8	48.8	48.8	36.353	0	35.027	479770000	65	344
Cluster F	Q9I0V4		PA2529	+	0.0140838	0.0265266	1.1546	-0.590651	-0.563947					12	12	12	35.2	35.2	35.2	52.681	0	57.755	183320000	43	477
Cluster F	Q9HWF7	30S ribosomal protein S13	rpsM	+	0.000361676	0.00150548	1.15467	-0.570437	-0.584236	biosynthetic process;cellular biosynthetic process;cellular macromolecule biosynthetic process;cellular macromolecule metabolic process;cellular metabolic process;cellular process;cellular protein metabolic process;macromolecule biosynthetic process;macromolecule metabolic process;metabolic process;primary metabolic process;protein metabolic process;translation	binding;nucleic acid binding;RNA binding;rRNA binding;structural constituent of ribosome;structural molecule activity;tRNA binding	cell part;cytoplasmic part;intracellular non-membrane-bounded organelle;intracellular organelle;intracellular part;macromolecular complex;non-membrane-bounded organelle;organelle;ribonucleoprotein complex;ribosome	Ribosome	9	9	9	71.2	71.2	71.2	13.265	0	201.65	4360600000	110	118
Cluster F	Q9HX22	Ribosomal silencing factor RsfS	rsfS	+	0.0146269	0.0274254	1.15445	-0.556242	-0.598204	biological regulation;cellular component assembly;cellular component assembly at cellular level;cellular component organization;cellular component organization at cellular level;cellular component organization or biogenesis;cellular component organization or biogenesis at cellular level;cellular macromolecular complex assembly;cellular macromolecular complex subunit organization;cellular process;…		cell part;cytoplasm;intracellular part		8	8	8	91.5	91.5	91.5	13.054	0	243.52	1306900000	74	118
Cluster G	Q9I2Y8		PA1749	+	0.0200546	0.0357504	-0.544799	1.1541	-0.609301					4	4	4	25.5	25.5	25.5	17.671	0	49.183	1186900000	48	161
Cluster G	Q9HZA1		PA3123	+	0.0117882	0.022956	-0.547645	1.1542	-0.606554					7	7	7	64	64	64	13.516	0	160.22	3831800000	95	125
Cluster G	Q9HY41	Glycerol kinase 1	glpK1	+	8.79479e-08	5.22976e-06	-0.529155	1.15339	-0.62424	alcohol catabolic process;alcohol metabolic process;alditol catabolic process;alditol metabolic process;carbohydrate catabolic process;carbohydrate metabolic process;catabolic process;cellular carbohydrate catabolic process;cellular carbohydrate metabolic process;cellular metabolic process;cellular process;glycerol catabolic process;glycerol metabolic process;glycerol-3-phosphate metabolic proces…	adenyl nucleotide binding;adenyl ribonucleotide binding;ATP binding;binding;catalytic activity;glycerol kinase activity;kinase activity;nucleotide binding;phosphotransferase activity, alcohol group as acceptor;purine nucleotide binding;purine ribonucleoside triphosphate binding;purine ribonucleotide binding;ribonucleotide binding;transferase activity;transferase activity, transferring phosphorus-…	cell part;cytoplasm;intracellular part	Glycerolipid metabolism;Plant-pathogen interaction;PPAR signaling pathway	13	13	13	39.7	39.7	39.7	54.207	0	43.172	191640000	36	494
Cluster G	Q9HUT5		PA4878	+	0.0281549	0.0472084	-0.547113	1.15418	-0.607068	biological regulation;negative regulation of biological process;negative regulation of biosynthetic process;negative regulation of cellular biosynthetic process;negative regulation of cellular macromolecule biosynthetic process;negative regulation of cellular metabolic process;negative regulation of cellular process;negative regulation of gene expression;negative regulation of macromolecule biosy…	binding;DNA binding;nucleic acid binding			4	4	4	20.4	20.4	20.4	31.168	0	21.337	73013000	14	270
Cluster G	Q9HTS9		PA5271	+	9.50752e-08	5.10646e-06	-0.534414	1.15366	-0.619248					3	3	3	89.6	89.6	89.6	8.2232	0	130.1	2719000000	11	77
Cluster G	G3XDA5		oprE	+	0.0160752	0.0297392	-0.549919	1.15427	-0.604354	cellular process;establishment of localization;transmembrane transport;transport	channel activity;passive transmembrane transporter activity;porin activity;transmembrane transporter activity;transporter activity;wide pore channel activity	cell part;integral to membrane;intrinsic to membrane;membrane;membrane part;outer membrane		20	20	20	51.7	51.7	51.7	49.666	0	140.76	1770000000	104	460
Cluster G	Q9HTJ1	NAD/NADP-dependent betaine aldehyde dehydrogenase	betB	+	4.70221e-05	0.000326216	-0.52807	1.15334	-0.625266	alcohol metabolic process;amine biosynthetic process;amine metabolic process;betaine biosynthetic process;betaine metabolic process;biosynthetic process;carboxylic acid biosynthetic process;carboxylic acid metabolic process;cellular amine metabolic process;cellular amino acid biosynthetic process;cellular amino acid metabolic process;cellular biogenic amine metabolic process;cellular biosynthetic…	betaine-aldehyde dehydrogenase activity;binding;catalytic activity;cation binding;ion binding;metal ion binding;oxidoreductase activity;oxidoreductase activity, acting on the aldehyde or oxo group of donors;oxidoreductase activity, acting on the aldehyde or oxo group of donors, NAD or NADP as acceptor		Glycine, serine and threonine metabolism	11	11	11	42.7	42.7	42.7	53.332	0	28.695	217740000	25	490
Cluster G	Q9I410		PA1334	+	2.70978e-07	1.02541e-05	-0.621058	1.15357	-0.53251		binding;catalytic activity;coenzyme binding;cofactor binding;FMN binding;nucleotide binding;oxidoreductase activity		Nitrotoluene degradation	15	15	15	61.6	61.6	61.6	39.436	0	69.86	399340000	44	370
Cluster G	Q9I2S7		ldcA	+	0.00390165	0.0093203	-0.630093	1.15304	-0.522949	amine metabolic process;carboxylic acid metabolic process;cellular amine metabolic process;cellular amino acid metabolic process;cellular ketone metabolic process;cellular metabolic process;cellular nitrogen compound metabolic process;cellular process;metabolic process;nitrogen compound metabolic process;organic acid metabolic process;oxoacid metabolic process;primary metabolic process;small mole…	binding;carbon-carbon lyase activity;carboxy-lyase activity;catalytic activity;cofactor binding;lyase activity;pyridoxal phosphate binding;vitamin B6 binding;vitamin binding	cell part;cytoplasm;intracellular part	Arginine and proline metabolism	11	11	11	24	24	24	82.756	0	14.677	127660000	26	751
Cluster G	Q9I0E4		PA2698	+	5.20296e-07	1.63452e-05	-0.640672	1.15229	-0.511622		catalytic activity;hydrolase activity			8	8	8	50.4	50.4	50.4	25.051	0	53.557	194590000	29	226
Cluster G	Q9HX78		PA3938	+	0.00877954	0.0177618	-0.609752	1.15408	-0.544331	amine transport;establishment of localization;nitrogen compound transport;organic substance transport;taurine transport;transport		cell part;periplasmic space	ABC transporters	6	6	6	33.8	33.8	33.8	35.859	0	13.462	101350000	18	337
Cluster G	G3XCZ7		PA3119	+	2.76361e-06	4.69531e-05	-0.613052	1.15395	-0.540897		catalytic activity;methyltransferase activity;transferase activity;transferase activity, transferring one-carbon groups			6	6	6	29.9	29.9	29.9	21.188	0	17.918	84447000	11	187
Cluster G	G3XD04	DNA helicase	uvrD	+	0.00247578	0.00650184	-0.618629	1.15369	-0.535063	cellular macromolecule metabolic process;cellular metabolic process;cellular nitrogen compound metabolic process;cellular process;cellular response to stimulus;cellular response to stress;DNA conformation change;DNA duplex unwinding;DNA geometric change;DNA metabolic process;DNA repair;DNA unwinding involved in replication;macromolecule metabolic process;metabolic process;mismatch repair;nitrogen…	adenyl nucleotide binding;adenyl ribonucleotide binding;ATP binding;ATPase activity;ATPase activity, coupled;ATP-dependent DNA helicase activity;ATP-dependent helicase activity;binding;catalytic activity;DNA binding;DNA helicase activity;DNA-dependent ATPase activity;helicase activity;hydrolase activity;hydrolase activity, acting on acid anhydrides;hydrolase activity, acting on acid anhydrides, i…	cell part;cytoplasm;intracellular part	Mismatch repair;Nucleotide excision repair	9	9	9	22.1	22.1	22.1	81.493	0	27.933	139790000	22	728
Cluster G	Q9I683		PA0434	+	8.14104e-06	9.61336e-05	-0.607242	1.15418	-0.546933	cation transport;establishment of localization;ion transport;iron chelate transport;iron ion transport;metal ion transport;siderophore transport;transition metal ion transport;transport	binding;cation binding;ion binding;iron ion binding;metal ion binding;receptor activity;transition metal ion binding	cell outer membrane;cell part;external encapsulating structure part;membrane;outer membrane		18	18	18	41.5	41.5	41.5	81.304	0	35.272	312640000	61	730
Cluster G	Q9I3I0	Nucleoid-associated protein PA1533	PA1533	+	0.00106343	0.00335344	-0.580471	1.15469	-0.574223		binding;DNA binding;nucleic acid binding	bacterial nucleoid;cell part;cytoplasm;intracellular non-membrane-bounded organelle;intracellular organelle;intracellular part;non-membrane-bounded organelle;nucleoid;organelle		8	8	8	76.9	76.9	76.9	11.877	0	264.71	5028200000	84	108
Cluster G	Q51487	Outer membrane protein OprM	oprM	+	0.0012806	0.00391947	-0.603112	1.15431	-0.551199	cellular process;drug transmembrane transport;drug transport;establishment of localization;response to antibiotic;response to chemical stimulus;response to stimulus;transmembrane transport;transport	binding;drug transmembrane transporter activity;lipid binding;transmembrane transporter activity;transporter activity	cell outer membrane;cell part;external encapsulating structure part;integral to membrane;intrinsic to membrane;membrane;membrane part;outer membrane		20	20	20	56.9	56.9	56.9	52.598	0	118.64	549750000	58	485
Cluster G	Q9HX21	Probable nicotinate-nucleotide adenylyltransferase	nadD	+	0.0210507	0.0371287	-0.583667	1.15468	-0.571011	biosynthetic process;cellular biosynthetic process;cellular metabolic process;cellular nitrogen compound biosynthetic process;cellular nitrogen compound metabolic process;cellular process;coenzyme biosynthetic process;coenzyme metabolic process;cofactor biosynthetic process;cofactor metabolic process;heterocycle biosynthetic process;heterocycle metabolic process;metabolic process;NAD biosynthetic…	adenyl nucleotide binding;adenyl ribonucleotide binding;adenylyltransferase activity;ATP binding;binding;catalytic activity;nicotinate-nucleotide adenylyltransferase activity;nucleotide binding;nucleotidyltransferase activity;purine nucleotide binding;purine ribonucleoside triphosphate binding;purine ribonucleotide binding;ribonucleotide binding;transferase activity;transferase activity, transfer…		Nicotinate and nicotinamide metabolism	5	5	5	44.4	44.4	44.4	23.801	0	8.7674	214840000	23	214
Cluster G	Q9I3I7		PA1526	+	0.00190419	0.0053018	-0.695077	1.14607	-0.450992	biosynthetic process;cellular biosynthetic process;cellular macromolecule biosynthetic process;cellular macromolecule metabolic process;cellular metabolic process;cellular nitrogen compound metabolic process;cellular process;macromolecule biosynthetic process;macromolecule metabolic process;metabolic process;nitrogen compound metabolic process;nucleic acid metabolic process;nucleobase-containing …	binding;DNA binding;nucleic acid binding;nucleic acid binding transcription factor activity;sequence-specific DNA binding transcription factor activity			5	5	5	41.6	41.6	41.6	25.07	0	5.1126	82153000	16	219
Cluster G	Q51397	Outer membrane protein OprJ	oprJ	+	0.000292258	0.00126065	-0.685353	1.14749	-0.462133	response to antibiotic;response to chemical stimulus;response to stimulus	binding;lipid binding;transporter activity	cell outer membrane;cell part;external encapsulating structure part;integral to membrane;intrinsic to membrane;membrane;membrane part;outer membrane		10	10	10	30.5	30.5	30.5	51.957	0	14.927	71460000	20	479
Cluster G	Q9HUX1	Biosynthetic arginine decarboxylase	speA	+	0.00675963	0.0145599	-0.685195	1.14751	-0.462313	amine biosynthetic process;amine catabolic process;amine metabolic process;arginine catabolic process;arginine metabolic process;biosynthetic process;carboxylic acid catabolic process;carboxylic acid metabolic process;catabolic process;cellular amine metabolic process;cellular amino acid catabolic process;cellular amino acid metabolic process;cellular biogenic amine biosynthetic process;cellular …	arginine decarboxylase activity;binding;carbon-carbon lyase activity;carboxy-lyase activity;catalytic activity;cation binding;ion binding;lyase activity;metal ion binding		Arginine and proline metabolism	16	16	16	42.6	42.6	42.6	70.667	0	64.652	428710000	65	636
Cluster G	Q9I4D4	NAD(P)H-dependent FMN reductase PA1204	PA1204	+	0.000158412	0.000782658	-0.679075	1.14833	-0.469253	metabolic process;oxidation-reduction process	binding;coenzyme binding;cofactor binding;FMN binding;identical protein binding;nucleotide binding;protein binding;protein dimerization activity;protein homodimerization activity			8	8	8	58.9	58.9	58.9	20.224	0	104.16	2072700000	72	185
Cluster G	Q9I3B3		PA1608	+	0.00634015	0.0138717	-0.675613	1.14877	-0.473156	chemotaxis;locomotion;response to chemical stimulus;response to external stimulus;response to stimulus;taxis	molecular transducer activity;signal transducer activity	cell part;integral to membrane;intrinsic to membrane;membrane part	Bacterial chemotaxis;Two-component system	16	15	14	46.6	44.7	41.2	58.237	0	122.64	840320000	87	541
Cluster G	Q9HZ65	Methylthioribose-1-phosphate isomerase	mtnA	+	0.00237453	0.00629553	-0.67641	1.14867	-0.472259	amine biosynthetic process;amine metabolic process;amino acid salvage;aspartate family amino acid biosynthetic process;aspartate family amino acid metabolic process;biosynthetic process;carboxylic acid biosynthetic process;carboxylic acid metabolic process;cellular amine metabolic process;cellular amino acid biosynthetic process;cellular amino acid metabolic process;cellular biosynthetic process;…	catalytic activity;intramolecular oxidoreductase activity;intramolecular oxidoreductase activity, interconverting aldoses and ketoses;isomerase activity;S-methyl-5-thioribose-1-phosphate isomerase activity		Cysteine and methionine metabolism	16	16	16	69	69	69	39.425	0	167.15	702260000	64	358
Cluster G	Q04633	Adenine phosphoribosyltransferase	apt	+	0.000452247	0.00175933	-0.672131	1.1492	-0.477064	adenine biosynthetic process;adenine metabolic process;adenine salvage;AMP biosynthetic process;AMP metabolic process;AMP salvage;biosynthetic process;cellular aromatic compound metabolic process;cellular biosynthetic process;cellular metabolic compound salvage;cellular metabolic process;cellular nitrogen compound biosynthetic process;cellular nitrogen compound metabolic process;cellular process;…	adenine phosphoribosyltransferase activity;catalytic activity;transferase activity;transferase activity, transferring glycosyl groups;transferase activity, transferring pentosyl groups	cell part;cytoplasm;intracellular part	Purine metabolism	8	8	8	62.1	62.1	62.1	19.804	0	59.066	509040000	66	182
Cluster G	Q9HVA1		ilvH	+	0.00209253	0.00573037	-0.680529	1.14814	-0.46761	amine biosynthetic process;amine metabolic process;biosynthetic process;branched chain family amino acid biosynthetic process;branched chain family amino acid metabolic process;carboxylic acid biosynthetic process;carboxylic acid metabolic process;cellular amine metabolic process;cellular amino acid biosynthetic process;cellular amino acid metabolic process;cellular biosynthetic process;cellular …	acetolactate synthase activity;amine binding;amino acid binding;binding;carboxylic acid binding;catalytic activity;transferase activity;transferase activity, transferring aldehyde or ketonic groups		Butanoate metabolism;C5-Branched dibasic acid metabolism;Pantothenate and CoA biosynthesis;Valine, leucine and isoleucine biosynthesis	10	10	10	68.7	68.7	68.7	17.784	0	241.03	8815200000	165	163
Cluster G	Q9I662		PA0456	+	0.0157957	0.0292871	-0.710446	1.14354	-0.433098	biological regulation;biosynthetic process;cellular biosynthetic process;cellular macromolecule biosynthetic process;cellular macromolecule metabolic process;cellular metabolic process;cellular nitrogen compound metabolic process;cellular process;macromolecule biosynthetic process;macromolecule metabolic process;metabolic process;nitrogen compound metabolic process;nucleic acid metabolic process;…	binding;DNA binding;nucleic acid binding	cell part;cytoplasm;intracellular part		8	8	8	98.6	98.6	98.6	7.7066	0	205.35	59033000000	125	69
Cluster G	Q9HX96	Molybdopterin synthase sulfur carrier subunit	moaD	+	0.000125113	0.000667671	-0.720817	1.14164	-0.420819	aromatic compound biosynthetic process;biosynthetic process;cellular aromatic compound metabolic process;cellular biosynthetic process;cellular metabolic process;cellular nitrogen compound biosynthetic process;cellular nitrogen compound metabolic process;cellular process;coenzyme biosynthetic process;coenzyme metabolic process;cofactor biosynthetic process;cofactor metabolic process;heterocycle b…	binding;nucleotide binding		Folate biosynthesis;Sulfur relay system	3	3	3	43.4	43.4	43.4	9.2153	0	26.414	221350000	18	83
Cluster G	O30557	3-dehydroquinate dehydratase 1	aroQ1	+	0.00215674	0.0058772	-0.700957	1.14514	-0.444187	amine biosynthetic process;amine metabolic process;aromatic amino acid family biosynthetic process;aromatic amino acid family metabolic process;aromatic compound biosynthetic process;biosynthetic process;carboxylic acid biosynthetic process;carboxylic acid metabolic process;cellular amine metabolic process;cellular amino acid biosynthetic process;cellular amino acid metabolic process;cellular aro…	3-dehydroquinate dehydratase activity;carbon-oxygen lyase activity;catalytic activity;hydro-lyase activity;lyase activity		Phenylalanine, tyrosine and tryptophan biosynthesis	11	11	11	96.6	96.6	96.6	16.234	0	161.95	1679600000	109	147
Cluster G	Q9HX89		PA3924	+	0.0185967	0.0335465	-0.713804	1.14294	-0.429141		catalytic activity;ligase activity			6	6	6	17.7	17.7	17.7	62.315	0	11.752	87080000	14	560
Cluster G	Q9I271		PA2044	+	0.0182153	0.0330375	-0.822126	1.11326	-0.291135					27	27	27	46.5	46.5	46.5	70.083	0	99.415	754190000	101	624
Cluster G	Q9HZC6		gbt	+	0.000134418	0.000706011	-0.821321	1.11356	-0.292244		catalytic activity;methyltransferase activity;transferase activity;transferase activity, transferring one-carbon groups			8	8	8	22.6	22.6	22.6	71.403	0	8.5475	65503000	18	654
Cluster G	P29364	Homoserine kinase	thrB	+	0.00272899	0.00696897	-0.81457	1.11606	-0.301487	amine biosynthetic process;amine metabolic process;aspartate family amino acid biosynthetic process;aspartate family amino acid metabolic process;biosynthetic process;carboxylic acid biosynthetic process;carboxylic acid metabolic process;cellular amine metabolic process;cellular amino acid biosynthetic process;cellular amino acid metabolic process;cellular biosynthetic process;cellular ketone met…	adenyl nucleotide binding;adenyl ribonucleotide binding;amino acid kinase activity;ATP binding;binding;catalytic activity;homoserine kinase activity;kinase activity;nucleotide binding;phosphotransferase activity, alcohol group as acceptor;purine nucleotide binding;purine ribonucleoside triphosphate binding;purine ribonucleotide binding;ribonucleotide binding;transferase activity;transferase activ…		Glycine, serine and threonine metabolism	4	4	4	19.9	19.9	19.9	35.374	0	25.709	96327000	17	316
Cluster G	P42807	Glutamyl-tRNA reductase	hemA	+	0.00501337	0.011419	-0.816277	1.11544	-0.299158	biosynthetic process;cellular aromatic compound metabolic process;cellular biosynthetic process;cellular metabolic process;cellular nitrogen compound biosynthetic process;cellular nitrogen compound metabolic process;cellular process;cofactor biosynthetic process;cofactor metabolic process;heterocycle biosynthetic process;heterocycle metabolic process;metabolic process;nitrogen compound metabolic …	binding;catalytic activity;coenzyme binding;cofactor binding;glutamyl-tRNA reductase activity;NADP binding;nucleotide binding;oxidoreductase activity;oxidoreductase activity, acting on the aldehyde or oxo group of donors;oxidoreductase activity, acting on the aldehyde or oxo group of donors, NAD or NADP as acceptor		Porphyrin and chlorophyll metabolism	11	11	11	33.6	33.6	33.6	46.123	0	17.352	86861000	33	422
Cluster G	Q9HX07		mpl	+	0.0060026	0.01322	-0.784144	1.12613	-0.341985	amine metabolic process;aminoglycan biosynthetic process;aminoglycan metabolic process;biosynthetic process;carbohydrate biosynthetic process;carbohydrate metabolic process;cell wall macromolecule biosynthetic process;cell wall macromolecule metabolic process;cell wall organization;cell wall organization or biogenesis;cellular biosynthetic process;cellular cell wall macromolecule metabolic proces…	acid-amino acid ligase activity;adenyl nucleotide binding;adenyl ribonucleotide binding;ATP binding;binding;catalytic activity;ligase activity;ligase activity, forming carbon-nitrogen bonds;nucleotide binding;purine nucleotide binding;purine ribonucleoside triphosphate binding;purine ribonucleotide binding;ribonucleotide binding			8	8	8	30.8	30.8	30.8	48.469	0	29.381	123010000	23	451
Cluster G	P20574	Anthranilate phosphoribosyltransferase	trpD	+	0.00283203	0.00718801	-0.762731	1.13215	-0.369422	amine biosynthetic process;amine metabolic process;aromatic amino acid family biosynthetic process;aromatic amino acid family metabolic process;aromatic compound biosynthetic process;biosynthetic process;carboxylic acid biosynthetic process;carboxylic acid metabolic process;cellular amine metabolic process;cellular amino acid biosynthetic process;cellular amino acid metabolic process;cellular aro…	anthranilate phosphoribosyltransferase activity;binding;catalytic activity;cation binding;ion binding;magnesium ion binding;metal ion binding;transferase activity;transferase activity, transferring glycosyl groups;transferase activity, transferring pentosyl groups		Phenylalanine, tyrosine and tryptophan biosynthesis	13	13	13	69.1	69.1	69.1	37.383	0	68.288	400850000	65	349
Cluster G	Q9I669		PA0449	+	5.15549e-06	6.92249e-05	-0.759687	1.13294	-0.373255					10	10	10	60.9	60.9	60.9	19.839	0	82.337	1570700000	75	179
Cluster G	Q9I3G7		PA1550	+	0.00041806	0.00166524	-0.275961	1.109	-0.833042					5	5	5	36.9	36.9	36.9	20.338	0	21.506	140360000	17	179
Cluster G	Q9HZA9		PA3110	+	0.00159083	0.00459849	-0.282515	1.11087	-0.82835					4	4	4	16.9	16.9	16.9	23.559	0	54.447	277270000	24	219
Cluster G	Q9HXY4	Outer membrane protein assembly factor BamA	opr86	+	0.0148157	0.0276859	-0.266129	1.10614	-0.840014	cellular component assembly;cellular component assembly at cellular level;cellular component organization;cellular component organization at cellular level;cellular component organization or biogenesis;cellular component organization or biogenesis at cellular level;cellular localization;cellular macromolecule localization;cellular membrane organization;cellular process;cellular protein localizati…		cell outer membrane;cell part;external encapsulating structure part;integral to membrane;intrinsic to membrane;membrane;membrane part;outer membrane		39	39	39	68.5	68.5	68.5	88.286	0	323.31	4639800000	259	797
Cluster G	Q9HXI0		PA3822	+	0.0235439	0.0408765	-0.26243	1.10505	-0.842617				Bacterial secretion system;Protein export	5	5	5	42	42	42	11.862	0	20.834	466050000	24	112
Cluster G	Q9HX81		tauD	+	1.71119e-05	0.000161883	-0.249323	1.10107	-0.851749		catalytic activity;dioxygenase activity;oxidoreductase activity		Taurine and hypotaurine metabolism	7	7	7	45.5	45.5	45.5	31.029	0	15.231	127840000	22	277
Cluster G	Q9HU25		PA5159	+	0.0121295	0.0234561	-0.283134	1.11104	-0.827905	cellular process;establishment of localization;transmembrane transport;transport		cell part;membrane		11	11	11	42.6	42.6	42.6	43.205	0	39.282	143850000	30	394
Cluster G	Q9HU44	Imidazole glycerol phosphate synthase subunit hisF1	hisF1	+	0.00661531	0.0143605	-0.267485	1.10654	-0.839057	amine biosynthetic process;amine metabolic process;biosynthetic process;carboxylic acid biosynthetic process;carboxylic acid metabolic process;cellular amine metabolic process;cellular amino acid biosynthetic process;cellular amino acid metabolic process;cellular biosynthetic process;cellular ketone metabolic process;cellular metabolic process;cellular nitrogen compound biosynthetic process;cellu…	catalytic activity;imidazoleglycerol-phosphate synthase activity;lyase activity;transferase activity;transferase activity, transferring glycosyl groups;transferase activity, transferring pentosyl groups	cell part;cytoplasm;intracellular part	Histidine metabolism	19	19	19	89.8	89.8	89.8	27.131	0	81.078	805260000	77	256
Cluster G	Q9HY82	Ribonuclease T	rnt	+	0.00452406	0.0105943	-0.317266	1.12015	-0.80288	cellular macromolecule metabolic process;cellular metabolic process;cellular nitrogen compound metabolic process;cellular process;macromolecule metabolic process;metabolic process;ncRNA metabolic process;ncRNA processing;nitrogen compound metabolic process;nucleic acid metabolic process;nucleobase-containing compound metabolic process;primary metabolic process;RNA metabolic process;RNA processing…	binding;catalytic activity;cation binding;exonuclease activity;exonuclease activity, active with either ribo- or deoxyribonucleic acids and producing 5'-phosphomonoesters;exoribonuclease activity;exoribonuclease activity, producing 5'-phosphomonoesters;hydrolase activity;hydrolase activity, acting on ester bonds;ion binding;magnesium ion binding;metal ion binding;nuclease activity;nucleic acid bi…			11	11	11	58	58	58	24.723	0	107.73	747420000	67	224
Cluster G	Q9I3J5	5-hydroxyisourate hydrolase	PA1518	+	0.0245314	0.042108	-0.316306	1.1199	-0.803597	cellular aromatic compound metabolic process;cellular metabolic process;cellular nitrogen compound metabolic process;cellular process;heterocycle metabolic process;metabolic process;nitrogen compound metabolic process;nucleobase metabolic process;nucleobase-containing compound metabolic process;nucleobase-containing small molecule metabolic process;primary metabolic process;purine base metabolic …	catalytic activity;hydrolase activity;hydrolase activity, acting on carbon-nitrogen (but not peptide) bonds;hydrolase activity, acting on carbon-nitrogen (but not peptide) bonds, in cyclic amides;hydroxyisourate hydrolase activity		Purine metabolism	4	4	4	68.3	68.3	68.3	13.974	0	19.662	320640000	31	126
Cluster G	Q9I0Q6		PA2580	+	0.000489411	0.00187326	-0.294558	1.1142	-0.819637					9	9	9	54.6	54.6	54.6	21.97	0	62.337	566230000	53	196
Cluster G	O50177	Succinylglutamate desuccinylase	astE	+	0.0022772	0.00612525	-0.301006	1.11593	-0.814923	amine catabolic process;amine metabolic process;arginine catabolic process;arginine catabolic process to glutamate;arginine catabolic process to succinate;arginine metabolic process;carboxylic acid catabolic process;carboxylic acid metabolic process;catabolic process;cellular amine metabolic process;cellular amino acid catabolic process;cellular amino acid metabolic process;cellular catabolic pro…	binding;catalytic activity;cation binding;hydrolase activity;hydrolase activity, acting on carbon-nitrogen (but not peptide) bonds;hydrolase activity, acting on carbon-nitrogen (but not peptide) bonds, in linear amides;hydrolase activity, acting on ester bonds;ion binding;metal ion binding;succinylglutamate desuccinylase activity;transition metal ion binding;zinc ion binding		Arginine and proline metabolism	14	14	14	53.6	53.6	53.6	36.908	0	88.802	1243000000	92	332
Cluster G	Q9I0K8		PA2630	+	1.12174e-05	0.000121279	-0.302615	1.11636	-0.813741					8	8	8	41.6	41.6	41.6	44.057	0	20.733	124540000	24	389
Cluster G	Q9I6B3	tRNA (guanine-N(7)-)-methyltransferase	trmB	+	0.00386099	0.00928981	-0.342754	1.12631	-0.783552		catalytic activity;methyltransferase activity;RNA methyltransferase activity;S-adenosylmethionine-dependent methyltransferase activity;transferase activity;transferase activity, transferring one-carbon groups;tRNA (guanine) methyltransferase activity;tRNA (guanine-N7-)-methyltransferase activity;tRNA methyltransferase activity			6	6	6	41.8	41.8	41.8	27.595	0	22.017	149880000	22	244
Cluster G	Q9I0Z9		PA2483	+	0.0249284	0.0426575	-0.338751	1.12538	-0.786624		catalytic activity;oxidoreductase activity;oxidoreductase activity, acting on paired donors, with incorporation or reduction of molecular oxygen			7	7	7	54.1	54.1	54.1	36.102	0	35.24	313620000	40	333
Cluster G	G3XD89		oprC	+	0.000100287	0.000566029	-0.324167	1.12187	-0.797701	establishment of localization;transport	receptor activity	cell outer membrane;cell part;external encapsulating structure part;membrane;outer membrane		29	29	29	52.8	52.8	52.8	79.303	0	195.15	1174300000	111	723
Cluster G	Q9HVE9		PA4643	+	0.0197868	0.0353867	-0.331829	1.12373	-0.791904					4	4	4	52.2	52.2	52.2	17.824	0	12.604	108190000	21	161
Cluster G	Q9I298		liuC	+	0.000363808	0.00150682	-0.379898	1.13428	-0.754381	catabolic process;cellular catabolic process;cellular lipid catabolic process;cellular lipid metabolic process;cellular metabolic process;cellular process;isoprenoid catabolic process;isoprenoid metabolic process;lipid catabolic process;lipid metabolic process;metabolic process;primary metabolic process	carbon-oxygen lyase activity;catalytic activity;hydro-lyase activity;lyase activity;methylglutaconyl-CoA hydratase activity		Valine, leucine and isoleucine degradation	4	4	4	23.4	23.4	23.4	28.947	0	8.8648	87072000	18	265
Cluster G	Q9HZ01		PA3239	+	1.62513e-05	0.000156407	-0.385462	1.13537	-0.749906			cell part;membrane		8	8	8	44.6	44.6	44.6	30.367	0	13.524	127080000	29	267
Cluster G	Q9I043		PA2800	+	0.00171922	0.00485993	-0.382986	1.13489	-0.751901			cell part;membrane		7	7	7	50.4	50.4	50.4	26.148	0	169.58	2728300000	64	234
Cluster G	Q9I5X4		PA0562	+	0.0132456	0.025147	-0.370177	1.13231	-0.762132		catalytic activity;hydrolase activity			7	7	7	54	54	54	24.232	0	25.695	140340000	37	224
Cluster G	Q9S646	Polyphosphate kinase	ppk	+	0.00161394	0.00464113	-0.372189	1.13272	-0.760535	biosynthetic process;cellular biosynthetic process;cellular metabolic process;cellular process;metabolic process;phosphate-containing compound metabolic process;phosphorus metabolic process;polyphosphate biosynthetic process;polyphosphate metabolic process	adenyl nucleotide binding;adenyl ribonucleotide binding;ATP binding;binding;catalytic activity;kinase activity;nucleotide binding;phosphotransferase activity, phosphate group as acceptor;polyphosphate kinase activity;purine nucleotide binding;purine ribonucleoside triphosphate binding;purine ribonucleotide binding;ribonucleotide binding;transferase activity;transferase activity, transferring phos…	cell part;macromolecular complex;polyphosphate kinase complex;protein complex	Oxidative phosphorylation;RNA degradation	19	19	19	38.8	38.8	38.8	78.292	0	59.079	497010000	85	690
Cluster G	Q9HTS6		rnk	+	0.00024523	0.00110353	-0.366394	1.13152	-0.765126	biological regulation;regulation of biological process;regulation of biosynthetic process;regulation of cellular biosynthetic process;regulation of cellular macromolecule biosynthetic process;regulation of cellular metabolic process;regulation of cellular process;regulation of gene expression;regulation of macromolecule biosynthetic process;regulation of macromolecule metabolic process;regulation…	binding;catalytic activity;DNA binding;kinase activity;nucleic acid binding;transferase activity;transferase activity, transferring phosphorus-containing groups			7	7	7	87.3	87.3	87.3	14.405	0	73.202	630980000	59	134
Cluster G	Q9I473		PA1271	+	0.0148158	0.027655	-0.360956	1.13036	-0.769408		cobalamin transporter activity;receptor activity;transmembrane transporter activity;transporter activity;vitamin transporter activity	cell outer membrane;cell part;external encapsulating structure part;membrane;outer membrane		10	10	10	22.9	22.9	22.9	67.567	0	16.596	92396000	25	616
Cluster G	Q9I6N6		PA0253	+	0.000152385	0.000768851	-0.496757	1.15111	-0.654353	biosynthetic process;cellular biosynthetic process;cellular macromolecule biosynthetic process;cellular macromolecule metabolic process;cellular metabolic process;cellular nitrogen compound metabolic process;cellular process;macromolecule biosynthetic process;macromolecule metabolic process;metabolic process;nitrogen compound metabolic process;nucleic acid metabolic process;nucleobase-containing …	binding;DNA binding;nucleic acid binding;nucleic acid binding transcription factor activity;sequence-specific DNA binding transcription factor activity	cell part;intracellular		3	3	3	27.8	27.8	27.8	17.434	0	23.383	58912000	17	158
Cluster G	Q9I2S4		PA1821	+	0.00859239	0.017468	-0.488304	1.15034	-0.662032		catalytic activity;isomerase activity		Aminobenzoate degradation;Benzoate degradation;beta-Alanine metabolism;Butanoate metabolism;Caprolactam degradation;Fatty acid metabolism;Geraniol degradation;Limonene and pinene degradation;Lysine degradation;Propanoate metabolism;Tryptophan metabolism;Valine, leucine and isoleucine degradation	21	21	21	74.8	74.8	74.8	29.989	0	157.74	2792300000	174	270
Cluster G	G3XD43		pilE	+	0.0081947	0.0168655	-0.498455	1.15126	-0.652802	cell motility;cell projection assembly;cell projection organization;cellular component assembly;cellular component assembly at cellular level;cellular component biogenesis;cellular component biogenesis at cellular level;cellular component movement;cellular component organization;cellular component organization at cellular level;cellular component organization or biogenesis;cellular component orga…				3	3	3	24.1	24.1	24.1	15.279	0	7.4287	68613000	9	141
Cluster G	Q9I2I2		PA1922	+	1.1786e-05	0.000125793	-0.495959	1.15104	-0.655081	establishment of localization;transport	receptor activity	cell outer membrane;cell part;external encapsulating structure part;membrane;outer membrane		13	13	13	38.7	38.7	38.7	72.26	0	40.017	220360000	39	653
Cluster G	Q9HZJ6		PA3010	+	0.0236905	0.0410027	-0.466402	1.148	-0.681595					7	7	7	43	43	43	19.071	0	37.926	353840000	20	172
Cluster G	Q9I5T1	Ribulose-phosphate 3-epimerase	rpe	+	0.020323	0.0361129	-0.475971	1.14908	-0.673106	alcohol catabolic process;alcohol metabolic process;carbohydrate catabolic process;carbohydrate metabolic process;catabolic process;cellular carbohydrate catabolic process;cellular carbohydrate metabolic process;cellular metabolic process;cellular nitrogen compound metabolic process;cellular process;coenzyme metabolic process;cofactor metabolic process;glucose catabolic process;glucose metabolic …	binding;catalytic activity;cation binding;ion binding;isomerase activity;metal ion binding;racemase and epimerase activity;racemase and epimerase activity, acting on carbohydrates and derivatives;ribulose-phosphate 3-epimerase activity		Carbon fixation in photosynthetic organisms;Pentose and glucuronate interconversions;Pentose phosphate pathway	11	11	11	83	83	83	24.095	0	158.39	1382000000	96	224
Cluster G	Q9HVA9		PA4686	+	0.00467261	0.0108204	-0.477868	1.14928	-0.671413					14	14	14	22.2	22.2	22.2	106.83	0	38.951	131560000	33	948
Cluster G	Q9HZ43	Segregation and condensation protein B	PA3197	+	0.00646529	0.0141269	-0.445904	1.14538	-0.699478	cell cycle process;cell division;cellular process;chromosome separation		cell part;cytoplasm;intracellular part		6	6	6	27.4	27.4	27.4	36.905	0	30.995	109480000	11	332
Cluster G	Q9HVF8		PA4633	+	0.00689161	0.0147298	-0.405048	1.13898	-0.733934		molecular transducer activity;signal transducer activity	cell part;integral to membrane;intrinsic to membrane;membrane part	Bacterial chemotaxis;Two-component system	11	9	9	26.7	22.6	22.6	76.623	0	19.89	86991000	23	712
Cluster G	Q9HYJ2		PA3413	+	0.0296302	0.0492357	-0.419998	1.1415	-0.721506					4	4	4	71.6	71.6	71.6	10.157	0	36.893	1207500000	30	88
Cluster G	Q9HXD3		narL	+	0.0019796	0.00547514	0.223644	0.869243	-1.09289	biological regulation;biosynthetic process;cellular biosynthetic process;cellular macromolecule biosynthetic process;cellular macromolecule metabolic process;cellular metabolic process;cellular nitrogen compound metabolic process;cellular process;cellular response to stimulus;macromolecule biosynthetic process;macromolecule metabolic process;metabolic process;nitrogen compound metabolic process;n…	binding;DNA binding;nucleic acid binding;nucleic acid binding transcription factor activity;sequence-specific DNA binding transcription factor activity		Two-component system	16	16	16	78.5	78.5	78.5	24.255	0	118.91	838100000	85	219
Cluster G	Q9I011	Thiopurine S-methyltransferase	tpm	+	0.00367514	0.00889405	0.226723	0.867173	-1.0939	response to chemical stimulus;response to inorganic substance;response to metal ion;response to stimulus	catalytic activity;methyltransferase activity;S-adenosylmethionine-dependent methyltransferase activity;S-methyltransferase activity;thiopurine S-methyltransferase activity;transferase activity;transferase activity, transferring one-carbon groups	cell part;cytoplasm;intracellular part	Drug metabolism - other enzymes	9	9	9	64.2	64.2	64.2	24.875	0	29.53	162720000	32	218
Cluster G	P22008	Pyrroline-5-carboxylate reductase	proC	+	0.000732357	0.00254036	0.19485	0.888235	-1.08308	amine biosynthetic process;amine metabolic process;biosynthetic process;carboxylic acid biosynthetic process;carboxylic acid metabolic process;cellular amine metabolic process;cellular amino acid biosynthetic process;cellular amino acid metabolic process;cellular biosynthetic process;cellular ketone metabolic process;cellular metabolic process;cellular nitrogen compound biosynthetic process;cellu…	catalytic activity;oxidoreductase activity;oxidoreductase activity, acting on the CH-NH group of donors;oxidoreductase activity, acting on the CH-NH group of donors, NAD or NADP as acceptor;pyrroline-5-carboxylate reductase activity	cell part;cytoplasm;intracellular part	Arginine and proline metabolism	4	4	4	22.7	22.7	22.7	28.094	0	25.458	339890000	34	273
Cluster G	Q59637	Pyruvate dehydrogenase E1 component	aceE	+	0.00600814	0.0132147	0.196445	0.8872	-1.08364	alcohol catabolic process;alcohol metabolic process;carbohydrate catabolic process;carbohydrate metabolic process;catabolic process;cellular carbohydrate catabolic process;cellular carbohydrate metabolic process;cellular metabolic process;cellular process;generation of precursor metabolites and energy;glucose catabolic process;glucose metabolic process;glycolysis;hexose catabolic process;hexose m…	catalytic activity;oxidoreductase activity;oxidoreductase activity, acting on the aldehyde or oxo group of donors;oxidoreductase activity, acting on the aldehyde or oxo group of donors, disulfide as acceptor;pyruvate dehydrogenase (acetyl-transferring) activity;pyruvate dehydrogenase activity		Butanoate metabolism;Citrate cycle (TCA cycle);Glycolysis / Gluconeogenesis;Pyruvate metabolism;Valine, leucine and isoleucine biosynthesis	78	78	78	74.1	74.1	74.1	99.563	0	323.31	24293000000	667	882
Cluster G	Q9HX33	Leucine--tRNA ligase	leuS	+	0.019787	0.035349	0.208358	0.879406	-1.08776	amine metabolic process;amino acid activation;carboxylic acid metabolic process;cellular amine metabolic process;cellular amino acid metabolic process;cellular ketone metabolic process;cellular macromolecule metabolic process;cellular metabolic process;cellular nitrogen compound metabolic process;cellular process;leucyl-tRNA aminoacylation;macromolecule metabolic process;metabolic process;ncRNA m…	adenyl nucleotide binding;adenyl ribonucleotide binding;aminoacyl-tRNA editing activity;aminoacyl-tRNA ligase activity;ATP binding;binding;carboxylic ester hydrolase activity;catalytic activity;hydrolase activity;hydrolase activity, acting on ester bonds;leucine-tRNA ligase activity;ligase activity;ligase activity, forming aminoacyl-tRNA and related compounds;ligase activity, forming carbon-oxyge…	cell part;cytoplasm;intracellular part	Aminoacyl-tRNA biosynthesis;Valine, leucine and isoleucine biosynthesis	25	25	25	37.3	37.3	37.3	97.647	0	71.795	436500000	94	873
Cluster G	Q9I632		PA0486	+	0.00131689	0.00400113	0.207865	0.879731	-1.0876		catalytic activity;transferase activity;transferase activity, transferring phosphorus-containing groups			11	11	11	54.3	54.3	54.3	36.968	0	25.452	279350000	48	324
Cluster G	Q9I3M9	Cytochrome c-type biogenesis protein CycH	cycH	+	0.00725034	0.0152808	0.164563	0.907511	-1.07207	cellular component assembly;cellular component assembly at cellular level;cellular component organization;cellular component organization at cellular level;cellular component organization or biogenesis;cellular component organization or biogenesis at cellular level;cellular macromolecular complex assembly;cellular macromolecular complex subunit organization;cellular process;cellular protein compl…		cell part;integral to membrane;intrinsic to membrane;membrane;membrane part;plasma membrane		13	13	13	50.9	50.9	50.9	43.294	0	30.325	244810000	39	407
Cluster G	Q9I045		PA2798	+	0.00981036	0.0196325	0.154968	0.91347	-1.06844	biological regulation;cellular process;cellular response to stimulus;regulation of biological process;regulation of cellular process;response to stimulus;signal transduction;two-component signal transduction system (phosphorelay)	binding;catalytic activity;cation binding;ion binding;metal ion binding			18	18	18	64.2	64.2	64.2	43.485	0	295.87	1538200000	150	394
Cluster G	Q9HT19	ATP synthase gamma chain	atpG	+	0.00869308	0.0176297	0.14716	0.918266	-1.06543	ATP biosynthetic process;ATP metabolic process;ATP synthesis coupled proton transport;biosynthetic process;cation transport;cellular biosynthetic process;cellular metabolic process;cellular nitrogen compound biosynthetic process;cellular nitrogen compound metabolic process;cellular process;energy coupled proton transport, down electrochemical gradient;establishment of localization;heterocycle bio…	active transmembrane transporter activity;adenyl nucleotide binding;adenyl ribonucleotide binding;ATP binding;ATPase activity;ATPase activity, coupled;ATPase activity, coupled to movement of substances;ATPase activity, coupled to transmembrane movement of ions;ATPase activity, coupled to transmembrane movement of substances;binding;catalytic activity;cation transmembrane transporter activity;cati…	cell part;intracellular part;macromolecular complex;membrane;membrane part;plasma membrane;protein complex;proton-transporting ATP synthase complex, catalytic core F(1);proton-transporting two-sector ATPase complex, catalytic domain	Oxidative phosphorylation;Photosynthesis	19	19	19	78.7	78.7	78.7	31.553	0	195.71	1927100000	118	286
Cluster G	Q9HYK7		fpr	+	7.05751e-07	1.92635e-05	0.154915	0.913502	-1.06842		binding;catalytic activity;nucleotide binding;oxidoreductase activity			23	23	23	88	88	88	29.517	0	239.4	8016800000	263	258
Cluster G	Q9I6E3	Dihydrofolate reductase	folA	+	0.00574316	0.0127328	0.179754	0.897932	-1.07769	amine biosynthetic process;amine metabolic process;aromatic compound biosynthetic process;biosynthetic process;carboxylic acid biosynthetic process;carboxylic acid metabolic process;cellular amine metabolic process;cellular amino acid biosynthetic process;cellular amino acid metabolic process;cellular aromatic compound metabolic process;cellular biosynthetic process;cellular ketone metabolic proc…	binding;catalytic activity;coenzyme binding;cofactor binding;dihydrofolate reductase activity;NADP binding;nucleotide binding;oxidoreductase activity;oxidoreductase activity, acting on the CH-NH group of donors;oxidoreductase activity, acting on the CH-NH group of donors, NAD or NADP as acceptor		Folate biosynthesis;One carbon pool by folate	7	7	7	57.7	57.7	57.7	18.203	0	76.12	346360000	57	168
Cluster G	Q51425	Holliday junction ATP-dependent DNA helicase RuvA	ruvA	+	0.00647508	0.0141298	0.184714	0.894765	-1.07948	cell communication;cellular macromolecule metabolic process;cellular metabolic process;cellular nitrogen compound metabolic process;cellular process;cellular response to external stimulus;cellular response to extracellular stimulus;cellular response to stimulus;cellular response to stress;DNA metabolic process;DNA recombination;DNA repair;macromolecule metabolic process;metabolic process;nitrogen…	adenyl nucleotide binding;adenyl ribonucleotide binding;ATP binding;binding;catalytic activity;DNA binding;DNA helicase activity;four-way junction helicase activity;helicase activity;hydrolase activity;hydrolase activity, acting on acid anhydrides;hydrolase activity, acting on acid anhydrides, in phosphorus-containing anhydrides;nucleic acid binding;nucleoside-triphosphatase activity;nucleotide b…	cell part;DNA helicase complex;Holliday junction helicase complex;intracellular part;macromolecular complex;protein complex	Homologous recombination	6	6	6	53.7	53.7	53.7	21.959	0	22.323	202260000	29	201
Cluster G	Q9HZ61		PA3173	+	0.000152774	0.000768486	0.185738	0.894109	-1.07985		catalytic activity;oxidoreductase activity			9	9	9	39.8	39.8	39.8	26.332	0	107.4	1302600000	78	246
Cluster G	Q9I2U2	Trigger factor	tig	+	0.000122704	0.000661173	0.176249	0.900158	-1.07641	cell cycle;cell division;cellular macromolecule metabolic process;cellular metabolic process;cellular process;cellular protein metabolic process;establishment of localization;establishment of protein localization;macromolecule metabolic process;metabolic process;primary metabolic process;protein folding;protein metabolic process;protein transport;transport	catalytic activity;cis-trans isomerase activity;isomerase activity;peptidyl-prolyl cis-trans isomerase activity	cell part;cytoplasm;intracellular part		50	50	50	93.3	93.3	93.3	48.581	0	323.31	27858000000	441	436
Cluster G	Q9I7B7	Glycine--tRNA ligase alpha subunit	glyQ	+	0.0194101	0.0348629	0.175817	0.900432	-1.07625	amine metabolic process;amino acid activation;carboxylic acid metabolic process;cellular amine metabolic process;cellular amino acid metabolic process;cellular ketone metabolic process;cellular macromolecule metabolic process;cellular metabolic process;cellular nitrogen compound metabolic process;cellular process;glycyl-tRNA aminoacylation;macromolecule metabolic process;metabolic process;ncRNA m…	adenyl nucleotide binding;adenyl ribonucleotide binding;aminoacyl-tRNA ligase activity;ATP binding;binding;catalytic activity;glycine-tRNA ligase activity;ligase activity;ligase activity, forming aminoacyl-tRNA and related compounds;ligase activity, forming carbon-oxygen bonds;nucleotide binding;purine nucleotide binding;purine ribonucleoside triphosphate binding;purine ribonucleotide binding;rib…	cell part;cytoplasm;intracellular part	Aminoacyl-tRNA biosynthesis	9	9	9	50.8	50.8	50.8	36.14	0	41.823	635160000	40	315
Cluster G	Q9HYT6	RNA polymerase-associated protein RapA	rapA	+	0.00710421	0.0150682	0.134914	0.925694	-1.06061	biological regulation;biosynthetic process;cellular biosynthetic process;cellular macromolecule biosynthetic process;cellular macromolecule metabolic process;cellular metabolic process;cellular nitrogen compound metabolic process;cellular process;macromolecule biosynthetic process;macromolecule metabolic process;metabolic process;nitrogen compound metabolic process;nucleic acid metabolic process;…	adenyl nucleotide binding;adenyl ribonucleotide binding;ATP binding;binding;catalytic activity;DNA binding;helicase activity;hydrolase activity;hydrolase activity, acting on acid anhydrides;hydrolase activity, acting on acid anhydrides, in phosphorus-containing anhydrides;nucleic acid binding;nucleoside-triphosphatase activity;nucleotide binding;purine nucleotide binding;purine ribonucleoside tri…			6	6	6	9.3	9.3	9.3	106.87	0	15.195	108930000	17	950
Cluster G	Q9HYY3		prc	+	0.0012798	0.00392426	0.132749	0.926995	-1.05974		catalytic activity;hydrolase activity;peptidase activity;peptidase activity, acting on L-amino acid peptides;serine hydrolase activity;serine-type peptidase activity			43	43	43	54.4	54.4	54.4	78.182	0	215.36	3313200000	293	698
Cluster G	Q9HW79		PA4322	+	0.0283112	0.0474227	0.124419	0.931969	-1.05639		adenyl nucleotide binding;adenyl ribonucleotide binding;ATP binding;ATPase activity;binding;catalytic activity;hydrolase activity;hydrolase activity, acting on acid anhydrides;hydrolase activity, acting on acid anhydrides, in phosphorus-containing anhydrides;nucleoside-triphosphatase activity;nucleotide binding;purine nucleotide binding;purine ribonucleoside triphosphate binding;purine ribonucleo…			15	15	15	62.1	62.1	62.1	36.661	0	74.293	505760000	71	335
Cluster G	Q9I2K7		PA1890	+	0.00567789	0.0126217	0.115907	0.936996	-1.0529		catalytic activity;transferase activity		Drug metabolism - cytochrome P450;Glutathione metabolism;Metabolism of xenobiotics by cytochrome P450	10	10	10	57	57	57	23.44	0	38.738	167750000	39	207
Cluster G	Q9I696		chpA	+	0.00213351	0.00582342	0.0716386	0.962254	-1.03389	chemotaxis;locomotion;response to chemical stimulus;response to external stimulus;response to stimulus;taxis	catalytic activity;kinase activity;molecular transducer activity;phosphotransferase activity, alcohol group as acceptor;phosphotransferase activity, nitrogenous group as acceptor;protein histidine kinase activity;protein kinase activity;signal transducer activity;transferase activity;transferase activity, transferring phosphorus-containing groups;two-component sensor activity	cell part;cytoplasm;intracellular part	Two-component system	22	22	22	14.7	14.7	14.7	268.57	0	31.356	135750000	50	2472
Cluster G	Q9I3C4		PA1597	+	0.0128668	0.0245398	0.0801999	0.957485	-1.03769		catalytic activity;hydrolase activity			10	10	10	54.8	54.8	54.8	25.791	0	94.098	2830400000	111	241
Cluster G	Q9HZU7		PA2900	+	0.0126907	0.0243433	0.0846844	0.954965	-1.03965			cell outer membrane;cell part;external encapsulating structure part;integral to membrane;intrinsic to membrane;membrane;membrane part;outer membrane;plasma membrane		8	8	8	42.8	42.8	42.8	29.852	0	36.851	132820000	35	269
Cluster G	Q9HZN1		PA2973	+	0.00661519	0.014379	0.0576643	0.96992	-1.02758		catalytic activity;hydrolase activity;peptidase activity			9	9	9	50.6	50.6	50.6	36.063	0	33.818	237520000	35	326
Cluster G	Q9HYX7	Recombination-associated protein RdgC	rdgC	+	0.00228852	0.00614578	0.0484837	0.974876	-1.02336	cellular macromolecule metabolic process;cellular metabolic process;cellular nitrogen compound metabolic process;cellular process;DNA metabolic process;DNA recombination;macromolecule metabolic process;metabolic process;nitrogen compound metabolic process;nucleic acid metabolic process;nucleobase-containing compound metabolic process;primary metabolic process		cell part;cytoplasm;intracellular non-membrane-bounded organelle;intracellular organelle;intracellular part;non-membrane-bounded organelle;nucleoid;organelle		17	17	17	61.4	61.4	61.4	34.015	0	110.27	2431400000	145	306
Cluster G	Q9HWW1		oprG	+	0.00117509	0.00365024	0.0794918	0.957882	-1.03737	cellular process;establishment of localization;transmembrane transport;transport		cell outer membrane;cell part;external encapsulating structure part;integral to membrane;intrinsic to membrane;membrane;membrane part;outer membrane		11	11	11	37.9	37.9	37.9	25.193	0	94.48	3109500000	64	232
Cluster G	Q9HVI5		PA4604	+	0.00740548	0.0155291	0.0611015	0.968048	-1.02915					9	9	9	42.5	42.5	42.5	37.256	0	13.672	106920000	27	334
Cluster G	Q9HUK5		PA4960	+	0.00267002	0.00687108	0.081928	0.956516	-1.03844	amine biosynthetic process;amine metabolic process;biosynthetic process;carboxylic acid biosynthetic process;carboxylic acid metabolic process;cellular amine metabolic process;cellular amino acid biosynthetic process;cellular amino acid metabolic process;cellular biosynthetic process;cellular ketone metabolic process;cellular metabolic process;cellular nitrogen compound biosynthetic process;cellu…	amine binding;amino acid binding;binding;carboxylic acid binding;catalytic activity;hydrolase activity;hydrolase activity, acting on ester bonds;phosphatase activity;phosphoric ester hydrolase activity;phosphoserine phosphatase activity		Glycine, serine and threonine metabolism;Methane metabolism	14	14	14	47.8	47.8	47.8	46.438	0	83.471	492190000	64	429
Cluster G	Q9HUJ7		PA4968	+	0.00301697	0.00755377	0.0589335	0.96923	-1.02816					8	8	8	60.2	60.2	60.2	22.645	0	44.2	189900000	42	206
Cluster G	Q9HUD5		gltB	+	0.00153318	0.00448637	0.0917075	0.950987	-1.04269	amine biosynthetic process;amine metabolic process;biosynthetic process;carboxylic acid biosynthetic process;carboxylic acid metabolic process;cellular amine metabolic process;cellular amino acid biosynthetic process;cellular amino acid metabolic process;cellular biosynthetic process;cellular ketone metabolic process;cellular metabolic process;cellular nitrogen compound biosynthetic process;cellu…	catalytic activity;glutamate synthase activity;oxidoreductase activity;oxidoreductase activity, acting on the CH-NH2 group of donors		Alanine, aspartate and glutamate metabolism;Nitrogen metabolism	43	43	43	44.6	44.6	44.6	161.61	0	174.82	1151100000	176	1481
Cluster G	G3XD95		chpC	+	1.04821e-05	0.000116351	0.0718851	0.962118	-1.034	chemotaxis;locomotion;response to chemical stimulus;response to external stimulus;response to stimulus;taxis	molecular transducer activity;signal transducer activity	cell part;intracellular	Two-component system	7	7	7	70.8	70.8	70.8	17.625	0	32.133	259820000	48	168
Cluster G	O68282	Glucose-6-phosphate 1-dehydrogenase	zwf	+	0.0074328	0.0155668	0.0442074	0.977163	-1.02137	alcohol catabolic process;alcohol metabolic process;carbohydrate catabolic process;carbohydrate metabolic process;catabolic process;cellular carbohydrate catabolic process;cellular carbohydrate metabolic process;cellular metabolic process;cellular nitrogen compound metabolic process;cellular process;coenzyme metabolic process;cofactor metabolic process;glucose catabolic process;glucose metabolic …	binding;catalytic activity;coenzyme binding;cofactor binding;glucose-6-phosphate dehydrogenase activity;NADP binding;nucleotide binding;oxidoreductase activity;oxidoreductase activity, acting on CH-OH group of donors;oxidoreductase activity, acting on the CH-OH group of donors, NAD or NADP as acceptor		Glutathione metabolism;Pentose phosphate pathway	27	27	27	64.4	64.4	64.4	55.62	0	232.44	2821700000	215	489
Cluster G	Q9I5U6	Protein ApaG	apaG	+	0.0243878	0.0419048	-0.0192077	1.00947	-0.990258					4	4	4	65.9	65.9	65.9	13.622	0	23.458	311500000	28	126
Cluster G	Q9I4A4		PA1234	+	0.0148714	0.0277277	-0.048259	1.02326	-0.974997					5	5	5	64.1	64.1	64.1	18.46	0	103.3	489650000	24	167
Cluster G	Q9I263	Cyanate hydratase	cynS	+	0.000120889	0.000653506	-0.0406618	1.01971	-0.979049	cellular metabolic process;cellular nitrogen compound metabolic process;cellular process;cyanate metabolic process;metabolic process;nitrogen compound metabolic process;organic acid metabolic process;small molecule metabolic process	binding;carbon-nitrogen lyase activity;catalytic activity;cyanate hydratase activity;DNA binding;lyase activity;nucleic acid binding		Nitrogen metabolism	8	8	8	82.7	82.7	82.7	16.751	0	267.93	2194100000	67	156
Cluster G	Q9HWY5	Exodeoxyribonuclease 7 small subunit	xseB	+	0.000890356	0.00292395	-0.0023009	1.00115	-0.998848	catabolic process;cellular catabolic process;cellular macromolecule catabolic process;cellular macromolecule metabolic process;cellular metabolic process;cellular nitrogen compound metabolic process;cellular process;DNA catabolic process;DNA metabolic process;macromolecule catabolic process;macromolecule metabolic process;metabolic process;nitrogen compound metabolic process;nucleic acid metaboli…	catalytic activity;deoxyribonuclease activity;exodeoxyribonuclease activity;exodeoxyribonuclease activity, producing 5'-phosphomonoesters;exodeoxyribonuclease VII activity;exonuclease activity;exonuclease activity, active with either ribo- or deoxyribonucleic acids and producing 5'-phosphomonoesters;hydrolase activity;hydrolase activity, acting on ester bonds;nuclease activity	cell part;cytoplasm;exodeoxyribonuclease VII complex;intracellular part;macromolecular complex;protein complex	Mismatch repair	4	4	4	75	75	75	8.9728	0	66.278	348570000	38	80
Cluster G	Q9HVL8	GTPase Obg	obg	+	0.0033365	0.00821786	-0.0127753	1.00633	-0.993551		binding;catalytic activity;cation binding;GTP binding;GTPase activity;guanyl nucleotide binding;guanyl ribonucleotide binding;hydrolase activity;hydrolase activity, acting on acid anhydrides;hydrolase activity, acting on acid anhydrides, in phosphorus-containing anhydrides;ion binding;magnesium ion binding;metal ion binding;nucleoside-triphosphatase activity;nucleotide binding;purine nucleotide b…	cell part;cytoplasm;intracellular part		17	17	17	52.7	52.7	52.7	44.338	0	70.902	607670000	74	406
Cluster G	O68283	2-dehydro-3-deoxy-phosphogluconate aldolase	eda	+	0.0124581	0.02398	-0.0275639	1.0135	-0.985933		2-dehydro-3-deoxy-phosphogluconate aldolase activity;aldehyde-lyase activity;carbon-carbon lyase activity;catalytic activity;lyase activity		Arginine and proline metabolism;Glyoxylate and dicarboxylate metabolism;Pentose and glucuronate interconversions;Pentose phosphate pathway	15	15	15	78.2	78.2	78.2	23.953	0	181.89	4832300000	130	220
Cluster G	Q9HUJ4		aspP	+	0.0248089	0.0424967	-0.0227196	1.01117	-0.988447		binding;catalytic activity;cation binding;hydrolase activity;hydrolase activity, acting on acid anhydrides;hydrolase activity, acting on acid anhydrides, in phosphorus-containing anhydrides;ion binding;metal ion binding		Purine metabolism	7	7	7	62.9	62.9	62.9	23.133	0	98.556	282660000	21	205
Cluster G	Q9I5Q7		PA0664	+	0.000578475	0.0021215	0.0214282	0.989114	-1.01054					4	4	4	51.4	51.4	51.4	14.822	0	29.545	190970000	25	140
Cluster G	Q9HT40		PA5534	+	0.00156699	0.00456126	0.00929958	0.995318	-1.00462					12	12	12	53.5	53.5	53.5	23.593	0	108.7	421630000	42	213
Cluster G	Q9I5G7	Signal peptidase I	lepB	+	0.000170401	0.00082476	0.0108241	0.994544	-1.00537		catalytic activity;hydrolase activity;peptidase activity;peptidase activity, acting on L-amino acid peptides;serine hydrolase activity;serine-type peptidase activity	cell part;integral to membrane;intrinsic to membrane;membrane;membrane part;plasma membrane	Protein export	5	5	5	20.4	20.4	20.4	32.103	0	6.4879	85147000	13	284
Cluster G	Q9XCL6	Glutamate--tRNA ligase	gltX	+	0.0241492	0.0415805	-0.128209	1.05792	-0.929712	amine metabolic process;amino acid activation;carboxylic acid metabolic process;cellular amine metabolic process;cellular amino acid metabolic process;cellular ketone metabolic process;cellular macromolecule metabolic process;cellular metabolic process;cellular nitrogen compound metabolic process;cellular process;glutamyl-tRNA aminoacylation;macromolecule metabolic process;metabolic process;ncRNA…	adenyl nucleotide binding;adenyl ribonucleotide binding;aminoacyl-tRNA ligase activity;ATP binding;binding;catalytic activity;cation binding;glutamate-tRNA ligase activity;ion binding;ligase activity;ligase activity, forming aminoacyl-tRNA and related compounds;ligase activity, forming carbon-oxygen bonds;metal ion binding;nucleic acid binding;nucleotide binding;purine nucleotide binding;purine r…	cell part;cytoplasm;intracellular part	Aminoacyl-tRNA biosynthesis;Porphyrin and chlorophyll metabolism	18	18	18	49	49	49	56.749	0	30.938	496510000	67	494
Cluster G	Q9I0J9	NADH-quinone oxidoreductase subunit C/D	nuoC	+	0.0021601	0.00586717	-0.130083	1.05868	-0.928593	establishment of localization;transport	binding;catalytic activity;coenzyme binding;cofactor binding;NAD binding;NADH dehydrogenase (quinone) activity;NADH dehydrogenase (ubiquinone) activity;NADH dehydrogenase activity;nucleotide binding;oxidoreductase activity;oxidoreductase activity, acting on NADH or NADPH;oxidoreductase activity, acting on NADH or NADPH, quinone or similar compound as acceptor;quinone binding	cell part;macromolecular complex;membrane;membrane part;NADH dehydrogenase complex;plasma membrane;protein complex	Oxidative phosphorylation	24	24	24	48.1	48.1	48.1	68.322	0	171.01	1428100000	148	593
Cluster G	Q9HZ38		PA3202	+	0.00165764	0.00473408	-0.161547	1.07094	-0.909391					8	8	8	88.9	88.9	88.9	10.609	0	44.197	2019000000	91	99
Cluster G	Q9HXH0	Valine--tRNA ligase	valS	+	0.0185268	0.0334567	-0.151779	1.06721	-0.915434	amine metabolic process;amino acid activation;carboxylic acid metabolic process;cellular amine metabolic process;cellular amino acid metabolic process;cellular ketone metabolic process;cellular macromolecule metabolic process;cellular metabolic process;cellular nitrogen compound metabolic process;cellular process;macromolecule metabolic process;metabolic process;ncRNA metabolic process;nitrogen c…	adenyl nucleotide binding;adenyl ribonucleotide binding;aminoacyl-tRNA editing activity;aminoacyl-tRNA ligase activity;ATP binding;binding;carboxylic ester hydrolase activity;catalytic activity;hydrolase activity;hydrolase activity, acting on ester bonds;ligase activity;ligase activity, forming aminoacyl-tRNA and related compounds;ligase activity, forming carbon-oxygen bonds;nucleotide binding;pu…	cell part;cytoplasm;intracellular part	Aminoacyl-tRNA biosynthesis;Valine, leucine and isoleucine biosynthesis	25	25	25	38.7	38.7	38.7	107.71	0	67.007	790650000	72	950
Cluster G	P42257	Protein PilJ	pilJ	+	0.0233969	0.0407063	-0.161476	1.07091	-0.909436	chemotaxis;locomotion;response to chemical stimulus;response to external stimulus;response to stimulus;taxis	molecular transducer activity;signal transducer activity	cell part;integral to membrane;intrinsic to membrane;membrane;membrane part;plasma membrane	Two-component system	17	17	17	36.4	36.4	36.4	72.527	0	184.78	655080000	70	682
Cluster G	Q9HVC4	50S ribosomal protein L25	rplY	+	0.00291564	0.00735537	-0.171196	1.07455	-0.90335	biosynthetic process;cellular biosynthetic process;cellular macromolecule biosynthetic process;cellular macromolecule metabolic process;cellular metabolic process;cellular process;cellular protein metabolic process;macromolecule biosynthetic process;macromolecule metabolic process;metabolic process;primary metabolic process;protein metabolic process;translation	5S rRNA binding;binding;nucleic acid binding;RNA binding;rRNA binding;structural constituent of ribosome;structural molecule activity	cell part;cytoplasmic part;intracellular non-membrane-bounded organelle;intracellular organelle;intracellular part;macromolecular complex;non-membrane-bounded organelle;organelle;ribonucleoprotein complex;ribosome	Ribosome	19	19	19	87.7	87.7	87.7	21.962	0	284.35	34750000000	263	204
Cluster G	Q9I6Q6		pcaC	+	0.0106339	0.0210278	-0.118069	1.05379	-0.935724		catalytic activity;oxidoreductase activity;oxidoreductase activity, acting on paired donors, with incorporation or reduction of molecular oxygen;peroxiredoxin activity		Benzoate degradation	2	2	2	23.3	23.3	23.3	15.084	0	13.921	66688000	12	133
Cluster G	Q9I6L0	Sulfate/thiosulfate import ATP-binding protein CysA	cysA	+	0.00190528	0.00529599	-0.104089	1.04797	-0.943884		active transmembrane transporter activity;adenyl nucleotide binding;adenyl ribonucleotide binding;anion transmembrane transporter activity;anion transmembrane-transporting ATPase activity;ATP binding;ATPase activity;ATPase activity, coupled;ATPase activity, coupled to movement of substances;ATPase activity, coupled to transmembrane movement of ions;ATPase activity, coupled to transmembrane moveme…	ATP-binding cassette (ABC) transporter complex;cell part;macromolecular complex;membrane part;protein complex	ABC transporters	14	14	14	65.7	65.7	65.7	36.795	0	154.15	1119400000	101	329
Cluster G	Q9I6D1	Phosphopantetheine adenylyltransferase	coaD	+	2.01004e-05	0.000179931	-0.123669	1.05608	-0.932413	biosynthetic process;cellular biosynthetic process;cellular metabolic process;cellular nitrogen compound metabolic process;cellular process;coenzyme A biosynthetic process;coenzyme A metabolic process;coenzyme biosynthetic process;coenzyme metabolic process;cofactor biosynthetic process;cofactor metabolic process;heterocycle metabolic process;metabolic process;nitrogen compound metabolic process;…	adenyl nucleotide binding;adenyl ribonucleotide binding;adenylyltransferase activity;ATP binding;binding;catalytic activity;nucleotide binding;nucleotidyltransferase activity;pantetheine-phosphate adenylyltransferase activity;purine nucleotide binding;purine ribonucleoside triphosphate binding;purine ribonucleotide binding;ribonucleotide binding;transferase activity;transferase activity, transfer…	cell part;cytoplasm;intracellular part	Pantothenate and CoA biosynthesis	13	13	13	86.8	86.8	86.8	17.771	0	104.79	4292300000	154	159
Cluster G	Q9HWE4	30S ribosomal protein S17	rpsQ	+	0.00713095	0.0151056	-0.113453	1.05189	-0.938435	biosynthetic process;cellular biosynthetic process;cellular macromolecule biosynthetic process;cellular macromolecule metabolic process;cellular metabolic process;cellular process;cellular protein metabolic process;macromolecule biosynthetic process;macromolecule metabolic process;metabolic process;primary metabolic process;protein metabolic process;translation	binding;nucleic acid binding;RNA binding;rRNA binding;structural constituent of ribosome;structural molecule activity	cell part;cytoplasmic part;intracellular non-membrane-bounded organelle;intracellular organelle;intracellular part;macromolecular complex;non-membrane-bounded organelle;organelle;ribonucleoprotein complex;ribosome	Ribosome	8	8	8	50	50	50	10.086	0	36.347	4032000000	64	88
Cluster G	O30508	Succinylornithine transaminase/acetylornithine aminotransferase	aruC	+	0.000710887	0.0024814	-0.0854295	1.03997	-0.954545	amine biosynthetic process;amine catabolic process;amine metabolic process;arginine biosynthetic process;arginine catabolic process;arginine catabolic process to succinate;arginine metabolic process;biosynthetic process;carboxylic acid biosynthetic process;carboxylic acid catabolic process;carboxylic acid metabolic process;catabolic process;cellular amine metabolic process;cellular amino acid bio…	binding;catalytic activity;cofactor binding;N2-acetyl-L-ornithine:2-oxoglutarate 5-aminotransferase activity;pyridoxal phosphate binding;succinylornithine transaminase activity;transaminase activity;transferase activity;transferase activity, transferring nitrogenous groups;vitamin B6 binding;vitamin binding	cell part;cytoplasm;intracellular part	Arginine and proline metabolism;Lysine biosynthesis	29	29	29	83.7	83.7	83.7	43.747	0	323.31	7086900000	343	406
Cluster G	P28810	Methylmalonate-semialdehyde dehydrogenase [acylating]	mmsA	+	0.0292011	0.0486686	-0.0768168	1.03619	-0.959376	amine catabolic process;amine metabolic process;branched chain family amino acid catabolic process;branched chain family amino acid metabolic process;carboxylic acid catabolic process;carboxylic acid metabolic process;catabolic process;cellular amine metabolic process;cellular amino acid catabolic process;cellular amino acid metabolic process;cellular catabolic process;cellular ketone metabolic p…	catalytic activity;methylmalonate-semialdehyde dehydrogenase (acylating) activity;oxidoreductase activity;oxidoreductase activity, acting on the aldehyde or oxo group of donors;oxidoreductase activity, acting on the aldehyde or oxo group of donors, NAD or NADP as acceptor		Inositol phosphate metabolism;Propanoate metabolism;Valine, leucine and isoleucine degradation	22	22	20	68.4	68.4	63.6	53.663	0	222.83	2279700000	175	497
Cluster G	Q9I5R7	S-adenosylmethionine decarboxylase alpha chain;S-adenosylmethionine decarboxylase beta chain;S-adenosylmethionine decarboxylase proenzyme	speD	+	0.000421334	0.00167029	-0.209562	1.08817	-0.878613	amine biosynthetic process;amine metabolic process;aromatic compound biosynthetic process;biosynthetic process;cellular amine metabolic process;cellular aromatic compound metabolic process;cellular biogenic amine biosynthetic process;cellular biogenic amine metabolic process;cellular biosynthetic process;cellular ketone metabolic process;cellular metabolic process;cellular nitrogen compound biosy…	adenosylmethionine decarboxylase activity;carbon-carbon lyase activity;carboxy-lyase activity;catalytic activity;lyase activity		Arginine and proline metabolism;Cysteine and methionine metabolism	10	10	10	48.5	48.5	48.5	30.478	0	204.18	1450000000	58	264
Cluster G	Q9I5Q3	Tyrosine--tRNA ligase 2	tyrS2	+	0.01281	0.0245158	-0.183255	1.07895	-0.895699	amine metabolic process;amino acid activation;carboxylic acid metabolic process;cellular amine metabolic process;cellular amino acid metabolic process;cellular ketone metabolic process;cellular macromolecule metabolic process;cellular metabolic process;cellular nitrogen compound metabolic process;cellular process;macromolecule metabolic process;metabolic process;ncRNA metabolic process;nitrogen c…	adenyl nucleotide binding;adenyl ribonucleotide binding;aminoacyl-tRNA ligase activity;ATP binding;binding;catalytic activity;ligase activity;ligase activity, forming aminoacyl-tRNA and related compounds;ligase activity, forming carbon-oxygen bonds;nucleic acid binding;nucleotide binding;purine nucleotide binding;purine ribonucleoside triphosphate binding;purine ribonucleotide binding;ribonucleot…	cell part;cytoplasm;intracellular part	Aminoacyl-tRNA biosynthesis	30	30	30	75.4	75.4	75.4	44.129	0	160.36	3098100000	229	399
Cluster G	Q9HXJ5	Histidine--tRNA ligase	hisS	+	0.00552729	0.0123199	-0.20829	1.08774	-0.879451	amine metabolic process;amino acid activation;carboxylic acid metabolic process;cellular amine metabolic process;cellular amino acid metabolic process;cellular ketone metabolic process;cellular macromolecule metabolic process;cellular metabolic process;cellular nitrogen compound metabolic process;cellular process;histidyl-tRNA aminoacylation;macromolecule metabolic process;metabolic process;ncRNA…	adenyl nucleotide binding;adenyl ribonucleotide binding;aminoacyl-tRNA ligase activity;ATP binding;binding;catalytic activity;histidine-tRNA ligase activity;ligase activity;ligase activity, forming aminoacyl-tRNA and related compounds;ligase activity, forming carbon-oxygen bonds;nucleotide binding;purine nucleotide binding;purine ribonucleoside triphosphate binding;purine ribonucleotide binding;r…	cell part;cytoplasm;intracellular part	Aminoacyl-tRNA biosynthesis	12	12	12	38.7	38.7	38.7	47.512	0	53.368	425610000	60	429
Cluster G	Q9HX74		tesB	+	0.00792425	0.0164512	-0.232203	1.09567	-0.86347	acyl-CoA metabolic process;cellular metabolic process;cellular process;coenzyme metabolic process;cofactor metabolic process;metabolic process;thioester metabolic process	acyl-CoA hydrolase activity;catalytic activity;CoA hydrolase activity;hydrolase activity;hydrolase activity, acting on ester bonds;thiolester hydrolase activity		Biosynthesis of unsaturated fatty acids	9	9	9	53.3	53.3	53.3	32.934	0	191.68	1675200000	89	289
Cluster G	Q9HVK5		PA4579	+	0.00146304	0.00433445	-0.22656	1.09384	-0.867282					9	9	9	28	28	28	70.158	0	15.252	69071000	18	618
Cluster G	Q9HU74		PA5109	+	0.0108196	0.0213191	-0.195863	1.08344	-0.887578					2	2	2	15	15	15	22.697	0	5.8891	108830000	17	200
Cluster G	Q59638	Dihydrolipoyllysine-residue acetyltransferase component of pyruvate dehydrogenase complex	aceF	+	0.0101165	0.0201002	-0.212752	1.08926	-0.876504	alcohol catabolic process;alcohol metabolic process;carbohydrate catabolic process;carbohydrate metabolic process;catabolic process;cellular carbohydrate catabolic process;cellular carbohydrate metabolic process;cellular metabolic process;cellular process;generation of precursor metabolites and energy;glucose catabolic process;glucose metabolic process;glycolysis;hexose catabolic process;hexose m…	acetyltransferase activity;catalytic activity;dihydrolipoamide S-acyltransferase activity;dihydrolipoyllysine-residue acetyltransferase activity;S-acetyltransferase activity;S-acyltransferase activity;transferase activity;transferase activity, transferring acyl groups;transferase activity, transferring acyl groups other than amino-acyl groups	cell part;cytoplasmic part;intracellular part;macromolecular complex;protein complex;pyruvate dehydrogenase complex	Citrate cycle (TCA cycle);Glycolysis / Gluconeogenesis;Pyruvate metabolism	43	43	43	74.2	74.2	74.2	56.708	0	323.31	34714000000	437	547
Cluster G	Q9HTM3		PA5335	+	0.00207538	0.00569276	-0.206328	1.08707	-0.880742					17	17	17	51.6	51.6	51.6	31.708	0	94.053	893980000	95	287
Cluster H	Q9LCT3	Protein translocase subunit SecA	secA	+	0.00047983	0.00184935	0.327978	0.794824	-1.1228	cellular process;establishment of localization;establishment of localization in cell;establishment of protein localization;intracellular protein transmembrane transport;intracellular protein transport;intracellular transport;protein import;protein targeting;protein transmembrane transport;protein transport;transmembrane transport;transport	adenyl nucleotide binding;adenyl ribonucleotide binding;ATP binding;binding;cation binding;ion binding;metal ion binding;nucleotide binding;purine nucleotide binding;purine ribonucleoside triphosphate binding;purine ribonucleotide binding;ribonucleotide binding	cell part;cytoplasm;intracellular part;membrane;plasma membrane	Bacterial secretion system;Protein export	47	47	47	66	66	66	103.85	0	323.31	5149400000	345	916
Cluster H	Q9HZH7	Molybdenum cofactor biosynthesis protein B	moaB2	+	0.0223944	0.0392905	0.331809	0.791919	-1.12373	aromatic compound biosynthetic process;biosynthetic process;cellular aromatic compound metabolic process;cellular biosynthetic process;cellular metabolic process;cellular nitrogen compound biosynthetic process;cellular nitrogen compound metabolic process;cellular process;coenzyme biosynthetic process;coenzyme metabolic process;cofactor biosynthetic process;cofactor metabolic process;heterocycle b…				14	14	14	93.3	93.3	93.3	19.224	0	214.05	1878500000	120	179
Cluster H	Q9HVP8	Dephospho-CoA kinase	coaE	+	0.000162876	0.000799968	0.322933	0.79863	-1.12156	biosynthetic process;cellular biosynthetic process;cellular metabolic process;cellular nitrogen compound metabolic process;cellular process;coenzyme A biosynthetic process;coenzyme A metabolic process;coenzyme biosynthetic process;coenzyme metabolic process;cofactor biosynthetic process;cofactor metabolic process;heterocycle metabolic process;metabolic process;nitrogen compound metabolic process;…	adenyl nucleotide binding;adenyl ribonucleotide binding;ATP binding;binding;catalytic activity;dephospho-CoA kinase activity;kinase activity;nucleotide binding;phosphotransferase activity, alcohol group as acceptor;purine nucleotide binding;purine ribonucleoside triphosphate binding;purine ribonucleotide binding;ribonucleotide binding;transferase activity;transferase activity, transferring phosph…	cell part;cytoplasm;intracellular part	Pantothenate and CoA biosynthesis	11	11	11	75.4	75.4	75.4	22.843	0	102.51	699800000	79	203
Cluster H	Q9HYD5	NAD-dependent malic enzyme	maeA	+	0.000624387	0.00224536	0.327845	0.794924	-1.12277	carboxylic acid metabolic process;cellular ketone metabolic process;cellular metabolic process;cellular process;dicarboxylic acid metabolic process;malate metabolic process;metabolic process;organic acid metabolic process;oxoacid metabolic process;small molecule metabolic process	binding;carbon-carbon lyase activity;carboxy-lyase activity;catalytic activity;cation binding;coenzyme binding;cofactor binding;ion binding;lyase activity;malate dehydrogenase (decarboxylating) activity;malate dehydrogenase activity;malic enzyme activity;metal ion binding;NAD binding;nucleotide binding;oxaloacetate decarboxylase activity;oxidoreductase activity;oxidoreductase activity, acting on …		Pyruvate metabolism;Two-component system	30	30	30	83	83	83	62.42	0	277.08	2222100000	162	564
Cluster H	Q9HXI4	Inositol-1-monophosphatase	suhB	+	0.00236018	0.00626747	0.310237	0.808113	-1.11835	carbohydrate metabolic process;catabolic process;cellular carbohydrate metabolic process;cellular lipid metabolic process;cellular metabolic process;cellular process;dephosphorylation;glycerolipid metabolic process;glycerophospholipid metabolic process;inositol phosphate catabolic process;inositol phosphate dephosphorylation;inositol phosphate metabolic process;lipid metabolic process;lipid modif…	binding;catalytic activity;cation binding;hydrolase activity;hydrolase activity, acting on ester bonds;inositol monophosphate phosphatase activity;inositol or phosphatidylinositol phosphatase activity;inositol phosphate phosphatase activity;ion binding;metal ion binding;phosphatase activity;phosphoric ester hydrolase activity		Inositol phosphate metabolism;Phosphatidylinositol signaling system;Streptomycin biosynthesis	22	22	22	54.2	54.2	54.2	29.521	0	152.89	1886500000	134	271
Cluster H	Q9HV97		PA4699	+	0.0163117	0.0301097	0.315347	0.804313	-1.11966					4	4	4	26.3	26.3	26.3	26.002	0	52.012	387230000	27	259
Cluster H	Q9HWW0		PA4068	+	0.000487581	0.00187056	0.314257	0.805125	-1.11938		binding;catalytic activity;coenzyme binding;cofactor binding		Amino sugar and nucleotide sugar metabolism;Galactose metabolism	12	12	12	62.8	62.8	62.8	33.31	0	48.104	455610000	52	309
Cluster H	Q9HV68	Aspartate 1-decarboxylase;Aspartate 1-decarboxylase alpha chain;Aspartate 1-decarboxylase beta chain	panD	+	0.00472242	0.0109055	0.321472	0.799729	-1.1212	alanine biosynthetic process;alanine metabolic process;amine biosynthetic process;amine metabolic process;biosynthetic process;carboxylic acid biosynthetic process;carboxylic acid metabolic process;cellular amine metabolic process;cellular amino acid biosynthetic process;cellular amino acid metabolic process;cellular biosynthetic process;cellular ketone metabolic process;cellular metabolic proces…	aspartate 1-decarboxylase activity;carbon-carbon lyase activity;carboxy-lyase activity;catalytic activity;lyase activity	cell part;cytoplasm;intracellular part	beta-Alanine metabolism;Pantothenate and CoA biosynthesis	3	3	3	38.9	38.9	38.9	13.944	0	9.5515	449870000	22	126
Cluster H	Q9HZI7		PA3019	+	0.0178342	0.032417	0.319032	0.801558	-1.12059		adenyl nucleotide binding;adenyl ribonucleotide binding;ATP binding;ATPase activity;binding;catalytic activity;hydrolase activity;hydrolase activity, acting on acid anhydrides;hydrolase activity, acting on acid anhydrides, in phosphorus-containing anhydrides;nucleoside-triphosphatase activity;nucleotide binding;purine nucleotide binding;purine ribonucleoside triphosphate binding;purine ribonucleo…			16	16	16	31.2	31.2	31.2	71.155	0	37.064	286900000	32	640
Cluster H	Q9I5X8		PA0558	+	0.000709514	0.00248181	0.301269	0.81473	-1.116		catalytic activity;methyltransferase activity;transferase activity;transferase activity, transferring one-carbon groups			13	13	13	64.7	64.7	64.7	27.986	0	101.27	527280000	55	255
Cluster H	Q9HZY8	Esterase TesA	tesA	+	0.00128781	0.00393431	0.299592	0.815959	-1.11555	metabolic process	arylesterase activity;carboxylic ester hydrolase activity;catalytic activity;hydrolase activity;hydrolase activity, acting on ester bonds;lipase activity;lysophospholipase activity;phospholipase activity	extracellular region	Biosynthesis of unsaturated fatty acids	7	7	7	56.7	56.7	56.7	21.037	0	99.039	520430000	44	201
Cluster H	Q9HVX0	Histidinol-phosphate aminotransferase 1	hisC1	+	1.45335e-05	0.000148456	0.309196	0.808884	-1.11808	amine biosynthetic process;amine metabolic process;biosynthetic process;carboxylic acid biosynthetic process;carboxylic acid metabolic process;cellular amine metabolic process;cellular amino acid biosynthetic process;cellular amino acid metabolic process;cellular biosynthetic process;cellular ketone metabolic process;cellular metabolic process;cellular nitrogen compound biosynthetic process;cellu…	binding;catalytic activity;cofactor binding;histidinol-phosphate transaminase activity;L-phenylalanine aminotransferase activity;L-phenylalanine:2-oxoglutarate aminotransferase activity;pyridoxal phosphate binding;transaminase activity;transferase activity;transferase activity, transferring nitrogenous groups;vitamin B6 binding;vitamin binding		Histidine metabolism;Novobiocin biosynthesis;Phenylalanine metabolism;Phenylalanine, tyrosine and tryptophan biosynthesis;Tropane, piperidine and pyridine alkaloid biosynthesis;Tyrosine metabolism	12	12	12	49.9	49.9	49.9	38.655	0	96.991	801110000	62	351
Cluster H	G3XD76	2,3,4,5-tetrahydropyridine-2,6-dicarboxylate N-succinyltransferase	dapD	+	0.000283275	0.00122826	0.30936	0.808763	-1.11812	amine biosynthetic process;amine metabolic process;aspartate family amino acid biosynthetic process;aspartate family amino acid metabolic process;biosynthetic process;carboxylic acid biosynthetic process;carboxylic acid metabolic process;cellular amine metabolic process;cellular amino acid biosynthetic process;cellular amino acid metabolic process;cellular biosynthetic process;cellular ketone met…	2,3,4,5-tetrahydropyridine-2,6-dicarboxylate N-succinyltransferase activity;binding;catalytic activity;cation binding;ion binding;magnesium ion binding;metal ion binding;N-acyltransferase activity;N-succinyltransferase activity;succinyltransferase activity;transferase activity;transferase activity, transferring acyl groups;transferase activity, transferring acyl groups other than amino-acyl groups	cell part;cytoplasm;intracellular part	Lysine biosynthesis	15	15	15	44.8	44.8	44.8	35.973	0	86.896	3154300000	131	344
Cluster H	Q9HU14		cysQ	+	1.47318e-05	0.000148657	0.296415	0.818283	-1.1147	cellular lipid metabolic process;cellular metabolic process;cellular process;glycerolipid metabolic process;glycerophospholipid metabolic process;lipid metabolic process;lipid modification;lipid phosphorylation;metabolic process;organophosphate metabolic process;phosphate-containing compound metabolic process;phosphatidylinositol metabolic process;phosphatidylinositol phosphorylation;phospholipid…	binding;cation binding;ion binding;magnesium ion binding;metal ion binding	cell part;membrane		11	11	11	61.9	61.9	61.9	29.779	0	27.201	237290000	50	273
Cluster H	Q9I7C2	DNA gyrase subunit B	gyrB	+	5.24303e-06	6.98372e-05	0.354041	0.774815	-1.12886	biosynthetic process;cellular biosynthetic process;cellular macromolecule biosynthetic process;cellular macromolecule metabolic process;cellular metabolic process;cellular nitrogen compound metabolic process;cellular process;DNA conformation change;DNA metabolic process;DNA replication;DNA topological change;DNA-dependent DNA replication;macromolecule biosynthetic process;macromolecule metabolic …	adenyl nucleotide binding;adenyl ribonucleotide binding;ATP binding;ATPase activity;ATPase activity, coupled;binding;catalytic activity;cation binding;DNA binding;DNA topoisomerase (ATP-hydrolyzing) activity;DNA topoisomerase activity;DNA-dependent ATPase activity;hydrolase activity;hydrolase activity, acting on acid anhydrides;hydrolase activity, acting on acid anhydrides, in phosphorus-containi…	cell part;chromosome;cytoplasm;intracellular non-membrane-bounded organelle;intracellular organelle;intracellular part;non-membrane-bounded organelle;organelle		39	39	39	61	61	61	90.188	0	205.69	1158200000	136	806
Cluster H	Q9I385		PA1640	+	3.7117e-06	5.6697e-05	0.350563	0.777519	-1.12808	lipid metabolic process;metabolic process;primary metabolic process				13	13	13	53.6	53.6	53.6	37.61	0	55.011	351670000	45	345
Cluster H	Q9HYE0		PA3466	+	0.00459964	0.0106812	0.352288	0.776179	-1.12847		adenyl nucleotide binding;adenyl ribonucleotide binding;ATP binding;binding;catalytic activity;helicase activity;hydrolase activity;hydrolase activity, acting on acid anhydrides;hydrolase activity, acting on acid anhydrides, in phosphorus-containing anhydrides;nucleic acid binding;nucleoside-triphosphatase activity;nucleotide binding;purine nucleotide binding;purine ribonucleoside triphosphate bi…			11	11	11	38.1	38.1	38.1	48.989	0	18.421	206510000	41	446
Cluster H	Q9HVT5		PA4486	+	0.0101149	0.0201211	0.35287	0.775727	-1.1286		catalytic activity;oxidoreductase activity;oxidoreductase activity, acting on paired donors, with incorporation or reduction of molecular oxygen;peroxiredoxin activity		Benzoate degradation	7	7	7	71.1	71.1	71.1	13.947	0	13.064	188300000	18	128
Cluster H	O50273	Sulfate adenylyltransferase subunit 2	cysD	+	1.17408e-09	9.77419e-07	0.339864	0.785772	-1.12564	biosynthetic process;cellular biosynthetic process;cellular metabolic process;cellular process;hydrogen sulfide biosynthetic process;hydrogen sulfide metabolic process;metabolic process;oxidation-reduction process;sulfate assimilation;sulfate reduction;sulfur compound biosynthetic process;sulfur compound metabolic process	adenyl nucleotide binding;adenyl ribonucleotide binding;adenylyltransferase activity;ATP binding;binding;catalytic activity;nucleotide binding;nucleotidyltransferase activity;purine nucleotide binding;purine ribonucleoside triphosphate binding;purine ribonucleotide binding;ribonucleotide binding;sulfate adenylyltransferase (ATP) activity;sulfate adenylyltransferase activity;transferase activity;t…		Purine metabolism;Selenocompound metabolism;Sulfur metabolism	19	19	19	66.2	66.2	66.2	35.478	0	323.31	2394800000	140	305
Cluster H	G3XD36		ptsP	+	5.47064e-05	0.000362893	0.340746	0.785095	-1.12584	carbohydrate transport;establishment of localization;organic substance transport;phosphoenolpyruvate-dependent sugar phosphotransferase system;transport	binding;catalytic activity;cation binding;ion binding;kinase activity;metal ion binding;transferase activity;transferase activity, transferring phosphorus-containing groups		Phosphotransferase system (PTS)	29	29	29	53.5	53.5	53.5	83.606	0	141.93	1193300000	132	759
Cluster H	O50175	N-succinylarginine dihydrolase	astB	+	0.000881754	0.00291873	0.343817	0.782734	-1.12655	amine catabolic process;amine metabolic process;arginine catabolic process;arginine catabolic process to glutamate;arginine catabolic process to succinate;arginine metabolic process;carboxylic acid catabolic process;carboxylic acid metabolic process;catabolic process;cellular amine metabolic process;cellular amino acid catabolic process;cellular amino acid metabolic process;cellular catabolic pro…	catalytic activity;hydrolase activity;hydrolase activity, acting on carbon-nitrogen (but not peptide) bonds;hydrolase activity, acting on carbon-nitrogen (but not peptide) bonds, in linear amidines;N-succinylarginine dihydrolase activity		Arginine and proline metabolism	20	20	20	65.8	65.8	65.8	48.874	0	116.74	1195200000	84	448
Cluster H	Q9I5F7		PA0781	+	0.000676196	0.00238531	0.36277	0.767983	-1.13075	establishment of localization;transport	receptor activity	cell outer membrane;cell part;external encapsulating structure part;membrane;outer membrane		42	42	42	78	78	78	74.205	0	323.31	5845200000	255	687
Cluster H	Q9I0Y9		mexE	+	0.00227025	0.00611645	0.3659	0.765516	-1.13142	cell division;cellular process;establishment of localization;transmembrane transport;transport		cell part;membrane		32	32	32	66.9	66.9	66.9	45.03	0	323.31	5209400000	178	414
Cluster H	Q9HVQ3		speC	+	5.87208e-07	1.77764e-05	0.367558	0.764206	-1.13176	amine biosynthetic process;amine metabolic process;biosynthetic process;cellular amine metabolic process;cellular biogenic amine biosynthetic process;cellular biogenic amine metabolic process;cellular biosynthetic process;cellular metabolic process;cellular nitrogen compound biosynthetic process;cellular nitrogen compound metabolic process;cellular process;metabolic process;nitrogen compound meta…	carbon-carbon lyase activity;carboxy-lyase activity;catalytic activity;lyase activity;ornithine decarboxylase activity	cell part;cytoplasm;intracellular part	Arginine and proline metabolism;Glutathione metabolism	29	29	29	78.6	78.6	78.6	43.559	0	189.11	3810300000	188	387
Cluster H	Q9HVM6	Peptidyl-prolyl cis-trans isomerase	PA4558	+	0.00279656	0.00711967	0.360952	0.769411	-1.13036	cellular macromolecule metabolic process;cellular metabolic process;cellular process;cellular protein metabolic process;macromolecule metabolic process;metabolic process;primary metabolic process;protein folding;protein metabolic process	catalytic activity;cis-trans isomerase activity;isomerase activity;peptidyl-prolyl cis-trans isomerase activity			7	7	7	73.3	73.3	73.3	15.984	0	172.9	2024800000	53	146
Cluster H	Q9HVC3	Peptidyl-tRNA hydrolase	pth	+	0.0140942	0.0265162	0.374368	0.7588	-1.13317	biosynthetic process;cellular biosynthetic process;cellular macromolecule biosynthetic process;cellular macromolecule metabolic process;cellular metabolic process;cellular process;cellular protein metabolic process;macromolecule biosynthetic process;macromolecule metabolic process;metabolic process;primary metabolic process;protein metabolic process;translation	aminoacyl-tRNA hydrolase activity;carboxylic ester hydrolase activity;catalytic activity;hydrolase activity;hydrolase activity, acting on ester bonds	cell part;cytoplasm;intracellular part		6	6	6	44.3	44.3	44.3	20.804	0	30.734	248490000	36	194
Cluster H	Q9HV51	Triosephosphate isomerase	tpiA	+	2.50212e-05	0.000195588	0.372904	0.759966	-1.13287	alcohol biosynthetic process;alcohol catabolic process;alcohol metabolic process;biosynthetic process;carbohydrate biosynthetic process;carbohydrate catabolic process;carbohydrate metabolic process;catabolic process;cellular biosynthetic process;cellular carbohydrate biosynthetic process;cellular carbohydrate catabolic process;cellular carbohydrate metabolic process;cellular metabolic process;cel…	catalytic activity;intramolecular oxidoreductase activity;intramolecular oxidoreductase activity, interconverting aldoses and ketoses;isomerase activity;triose-phosphate isomerase activity	cell part;cytoplasm;intracellular part	Carbon fixation in photosynthetic organisms;Fructose and mannose metabolism;Glycolysis / Gluconeogenesis;Inositol phosphate metabolism	16	16	16	85.7	85.7	85.7	25.621	0	264.45	3272400000	159	251
Cluster H	Q9HTW5	UPF0149 protein PA5225	PA5225	+	0.00134493	0.00405671	0.371686	0.760934	-1.13262					5	5	5	64.1	64.1	64.1	19.358	0	22.935	305590000	28	184
Cluster H	Q9HT34		PA5540	+	0.0247972	0.0425205	0.366605	0.76496	-1.13156					8	8	8	72	72	72	19.771	0	32.818	191820000	32	186
Cluster H	P26480	RNA polymerase sigma factor RpoD	rpoD	+	2.68489e-05	0.000205062	0.368522	0.763443	-1.13197	biosynthetic process;cellular biosynthetic process;cellular macromolecule metabolic process;cellular metabolic process;cellular nitrogen compound metabolic process;cellular process;macromolecule metabolic process;metabolic process;nitrogen compound metabolic process;nucleic acid metabolic process;nucleobase-containing compound metabolic process;primary metabolic process;RNA biosynthetic process;R…	binding;core DNA-dependent RNA polymerase binding promoter specificity activity;core RNA polymerase binding transcription factor activity;DNA binding;nucleic acid binding;nucleic acid binding transcription factor activity;protein binding transcription factor activity;sequence-specific DNA binding transcription factor activity;sigma factor activity	cell part;cytoplasm;intracellular part	RNA polymerase	38	38	37	56.7	56.7	55.1	69.643	0	323.31	4569300000	234	617
Cluster H	P57708	2-C-methyl-D-erythritol 2,4-cyclodiphosphate synthase	ispF	+	0.000721763	0.00250884	0.373454	0.759528	-1.13298	alcohol metabolic process;biosynthetic process;carbohydrate metabolic process;carboxylic acid metabolic process;cellular aldehyde metabolic process;cellular biosynthetic process;cellular carbohydrate metabolic process;cellular ketone metabolic process;cellular lipid metabolic process;cellular metabolic process;cellular process;glyceraldehyde-3-phosphate metabolic process;isopentenyl diphosphate b…	2-C-methyl-D-erythritol 2,4-cyclodiphosphate synthase activity;binding;catalytic activity;cation binding;ion binding;lyase activity;metal ion binding;phosphorus-oxygen lyase activity		Terpenoid backbone biosynthesis	10	10	10	77.7	77.7	77.7	16.662	0	87.98	835690000	63	157
Cluster H	Q9X6W6	Bifunctional protein PyrR;Pyrimidine operon regulatory protein;Uracil phosphoribosyltransferase	pyrR	+	0.010895	0.0214423	0.253819	0.848633	-1.10245	biological regulation;biosynthetic process;cellular biosynthetic process;cellular macromolecule biosynthetic process;cellular macromolecule metabolic process;cellular metabolic process;cellular nitrogen compound metabolic process;cellular process;macromolecule biosynthetic process;macromolecule metabolic process;metabolic process;nitrogen compound metabolic process;nucleic acid metabolic process;…	catalytic activity;transferase activity;transferase activity, transferring glycosyl groups;transferase activity, transferring pentosyl groups;uracil phosphoribosyltransferase activity		Pyrimidine metabolism	12	12	12	83.5	83.5	83.5	18.676	0	136.55	2376500000	113	170
Cluster H	Q9I6M8		PA0261	+	0.00271258	0.00693771	0.244345	0.855182	-1.09953					4	4	4	37	37	37	18.391	0	37.411	189480000	29	165
Cluster H	Q9I4I2	Ribonucleoside-diphosphate reductase subunit beta	nrdB	+	0.000961964	0.00309801	0.240803	0.857612	-1.09842	biosynthetic process;cellular biosynthetic process;cellular macromolecule biosynthetic process;cellular macromolecule metabolic process;cellular metabolic process;cellular nitrogen compound biosynthetic process;cellular nitrogen compound metabolic process;cellular process;deoxyribonucleoside diphosphate metabolic process;deoxyribonucleotide biosynthetic process;deoxyribonucleotide metabolic proce…	binding;catalytic activity;cation binding;ion binding;iron ion binding;metal ion binding;oxidoreductase activity;oxidoreductase activity, acting on CH or CH2 groups;oxidoreductase activity, acting on CH or CH2 groups, disulfide as acceptor;ribonucleoside-diphosphate reductase activity;transition metal ion binding	cell part;cytoplasmic part;intracellular part;macromolecular complex;protein complex;ribonucleoside-diphosphate reductase complex	Purine metabolism;Pyrimidine metabolism	13	13	13	51.8	51.8	51.8	47.386	0	61.808	462420000	50	415
Cluster H	Q9HY25	50S ribosomal protein L31 type B	rpmE2	+	0.00850907	0.0173198	0.243026	0.856088	-1.09911	biosynthetic process;cellular biosynthetic process;cellular macromolecule biosynthetic process;cellular macromolecule metabolic process;cellular metabolic process;cellular process;cellular protein metabolic process;macromolecule biosynthetic process;macromolecule metabolic process;metabolic process;primary metabolic process;protein metabolic process;translation	structural constituent of ribosome;structural molecule activity	cell part;cytoplasmic part;intracellular non-membrane-bounded organelle;intracellular organelle;intracellular part;macromolecular complex;non-membrane-bounded organelle;organelle;ribonucleoprotein complex;ribosome	Ribosome	4	4	4	36.8	36.8	36.8	9.5185	0	96.419	1252300000	30	87
Cluster H	Q9HY22		erdR	+	0.00503174	0.0114451	0.255457	0.847493	-1.10295	biosynthetic process;cellular biosynthetic process;cellular macromolecule biosynthetic process;cellular macromolecule metabolic process;cellular metabolic process;cellular nitrogen compound metabolic process;cellular process;macromolecule biosynthetic process;macromolecule metabolic process;metabolic process;nitrogen compound metabolic process;nucleic acid metabolic process;nucleobase-containing …	binding;DNA binding;molecular transducer activity;nucleic acid binding;nucleic acid binding transcription factor activity;sequence-specific DNA binding transcription factor activity;signal transducer activity;two-component response regulator activity			12	12	12	79.3	79.3	79.3	23.531	0	76.275	1791000000	133	217
Cluster H	Q9HXE7		PA3859	+	1.415e-06	3.02048e-05	0.257008	0.846412	-1.10342	metabolic process	carboxylic ester hydrolase activity;catalytic activity;hydrolase activity;hydrolase activity, acting on ester bonds			12	12	12	80	80	80	23.42	0	160.95	1841200000	88	215
Cluster H	P50587	Orotate phosphoribosyltransferase	pyrE	+	9.3216e-06	0.000106305	0.245709	0.854243	-1.09995	biosynthetic process;cellular biosynthetic process;cellular metabolic process;cellular nitrogen compound biosynthetic process;cellular nitrogen compound metabolic process;cellular process;'de novo' UMP biosynthetic process;heterocycle biosynthetic process;heterocycle metabolic process;metabolic process;nitrogen compound metabolic process;nucleobase-containing compound biosynthetic process;nucleob…	binding;catalytic activity;cation binding;ion binding;magnesium ion binding;metal ion binding;orotate phosphoribosyltransferase activity;transferase activity;transferase activity, transferring glycosyl groups;transferase activity, transferring pentosyl groups		Pyrimidine metabolism	12	12	12	62.4	62.4	62.4	23.32	0	132.16	2821300000	139	213
Cluster H	Q9HUG9	Bifunctional protein HldE;D-beta-D-heptose 1-phosphate adenylyltransferase;D-beta-D-heptose 7-phosphate kinase	hldE	+	0.00520068	0.0117332	0.25356	0.848812	-1.10237	biosynthetic process;carbohydrate biosynthetic process;carbohydrate metabolic process;lipopolysaccharide core region biosynthetic process;lipopolysaccharide core region metabolic process;metabolic process;oligosaccharide biosynthetic process;oligosaccharide metabolic process;primary metabolic process	adenyl nucleotide binding;adenyl ribonucleotide binding;adenylyltransferase activity;ATP binding;binding;carbohydrate kinase activity;catalytic activity;heptose 1-phosphate adenyltransferase activity;heptose 7-phosphate kinase activity;kinase activity;nucleotide binding;nucleotidyltransferase activity;phosphotransferase activity, alcohol group as acceptor;purine nucleotide binding;purine ribonucl…		Lipopolysaccharide biosynthesis	24	24	24	57.2	57.2	57.2	50.348	0	103.45	1816700000	135	474
Cluster H	Q9I5E3	Citrate synthase	prpC	+	0.000187912	0.000888844	0.273685	0.834662	-1.10835	acetyl-CoA catabolic process;acetyl-CoA metabolic process;carbohydrate metabolic process;catabolic process;cellular carbohydrate metabolic process;cellular catabolic process;cellular metabolic process;cellular process;coenzyme catabolic process;coenzyme metabolic process;cofactor catabolic process;cofactor metabolic process;metabolic process;primary metabolic process;tricarboxylic acid cycle		cell part;cytoplasmic part;intracellular part;macromolecular complex;protein complex;tricarboxylic acid cycle enzyme complex	Propanoate metabolism	24	24	24	71.2	71.2	71.2	41.689	0	228.58	4055800000	184	375
Cluster H	Q9I427	Cytochrome bo(3) ubiquinol oxidase subunit 2	cyoA	+	0.00111721	0.00350311	0.269281	0.837787	-1.10707	cellular metabolic process;cellular process;electron transport chain;generation of precursor metabolites and energy;metabolic process;oxidation-reduction process	binding;catalytic activity;cation binding;cation transmembrane transporter activity;copper ion binding;cytochrome o ubiquinol oxidase activity;cytochrome-c oxidase activity;heme-copper terminal oxidase activity;hydrogen ion transmembrane transporter activity;inorganic cation transmembrane transporter activity;ion binding;ion transmembrane transporter activity;metal ion binding;monovalent inorgani…	cell part;integral to membrane;intrinsic to membrane;membrane;membrane part;plasma membrane;respiratory chain	Oxidative phosphorylation	4	4	4	23.3	23.3	23.3	36.623	0	22.958	183270000	20	331
Cluster H	Q9HUK9	Sulfurtransferase	rhdA	+	0.000136428	0.000709852	0.276949	0.832337	-1.10929	metabolic process	catalytic activity;sulfurtransferase activity;thiosulfate sulfurtransferase activity;transferase activity;transferase activity, transferring sulfur-containing groups		Cysteine and methionine metabolism;Sulfur relay system	10	10	10	60.1	60.1	60.1	29.391	0	61.515	899690000	91	271
Cluster H	Q9I0Y8		mexF	+	0.0122281	0.023592	0.27575	0.833192	-1.10894	cell division;cellular process	transporter activity	cell part;integral to membrane;intrinsic to membrane;membrane part		16	16	16	23.7	23.7	23.7	115.51	0	36.792	440240000	55	1062
Cluster H	Q9I5H0		PA0759	+	0.0171491	0.0313771	0.28455	0.826886	-1.11144					15	15	15	75.8	75.8	75.8	33.667	0	260.91	2167800000	129	314
Cluster H	Q9HXE5	ATP-dependent RNA helicase RhlB	rhlB	+	0.00215954	0.00587521	0.288619	0.823949	-1.11257	catabolic process;cellular catabolic process;cellular macromolecule catabolic process;cellular macromolecule metabolic process;cellular metabolic process;cellular nitrogen compound metabolic process;cellular process;macromolecule catabolic process;macromolecule metabolic process;metabolic process;nitrogen compound metabolic process;nucleic acid metabolic process;nucleobase-containing compound met…	adenyl nucleotide binding;adenyl ribonucleotide binding;ATP binding;ATPase activity;ATPase activity, coupled;ATP-dependent helicase activity;ATP-dependent RNA helicase activity;binding;catalytic activity;helicase activity;hydrolase activity;hydrolase activity, acting on acid anhydrides;hydrolase activity, acting on acid anhydrides, in phosphorus-containing anhydrides;nucleic acid binding;nucleosi…	cell part;cytoplasm;intracellular part	RNA degradation	12	12	12	45.8	45.8	45.8	44.287	0	42.136	321640000	42	397
Cluster H	O69077	Aspartokinase	lysC	+	3.85914e-07	1.31132e-05	0.282394	0.828437	-1.11083	amine biosynthetic process;amine metabolic process;aspartate family amino acid biosynthetic process;aspartate family amino acid metabolic process;biosynthetic process;carboxylic acid biosynthetic process;carboxylic acid metabolic process;cellular amine metabolic process;cellular amino acid biosynthetic process;cellular amino acid metabolic process;cellular biosynthetic process;cellular ketone met…	adenyl nucleotide binding;adenyl ribonucleotide binding;amine binding;amino acid binding;amino acid kinase activity;aspartate kinase activity;ATP binding;binding;carboxylic acid binding;catalytic activity;kinase activity;nucleotide binding;phosphotransferase activity, carboxyl group as acceptor;purine nucleotide binding;purine ribonucleoside triphosphate binding;purine ribonucleotide binding;ribo…		Cysteine and methionine metabolism;Glycine, serine and threonine metabolism;Lysine biosynthesis	28	28	28	85.4	85.4	85.4	44.388	0	323.31	6920800000	242	412
Cluster H	Q9HU56	Protein-export protein SecB	secB	+	7.64916e-05	0.000461444	0.29103	0.822202	-1.11323	cellular component assembly;cellular component organization;cellular component organization or biogenesis;cellular macromolecule metabolic process;cellular metabolic process;cellular process;cellular protein metabolic process;establishment of localization;establishment of protein localization;macromolecular complex assembly;macromolecular complex subunit organization;macromolecule metabolic proce…		cell part;cytoplasm;intracellular part	Bacterial secretion system;Protein export	11	11	11	74.2	74.2	74.2	18.146	0	220.06	5661900000	114	163
Cluster H	Q9I7C5	Chromosomal replication initiator protein DnaA	dnaA	+	0.000550812	0.00205168	0.394875	0.742273	-1.13715	biological regulation;cellular macromolecule metabolic process;cellular metabolic process;cellular nitrogen compound metabolic process;cellular process;DNA metabolic process;DNA-dependent DNA replication initiation;macromolecule metabolic process;metabolic process;nitrogen compound metabolic process;nucleic acid metabolic process;nucleobase-containing compound metabolic process;primary metabolic …	adenyl nucleotide binding;adenyl ribonucleotide binding;ATP binding;binding;DNA binding;DNA replication origin binding;nucleic acid binding;nucleotide binding;purine nucleotide binding;purine ribonucleoside triphosphate binding;purine ribonucleotide binding;ribonucleotide binding;sequence-specific DNA binding	cell part;cytoplasm;intracellular part	Cell cycle - Caulobacter;Two-component system	14	14	14	37.5	37.5	37.5	57.754	0	31.218	285400000	52	514
Cluster H	Q9HZ94		PA3130	+	0.000106692	0.00059412	0.398243	0.739522	-1.13777					7	7	7	83.4	83.4	83.4	16.555	0	30.328	354970000	36	145
Cluster H	Q9HX38		PA3981	+	2.06777e-05	0.000180253	0.393669	0.743255	-1.13692		adenyl nucleotide binding;adenyl ribonucleotide binding;ATP binding;binding;nucleotide binding;purine nucleotide binding;purine ribonucleoside triphosphate binding;purine ribonucleotide binding;ribonucleotide binding			12	12	12	55	55	55	38.424	0	53.357	606970000	73	340
Cluster H	Q9HTK1	Probable chorismate pyruvate-lyase	ubiC	+	0.000344504	0.00144484	0.396625	0.740845	-1.13747	biosynthetic process;carboxylic acid biosynthetic process;carboxylic acid metabolic process;cellular biosynthetic process;cellular ketone metabolic process;cellular metabolic process;cellular process;coenzyme biosynthetic process;coenzyme metabolic process;cofactor biosynthetic process;cofactor metabolic process;metabolic process;monocarboxylic acid metabolic process;organic acid biosynthetic pro…	carbon-carbon lyase activity;catalytic activity;chorismate lyase activity;lyase activity;oxo-acid-lyase activity	cell part;cytoplasm;intracellular part	Ubiquinone and other terpenoid-quinone biosynthesis	6	6	6	48.3	48.3	48.3	19.512	0	20.724	132960000	28	178
Cluster H	Q9HTS3		PA5281	+	0.00675772	0.0145746	0.394128	0.742882	-1.13701		catalytic activity;hydrolase activity			4	4	4	17.7	17.7	17.7	25.852	0	7.5011	132730000	25	232
Cluster H	Q9I003	ATP-dependent RNA helicase DeaD	deaD	+	0.00127241	0.0039088	0.385404	0.749953	-1.13536	catabolic process;cellular catabolic process;cellular component assembly;cellular component assembly at cellular level;cellular component organization;cellular component organization at cellular level;cellular component organization or biogenesis;cellular component organization or biogenesis at cellular level;cellular macromolecular complex assembly;cellular macromolecular complex subunit organiz…	adenyl nucleotide binding;adenyl ribonucleotide binding;ATP binding;ATPase activity;ATPase activity, coupled;ATP-dependent helicase activity;ATP-dependent RNA helicase activity;binding;catalytic activity;helicase activity;hydrolase activity;hydrolase activity, acting on acid anhydrides;hydrolase activity, acting on acid anhydrides, in phosphorus-containing anhydrides;nucleic acid binding;nucleosi…	cell part;cytoplasm;intracellular part	RNA degradation	15	15	15	32.8	32.8	32.8	62.107	0	36.303	175230000	53	567
Cluster H	Q9HY24		PA3602	+	0.000803351	0.0027242	0.384721	0.750503	-1.13522	amine biosynthetic process;amine metabolic process;biosynthetic process;carboxylic acid biosynthetic process;carboxylic acid metabolic process;cellular amine metabolic process;cellular amino acid biosynthetic process;cellular amino acid metabolic process;cellular biosynthetic process;cellular ketone metabolic process;cellular metabolic process;cellular nitrogen compound biosynthetic process;cellu…	catalytic activity;glutamate synthase activity;oxidoreductase activity;oxidoreductase activity, acting on the CH-NH2 group of donors			11	11	11	28.2	28.2	28.2	58.786	0	23.985	863850000	37	536
Cluster H	Q9HZN8	Thymidylate kinase	tmk	+	0.00891115	0.0180062	0.385908	0.749546	-1.13545	2'-deoxyribonucleotide biosynthetic process;2'-deoxyribonucleotide metabolic process;biosynthetic process;cellular biosynthetic process;cellular metabolic process;cellular nitrogen compound biosynthetic process;cellular nitrogen compound metabolic process;cellular process;deoxyribonucleoside diphosphate biosynthetic process;deoxyribonucleoside diphosphate metabolic process;deoxyribonucleoside tri…	adenyl nucleotide binding;adenyl ribonucleotide binding;ATP binding;binding;catalytic activity;kinase activity;nucleobase-containing compound kinase activity;nucleotide binding;nucleotide kinase activity;phosphotransferase activity, phosphate group as acceptor;purine nucleotide binding;purine ribonucleoside triphosphate binding;purine ribonucleotide binding;ribonucleotide binding;thymidylate kina…		Pyrimidine metabolism	8	8	8	50	50	50	23.109	0	34.419	263440000	50	210
Cluster H	Q9I5I5		PA0744	+	4.3347e-05	0.000303247	0.413262	0.72713	-1.14039		catalytic activity;isomerase activity		Aminobenzoate degradation;Benzoate degradation;beta-Alanine metabolism;Butanoate metabolism;Caprolactam degradation;Fatty acid metabolism;Geraniol degradation;Limonene and pinene degradation;Lysine degradation;Propanoate metabolism;Tryptophan metabolism;Valine, leucine and isoleucine degradation	17	17	17	67.3	67.3	67.3	40.589	0	100.99	975520000	94	367
Cluster H	Q51426	Holliday junction ATP-dependent DNA helicase RuvB	ruvB	+	0.00542954	0.0121508	0.412253	0.72797	-1.14022	cell communication;cellular macromolecule metabolic process;cellular metabolic process;cellular nitrogen compound metabolic process;cellular process;cellular response to chemical stimulus;cellular response to chromate;cellular response to external stimulus;cellular response to extracellular stimulus;cellular response to inorganic substance;cellular response to stimulus;cellular response to stress…	adenyl nucleotide binding;adenyl ribonucleotide binding;ATP binding;binding;catalytic activity;DNA binding;DNA helicase activity;four-way junction helicase activity;helicase activity;hydrolase activity;hydrolase activity, acting on acid anhydrides;hydrolase activity, acting on acid anhydrides, in phosphorus-containing anhydrides;nucleic acid binding;nucleoside-triphosphatase activity;nucleotide b…		Homologous recombination	16	16	16	63.4	63.4	63.4	38.932	0	37.789	322070000	66	352
Cluster H	Q9HXJ2		pilF	+	0.0128411	0.0245189	0.411378	0.728697	-1.14007	cell projection assembly;cell projection organization;cellular component assembly;cellular component assembly at cellular level;cellular component biogenesis;cellular component biogenesis at cellular level;cellular component organization;cellular component organization at cellular level;cellular component organization or biogenesis;cellular component organization or biogenesis at cellular level;c…				10	10	10	40.9	40.9	40.9	28.537	0	84.702	547690000	55	252
Cluster H	Q9I5F9	Lon protease	lon	+	0.000559822	0.00206675	0.408695	0.730921	-1.13962	biological regulation;cellular process;cellular response to antibiotic;cellular response to chemical stimulus;cellular response to stimulus;cellular response to stress;macromolecule metabolic process;metabolic process;misfolded or incompletely synthesized protein catabolic process;primary metabolic process;protein metabolic process;proteolysis;proteolysis involved in cellular protein catabolic pr…	adenyl nucleotide binding;adenyl ribonucleotide binding;ATP binding;ATPase activity;ATPase activity, coupled;ATP-dependent peptidase activity;binding;catalytic activity;DNA binding;endopeptidase activity;hydrolase activity;hydrolase activity, acting on acid anhydrides;hydrolase activity, acting on acid anhydrides, in phosphorus-containing anhydrides;nucleic acid binding;nucleoside-triphosphatase …	cell part;cytoplasm;intracellular part	Cell cycle - Caulobacter	30	30	29	47.7	47.7	46.8	88.574	0	156.39	1502700000	134	799
Cluster H	Q9I0K9	Adenylosuccinate lyase	purB	+	2.83287e-05	0.000214397	0.405571	0.733502	-1.13907	AMP biosynthetic process;AMP metabolic process;biosynthetic process;cellular biosynthetic process;cellular metabolic process;cellular nitrogen compound biosynthetic process;cellular nitrogen compound metabolic process;cellular process;'de novo' AMP biosynthetic process;'de novo' IMP biosynthetic process;heterocycle biosynthetic process;heterocycle metabolic process;IMP biosynthetic process;IMP me…	(S)-2-(5-amino-1-(5-phospho-D-ribosyl)imidazole-4-carboxamido)succinate AMP-lyase (fumarate-forming) activity;amidine-lyase activity;carbon-nitrogen lyase activity;catalytic activity;lyase activity;N6-(1,2-dicarboxyethyl)AMP AMP-lyase (fumarate-forming) activity		Alanine, aspartate and glutamate metabolism;Purine metabolism	22	22	22	63.6	63.6	63.6	50.5	0	149.19	1557000000	118	456
Cluster H	P48372	DNA gyrase subunit A	gyrA	+	0.000372984	0.00153718	0.405741	0.733361	-1.1391	biosynthetic process;cellular biosynthetic process;cellular macromolecule biosynthetic process;cellular macromolecule metabolic process;cellular metabolic process;cellular nitrogen compound metabolic process;cellular process;DNA conformation change;DNA metabolic process;DNA replication;DNA topological change;DNA-dependent DNA replication;macromolecule biosynthetic process;macromolecule metabolic …	adenyl nucleotide binding;adenyl ribonucleotide binding;ATP binding;ATPase activity;ATPase activity, coupled;binding;catalytic activity;DNA binding;DNA topoisomerase (ATP-hydrolyzing) activity;DNA topoisomerase activity;DNA-dependent ATPase activity;hydrolase activity;hydrolase activity, acting on acid anhydrides;hydrolase activity, acting on acid anhydrides, in phosphorus-containing anhydrides;i…	cell part;chromosome;cytoplasm;intracellular non-membrane-bounded organelle;intracellular organelle;intracellular part;non-membrane-bounded organelle;organelle		38	38	38	52.8	52.8	52.8	101.13	0	193.56	2273900000	233	923
Cluster H	Q9HT80	DNA polymerase I	polA	+	0.00039986	0.00162382	0.407328	0.732051	-1.13938	biosynthetic process;cellular biosynthetic process;cellular macromolecule biosynthetic process;cellular macromolecule metabolic process;cellular metabolic process;cellular nitrogen compound metabolic process;cellular process;cellular response to stimulus;cellular response to stress;DNA metabolic process;DNA repair;DNA replication;DNA-dependent DNA replication;macromolecule biosynthetic process;ma…	3'-5' exonuclease activity;binding;catalytic activity;DNA binding;DNA polymerase activity;DNA-directed DNA polymerase activity;exonuclease activity;hydrolase activity;hydrolase activity, acting on ester bonds;nuclease activity;nucleic acid binding;nucleotidyltransferase activity;transferase activity;transferase activity, transferring phosphorus-containing groups		Base excision repair;DNA replication;Homologous recombination;Nucleotide excision repair;Purine metabolism;Pyrimidine metabolism	43	43	43	57.5	57.5	57.5	99.792	0	203.14	1024400000	191	913
Cluster H	Q9HZD8		PA3070	+	0.0110626	0.0216696	0.400804	0.737423	-1.13823		adenyl nucleotide binding;adenyl ribonucleotide binding;ATP binding;ATPase activity;binding;catalytic activity;hydrolase activity;hydrolase activity, acting on acid anhydrides;hydrolase activity, acting on acid anhydrides, in phosphorus-containing anhydrides;nucleoside-triphosphatase activity;nucleotide binding;purine nucleotide binding;purine ribonucleoside triphosphate binding;purine ribonucleo…			14	14	14	52.1	52.1	52.1	36.148	0	136.31	1212400000	88	326
Cluster H	Q9HUU8	Urease subunit gamma	ureA	+	2.98006e-07	1.0557e-05	0.403033	0.735592	-1.13863	catabolic process;cellular amide catabolic process;cellular amide metabolic process;cellular catabolic process;cellular metabolic process;cellular nitrogen compound catabolic process;cellular nitrogen compound metabolic process;cellular process;metabolic process;nitrogen compound metabolic process;nitrogen cycle metabolic process;small molecule catabolic process;small molecule metabolic process;u…	binding;catalytic activity;cation binding;hydrolase activity;hydrolase activity, acting on carbon-nitrogen (but not peptide) bonds;hydrolase activity, acting on carbon-nitrogen (but not peptide) bonds, in linear amides;ion binding;metal ion binding;nickel ion binding;transition metal ion binding;urease activity	cell part;cytoplasm;intracellular part	Arginine and proline metabolism;Atrazine degradation;Purine metabolism	8	8	8	88	88	88	10.983	0	83.311	1377400000	78	100
Cluster H	G3XDB0		crc	+	0.0131705	0.0250616	0.400985	0.737275	-1.13826	cellular macromolecule metabolic process;cellular metabolic process;cellular nitrogen compound metabolic process;cellular process;cellular response to stimulus;cellular response to stress;DNA metabolic process;DNA repair;macromolecule metabolic process;metabolic process;nitrogen compound metabolic process;nucleic acid metabolic process;nucleobase-containing compound metabolic process;primary meta…	catalytic activity;hydrolase activity;hydrolase activity, acting on ester bonds;nuclease activity		Base excision repair	12	12	12	62.2	62.2	62.2	29.844	0	75.851	1054400000	75	259
Cluster H	Q9HT70	Methionine import ATP-binding protein MetN 2	metN2	+	0.00140085	0.00418747	0.401293	0.737022	-1.13832	amine transport;amino acid transport;carboxylic acid transport;establishment of localization;methionine transport;nitrogen compound transport;organic acid transport;organic substance transport;sulfur amino acid transport;sulfur compound transport;transport	active transmembrane transporter activity;adenyl nucleotide binding;adenyl ribonucleotide binding;amine transmembrane transporter activity;amine-transporting ATPase activity;amino acid transmembrane transporter activity;amino acid-transporting ATPase activity;ATP binding;ATPase activity;ATPase activity, coupled;ATPase activity, coupled to movement of substances;ATPase activity, coupled to transme…	ATP-binding cassette (ABC) transporter complex;cell part;macromolecular complex;membrane part;protein complex	ABC transporters	9	9	9	40.3	40.3	40.3	36.759	0	29.514	173220000	31	335
Cluster H	Q9X6R0	Polyamine aminopropyltransferase 1	speE1	+	0.000535118	0.00200669	0.468293	0.679925	-1.14822	amine biosynthetic process;amine metabolic process;biosynthetic process;cellular amine metabolic process;cellular biogenic amine biosynthetic process;cellular biogenic amine metabolic process;cellular biosynthetic process;cellular metabolic process;cellular nitrogen compound biosynthetic process;cellular nitrogen compound metabolic process;cellular process;metabolic process;nitrogen compound meta…	catalytic activity;spermidine synthase activity;transferase activity;transferase activity, transferring alkyl or aryl (other than methyl) groups	cell part;cytoplasm;intracellular part	Arginine and proline metabolism;beta-Alanine metabolism;Cysteine and methionine metabolism;Glutathione metabolism	12	12	12	61.9	61.9	61.9	32.238	0	45.362	1880400000	57	286
Cluster H	G3XCZ6	Malonyl CoA-acyl carrier protein transacylase	fabD	+	0.00261408	0.0067795	0.474435	0.674476	-1.14891	biosynthetic process;carboxylic acid biosynthetic process;carboxylic acid metabolic process;cellular biosynthetic process;cellular ketone metabolic process;cellular lipid metabolic process;cellular metabolic process;cellular process;fatty acid biosynthetic process;fatty acid metabolic process;lipid biosynthetic process;lipid metabolic process;metabolic process;monocarboxylic acid metabolic proces…	[acyl-carrier-protein] S-malonyltransferase activity;catalytic activity;fatty acid synthase activity;malonyltransferase activity;S-acyltransferase activity;S-malonyltransferase activity;transferase activity;transferase activity, transferring acyl groups;transferase activity, transferring acyl groups other than amino-acyl groups		Fatty acid biosynthesis	15	15	15	64.4	64.4	64.4	32.444	0	315.91	1703600000	81	312
Cluster H	Q9HW45		xenB	+	7.76095e-08	5.38416e-06	0.470533	0.677941	-1.14847		binding;catalytic activity;coenzyme binding;cofactor binding;FMN binding;nucleotide binding;oxidoreductase activity			25	25	25	90.6	90.6	90.6	37.796	0	323.31	11379000000	231	350
Cluster H	Q9HVJ1		PA4595	+	1.48642e-05	0.000149089	0.491763	0.658898	-1.15066		adenyl nucleotide binding;adenyl ribonucleotide binding;ATP binding;ATPase activity;binding;catalytic activity;hydrolase activity;hydrolase activity, acting on acid anhydrides;hydrolase activity, acting on acid anhydrides, in phosphorus-containing anhydrides;nucleoside-triphosphatase activity;nucleotide binding;purine nucleotide binding;purine ribonucleoside triphosphate binding;purine ribonucleo…			43	43	43	72.7	72.7	72.7	61.32	0	323.31	8288800000	391	554
Cluster H	Q9I693	Adenosylmethionine-8-amino-7-oxononanoate aminotransferase	bioA	+	6.26869e-06	7.9071e-05	0.493316	0.657488	-1.1508	amide biosynthetic process;biosynthetic process;biotin biosynthetic process;biotin metabolic process;carboxylic acid biosynthetic process;carboxylic acid metabolic process;cellular amide metabolic process;cellular biosynthetic process;cellular ketone metabolic process;cellular metabolic process;cellular nitrogen compound biosynthetic process;cellular nitrogen compound metabolic process;cellular p…	adenosylmethionine-8-amino-7-oxononanoate transaminase activity;binding;catalytic activity;cofactor binding;pyridoxal phosphate binding;transaminase activity;transferase activity;transferase activity, transferring nitrogenous groups;vitamin B6 binding;vitamin binding	cell part;cytoplasm;intracellular part	Biotin metabolism	10	10	10	29.8	29.8	29.8	52.477	0	44.978	239430000	43	467
Cluster H	P45683	Protein-L-isoaspartate O-methyltransferase	pcm	+	0.00059863	0.00217624	0.491608	0.659039	-1.15065	cellular macromolecule metabolic process;cellular metabolic process;cellular process;cellular protein metabolic process;macromolecule metabolic process;metabolic process;primary metabolic process;protein metabolic process;protein repair	carboxyl-O-methyltransferase activity;catalytic activity;methyltransferase activity;O-methyltransferase activity;protein carboxyl O-methyltransferase activity;protein methyltransferase activity;protein-L-isoaspartate (D-aspartate) O-methyltransferase activity;S-adenosylmethionine-dependent methyltransferase activity;transferase activity;transferase activity, transferring one-carbon groups	cell part;cytoplasm;intracellular part		10	10	10	70.6	70.6	70.6	23.407	0	75.358	1155800000	89	211
Cluster H	Q9HVX6	Tryptophan--tRNA ligase	trpS	+	3.47025e-05	0.000255662	0.491531	0.659109	-1.15064	amine metabolic process;amino acid activation;carboxylic acid metabolic process;cellular amine metabolic process;cellular amino acid metabolic process;cellular ketone metabolic process;cellular macromolecule metabolic process;cellular metabolic process;cellular nitrogen compound metabolic process;cellular process;macromolecule metabolic process;metabolic process;ncRNA metabolic process;nitrogen c…	adenyl nucleotide binding;adenyl ribonucleotide binding;aminoacyl-tRNA ligase activity;ATP binding;binding;catalytic activity;ligase activity;ligase activity, forming aminoacyl-tRNA and related compounds;ligase activity, forming carbon-oxygen bonds;nucleotide binding;purine nucleotide binding;purine ribonucleoside triphosphate binding;purine ribonucleotide binding;ribonucleotide binding;tryptopha…	cell part;cytoplasm;intracellular part	Aminoacyl-tRNA biosynthesis;Tryptophan metabolism	25	25	25	67	67	67	48.961	0	210.89	1728800000	101	448
Cluster H	Q9I2I3		PA1921	+	0.00464567	0.010773	0.489538	0.660916	-1.15045					11	11	11	56.1	56.1	56.1	30.271	0	56.234	333680000	45	269
Cluster H	Q9I777		PA0055	+	1.3705e-05	0.000143515	0.485743	0.664344	-1.15009					7	7	7	54.2	54.2	54.2	18.433	0	77.342	1305100000	54	168
Cluster H	Q9I651		PA0467	+	0.00320707	0.00791077	0.486609	0.663563	-1.15017					4	4	4	32.5	32.5	32.5	23.301	0	14.79	74016000	18	206
Cluster H	Q9I4W0	Phosphoribosylaminoimidazole-succinocarboxamide synthase	purC	+	0.00165131	0.00472411	0.486026	0.664089	-1.15012	biosynthetic process;cellular biosynthetic process;cellular metabolic process;cellular nitrogen compound biosynthetic process;cellular nitrogen compound metabolic process;cellular process;'de novo' IMP biosynthetic process;heterocycle biosynthetic process;heterocycle metabolic process;IMP biosynthetic process;IMP metabolic process;metabolic process;nitrogen compound metabolic process;nucleobase-c…	acid-amino acid ligase activity;adenyl nucleotide binding;adenyl ribonucleotide binding;ATP binding;binding;catalytic activity;ligase activity;ligase activity, forming carbon-nitrogen bonds;nucleotide binding;phosphoribosylaminoimidazolesuccinocarboxamide synthase activity;purine nucleotide binding;purine ribonucleoside triphosphate binding;purine ribonucleotide binding;ribonucleotide binding		Purine metabolism	18	18	18	69.5	69.5	69.5	26.83	0	193.58	3902600000	130	236
Cluster H	Q51375	3-isopropylmalate dehydrogenase	leuB	+	1.42646e-05	0.000146608	0.486151	0.663977	-1.15013	amine biosynthetic process;amine metabolic process;biosynthetic process;branched chain family amino acid biosynthetic process;branched chain family amino acid metabolic process;carboxylic acid biosynthetic process;carboxylic acid metabolic process;cellular amine metabolic process;cellular amino acid biosynthetic process;cellular amino acid metabolic process;cellular biosynthetic process;cellular …	3-isopropylmalate dehydrogenase activity;binding;catalytic activity;cation binding;coenzyme binding;cofactor binding;ion binding;magnesium ion binding;metal ion binding;NAD binding;nucleotide binding;oxidoreductase activity;oxidoreductase activity, acting on CH-OH group of donors;oxidoreductase activity, acting on the CH-OH group of donors, NAD or NADP as acceptor	cell part;cytoplasm;intracellular part	Valine, leucine and isoleucine biosynthesis	22	22	22	65.6	65.6	65.6	39.12	0	269.47	2796100000	155	360
Cluster H	Q9I4I1	Ribonucleoside-diphosphate reductase	nrdA	+	1.63868e-06	3.24809e-05	0.48558	0.664491	-1.15007	biosynthetic process;cellular biosynthetic process;cellular macromolecule biosynthetic process;cellular macromolecule metabolic process;cellular metabolic process;cellular nitrogen compound metabolic process;cellular process;DNA metabolic process;DNA replication;macromolecule biosynthetic process;macromolecule metabolic process;metabolic process;nitrogen compound metabolic process;nucleic acid me…	adenyl nucleotide binding;adenyl ribonucleotide binding;ATP binding;binding;catalytic activity;nucleotide binding;oxidoreductase activity;oxidoreductase activity, acting on CH or CH2 groups;oxidoreductase activity, acting on CH or CH2 groups, disulfide as acceptor;purine nucleotide binding;purine ribonucleoside triphosphate binding;purine ribonucleotide binding;ribonucleoside-diphosphate reductas…	cell part;cytoplasmic part;intracellular part;macromolecular complex;protein complex;ribonucleoside-diphosphate reductase complex	Purine metabolism;Pyrimidine metabolism	48	48	48	56	56	56	107.11	0	323.31	2454600000	207	963
Cluster H	P95458	Uroporphyrinogen decarboxylase	hemE	+	0.00456674	0.0106344	0.480393	0.669153	-1.14955	biosynthetic process;cellular aromatic compound metabolic process;cellular biosynthetic process;cellular metabolic process;cellular nitrogen compound biosynthetic process;cellular nitrogen compound metabolic process;cellular process;cofactor biosynthetic process;cofactor metabolic process;heterocycle biosynthetic process;heterocycle metabolic process;metabolic process;nitrogen compound metabolic …	carbon-carbon lyase activity;carboxy-lyase activity;catalytic activity;lyase activity;uroporphyrinogen decarboxylase activity	cell part;cytoplasm;intracellular part	Porphyrin and chlorophyll metabolism	9	9	9	33.8	33.8	33.8	38.792	0	22.41	291860000	50	355
Cluster H	G3XD17		dsbC	+	0.00763965	0.0159599	0.481419	0.668234	-1.14965	biological regulation;cell redox homeostasis;cellular homeostasis;cellular process;homeostatic process;regulation of biological process;regulation of biological quality;regulation of cellular process				6	6	6	41.3	41.3	41.3	26.095	0	49.489	547120000	34	242
Cluster H	Q9I4D2		PA1206	+	0.0239169	0.0413088	0.457741	0.689201	-1.14694					6	6	6	38.9	38.9	38.9	17.69	0	17.665	198370000	27	157
Cluster H	P29365	Homoserine dehydrogenase	hom	+	1.87427e-05	0.000171465	0.457172	0.689698	-1.14687	amine biosynthetic process;amine metabolic process;aspartate family amino acid biosynthetic process;aspartate family amino acid metabolic process;biosynthetic process;branched chain family amino acid biosynthetic process;branched chain family amino acid metabolic process;carboxylic acid biosynthetic process;carboxylic acid metabolic process;cellular amine metabolic process;cellular amino acid bio…	amine binding;amino acid binding;binding;carboxylic acid binding;catalytic activity;coenzyme binding;cofactor binding;homoserine dehydrogenase activity;NADP binding;nucleotide binding;oxidoreductase activity;oxidoreductase activity, acting on CH-OH group of donors;oxidoreductase activity, acting on the CH-OH group of donors, NAD or NADP as acceptor		Cysteine and methionine metabolism;Glycine, serine and threonine metabolism;Lysine biosynthesis	16	16	16	54.4	54.4	54.4	46.223	0	139.78	1461300000	108	434
Cluster H	Q9HXC6		PA3886	+	7.82804e-08	5.21348e-06	0.461262	0.686118	-1.14738					7	7	7	42.5	42.5	42.5	32.29	0	46.272	180510000	34	299
Cluster H	Q9I370		PA1655	+	0.00846392	0.0172701	0.449047	0.696762	-1.14581		catalytic activity;transferase activity		Drug metabolism - cytochrome P450;Glutathione metabolism;Metabolism of xenobiotics by cytochrome P450	7	7	7	56	56	56	22.738	0	56.839	524210000	35	200
Cluster H	P34002	3-dehydroquinate synthase	aroB	+	0.0205353	0.0363736	0.448296	0.697412	-1.14571	amine biosynthetic process;amine metabolic process;aromatic amino acid family biosynthetic process;aromatic amino acid family metabolic process;aromatic compound biosynthetic process;biosynthetic process;carboxylic acid biosynthetic process;carboxylic acid metabolic process;cellular amine metabolic process;cellular amino acid biosynthetic process;cellular amino acid metabolic process;cellular aro…	3-dehydroquinate synthase activity;carbon-oxygen lyase activity;carbon-oxygen lyase activity, acting on phosphates;catalytic activity;lyase activity	cell part;cytoplasm;intracellular part	Phenylalanine, tyrosine and tryptophan biosynthesis	18	18	18	59.2	59.2	59.2	40.109	0	76.548	969530000	117	368
Cluster H	Q51576	Uncharacterized oxidoreductase PA3106	PA3106	+	4.11844e-06	6.01509e-05	0.445517	0.699812	-1.14533		catalytic activity;oxidoreductase activity			8	8	8	43.9	43.9	43.9	27.029	0	62.259	844710000	48	255
Cluster H	Q9I0V3		PA2530	+	8.60051e-07	2.10586e-05	0.446056	0.699347	-1.1454					12	12	12	44.7	44.7	44.7	48.959	0	38.68	250310000	51	441
Cluster H	Q9HZ46	Glucokinase	glk	+	0.00157754	0.00456801	0.451022	0.695051	-1.14607	alcohol catabolic process;alcohol metabolic process;carbohydrate catabolic process;carbohydrate metabolic process;catabolic process;cellular carbohydrate catabolic process;cellular carbohydrate metabolic process;cellular metabolic process;cellular process;generation of precursor metabolites and energy;glucose catabolic process;glucose metabolic process;glycolysis;hexose catabolic process;hexose m…	adenyl nucleotide binding;adenyl ribonucleotide binding;ATP binding;binding;carbohydrate kinase activity;catalytic activity;glucokinase activity;hexokinase activity;kinase activity;nucleotide binding;phosphotransferase activity, alcohol group as acceptor;purine nucleotide binding;purine ribonucleoside triphosphate binding;purine ribonucleotide binding;ribonucleotide binding;transferase activity;t…	cell part;cytoplasm;intracellular part	Amino sugar and nucleotide sugar metabolism;Butirosin and neomycin biosynthesis;Galactose metabolism;Glycolysis / Gluconeogenesis;Starch and sucrose metabolism;Streptomycin biosynthesis	9	9	9	52.3	52.3	52.3	34.606	0	19.663	180810000	37	331
Cluster H	Q9HZP7	Electron transfer flavoprotein subunit alpha	etfA	+	0.00508701	0.0115236	0.452523	0.693748	-1.14627	metabolic process;oxidation-reduction process	binding;coenzyme binding;cofactor binding;electron carrier activity;flavin adenine dinucleotide binding			22	22	22	92.9	92.9	92.9	31.422	0	323.31	51022000000	373	309
Cluster H	Q9I344	Chorismate synthase	aroC	+	0.000143517	0.0007398	0.433661	0.709967	-1.14363	amine biosynthetic process;amine metabolic process;aromatic amino acid family biosynthetic process;aromatic amino acid family metabolic process;aromatic compound biosynthetic process;biosynthetic process;carboxylic acid biosynthetic process;carboxylic acid metabolic process;cellular amine metabolic process;cellular amino acid biosynthetic process;cellular amino acid metabolic process;cellular aro…	carbon-oxygen lyase activity;carbon-oxygen lyase activity, acting on phosphates;catalytic activity;chorismate synthase activity;lyase activity		Phenylalanine, tyrosine and tryptophan biosynthesis	17	17	17	66.9	66.9	66.9	38.987	0	152.49	1419800000	102	363
Cluster H	Q9HY11		PA3615	+	6.54081e-05	0.00041096	0.437856	0.706389	-1.14425					15	15	15	48.3	48.3	48.3	40.465	0	53.092	593280000	77	356
Cluster H	Q9HXN2	Phosphoribosylformylglycinamidine synthase	purL	+	0.0067568	0.0145915	0.431472	0.711827	-1.1433	amine metabolic process;biosynthetic process;carboxylic acid metabolic process;cellular amine metabolic process;cellular amino acid metabolic process;cellular biosynthetic process;cellular ketone metabolic process;cellular metabolic process;cellular nitrogen compound biosynthetic process;cellular nitrogen compound metabolic process;cellular process;'de novo' IMP biosynthetic process;glutamine fam…	adenyl nucleotide binding;adenyl ribonucleotide binding;ATP binding;binding;carbon-nitrogen ligase activity, with glutamine as amido-N-donor;catalytic activity;cation binding;ion binding;ligase activity;ligase activity, forming carbon-nitrogen bonds;metal ion binding;nucleotide binding;phosphoribosylformylglycinamidine synthase activity;purine nucleotide binding;purine ribonucleoside triphosphate…	cell part;cytoplasm;intracellular part	Purine metabolism	41	41	41	50.4	50.4	50.4	140.65	0	214.3	1513400000	202	1298
Cluster H	Q9HXM6	GMP synthase [glutamine-hydrolyzing]	guaA	+	0.000110352	0.000608397	0.428396	0.714434	-1.14283	amine metabolic process;biosynthetic process;carboxylic acid metabolic process;cellular amine metabolic process;cellular amino acid metabolic process;cellular biosynthetic process;cellular ketone metabolic process;cellular metabolic process;cellular nitrogen compound biosynthetic process;cellular nitrogen compound metabolic process;cellular process;glutamine family amino acid metabolic process;gl…	adenyl nucleotide binding;adenyl ribonucleotide binding;ATP binding;binding;carbon-nitrogen ligase activity, with glutamine as amido-N-donor;catalytic activity;GMP synthase (glutamine-hydrolyzing) activity;hydrolase activity;hydrolase activity, acting on acid anhydrides;hydrolase activity, acting on acid anhydrides, in phosphorus-containing anhydrides;ligase activity;ligase activity, forming carb…		Drug metabolism - other enzymes;Purine metabolism	35	35	35	79.6	79.6	79.6	57.959	0	194.71	2616400000	201	525
Cluster H	Q9HX46	AMP nucleosidase	amn	+	0.00248259	0.00649923	0.423008	0.718979	-1.14199	AMP biosynthetic process;AMP metabolic process;AMP salvage;biosynthetic process;cellular biosynthetic process;cellular metabolic compound salvage;cellular metabolic process;cellular nitrogen compound biosynthetic process;cellular nitrogen compound metabolic process;cellular process;heterocycle biosynthetic process;heterocycle metabolic process;metabolic process;nitrogen compound metabolic process…	AMP nucleosidase activity;catalytic activity;hydrolase activity;hydrolase activity, acting on glycosyl bonds;hydrolase activity, hydrolyzing N-glycosyl compounds		Purine metabolism	13	13	13	37.3	37.3	37.3	56.225	0	36.67	233700000	48	499
Cluster H	Q9HTV8		PA5232	+	0.000171655	0.000828422	0.432793	0.710706	-1.1435	cellular process;establishment of localization;transmembrane transport;transport		cell part;membrane		13	13	13	48.7	48.7	48.7	38.609	0	31.946	243050000	42	357
Cluster H	Q9HWW5		PA4063	+	0.00387385	0.00928052	0.431436	0.711858	-1.14329					14	14	14	63.8	63.8	63.8	21.235	0	292.08	22618000000	189	196
Cluster H	Q9I5G3	tRNA (cmo5U34)-methyltransferase	cmoA	+	0.0186177	0.0335481	0.551079	0.603229	-1.15431	cellular macromolecule metabolic process;cellular metabolic process;cellular nitrogen compound metabolic process;cellular process;macromolecule metabolic process;macromolecule modification;metabolic process;ncRNA metabolic process;ncRNA processing;nitrogen compound metabolic process;nucleic acid metabolic process;nucleobase-containing compound metabolic process;primary metabolic process;RNA metab…	catalytic activity;methyltransferase activity;RNA methyltransferase activity;S-adenosylmethionine-dependent methyltransferase activity;transferase activity;transferase activity, transferring one-carbon groups;tRNA (uracil) methyltransferase activity;tRNA methyltransferase activity			4	4	4	21.1	21.1	21.1	27.64	0	8.8804	88859000	18	246
Cluster H	Q9HWW4		PA4064	+	0.00409675	0.00973051	0.550714	0.603583	-1.1543		adenyl nucleotide binding;adenyl ribonucleotide binding;ATP binding;ATPase activity;binding;catalytic activity;hydrolase activity;hydrolase activity, acting on acid anhydrides;hydrolase activity, acting on acid anhydrides, in phosphorus-containing anhydrides;nucleoside-triphosphatase activity;nucleotide binding;purine nucleotide binding;purine ribonucleoside triphosphate binding;purine ribonucleo…			12	12	12	75.6	75.6	75.6	25.378	0	126.76	1236000000	92	234
Cluster H	Q9HW49		PA4352	+	6.40032e-06	8.01243e-05	0.548317	0.605905	-1.15422	response to stimulus;response to stress				25	25	25	89.2	89.2	89.2	30.972	0	323.31	4909700000	205	286
Cluster H	Q9HUJ8	DNA topoisomerase 4 subunit B	parE	+	0.000449641	0.00175328	0.546759	0.607411	-1.15417	cellular macromolecule metabolic process;cellular metabolic process;cellular nitrogen compound metabolic process;cellular process;chromosome segregation;DNA conformation change;DNA duplex unwinding;DNA geometric change;DNA metabolic process;DNA topological change;DNA unwinding involved in replication;macromolecule metabolic process;metabolic process;nitrogen compound metabolic process;nucleic aci…	adenyl nucleotide binding;adenyl ribonucleotide binding;ATP binding;ATPase activity;ATPase activity, coupled;binding;catalytic activity;cation binding;DNA binding;DNA topoisomerase (ATP-hydrolyzing) activity;DNA topoisomerase activity;DNA-dependent ATPase activity;hydrolase activity;hydrolase activity, acting on acid anhydrides;hydrolase activity, acting on acid anhydrides, in phosphorus-containi…	cell part;chromosome;cytoplasmic part;DNA topoisomerase complex (ATP-hydrolyzing);DNA topoisomerase IV complex;intracellular non-membrane-bounded organelle;intracellular organelle;intracellular part;macromolecular complex;non-membrane-bounded organelle;nucleoid;organelle;protein complex		15	15	15	35.3	35.3	35.3	69.178	0	29.705	354220000	77	629
Cluster H	Q9HUM5	ATP phosphoribosyltransferase regulatory subunit	hisZ	+	5.27105e-05	0.000353883	0.548264	0.605956	-1.15422	amine biosynthetic process;amine metabolic process;biosynthetic process;carboxylic acid biosynthetic process;carboxylic acid metabolic process;cellular amine metabolic process;cellular amino acid biosynthetic process;cellular amino acid metabolic process;cellular biosynthetic process;cellular ketone metabolic process;cellular metabolic process;cellular nitrogen compound biosynthetic process;cellu…		cell part;cytoplasm;intracellular part	Histidine metabolism	14	14	14	44.2	44.2	44.2	42.546	0	61.951	434240000	48	394
Cluster H	Q9I765		prlC	+	3.1178e-06	5.03994e-05	0.558415	0.596081	-1.1545		catalytic activity;endopeptidase activity;hydrolase activity;metalloendopeptidase activity;metallopeptidase activity;peptidase activity;peptidase activity, acting on L-amino acid peptides			20	20	20	39.8	39.8	39.8	76.043	0	53.631	432370000	67	681
Cluster H	Q9HYZ7	Probable septum site-determining protein MinC	minC	+	0.00543176	0.0121394	0.559324	0.595191	-1.15451	anatomical structure morphogenesis;barrier septum formation;biological regulation;cell morphogenesis;cellular component assembly;cellular component assembly at cellular level;cellular component morphogenesis;cellular component organization;cellular component organization at cellular level;cellular component organization or biogenesis;cellular component organization or biogenesis at cellular level…				8	8	8	47.1	47.1	47.1	28.124	0	58.186	401510000	39	263
Cluster H	O82852	Uridylate kinase	pyrH	+	2.01741e-05	0.00017867	0.557165	0.597303	-1.15447	biosynthetic process;cellular biosynthetic process;cellular metabolic process;cellular nitrogen compound biosynthetic process;cellular nitrogen compound metabolic process;cellular process;CTP biosynthetic process;CTP metabolic process;'de novo' CTP biosynthetic process;heterocycle biosynthetic process;heterocycle metabolic process;metabolic process;nitrogen compound metabolic process;nucleobase-c…	adenyl nucleotide binding;adenyl ribonucleotide binding;ATP binding;binding;catalytic activity;kinase activity;nucleobase-containing compound kinase activity;nucleotide binding;nucleotide kinase activity;phosphotransferase activity, phosphate group as acceptor;purine nucleotide binding;purine ribonucleoside triphosphate binding;purine ribonucleotide binding;ribonucleotide binding;transferase acti…	cell part;cytoplasm;intracellular part	Pyrimidine metabolism	10	10	10	57.6	57.6	57.6	26.272	0	125.89	1284700000	73	245
Cluster H	Q9HVX7	Cell division protein ZapE	zapE	+	9.47938e-07	2.22298e-05	0.554452	0.599949	-1.1544	cell cycle;cell division;cellular process	adenyl nucleotide binding;adenyl ribonucleotide binding;ATP binding;ATPase activity;binding;catalytic activity;hydrolase activity;hydrolase activity, acting on acid anhydrides;hydrolase activity, acting on acid anhydrides, in phosphorus-containing anhydrides;nucleoside-triphosphatase activity;nucleotide binding;purine nucleotide binding;purine ribonucleoside triphosphate binding;purine ribonucleo…	cell part;cytoplasm;intracellular part		10	10	10	36	36	36	41.993	0	13.454	747040000	34	364
Cluster H	Q9I2Z1		PA1746	+	1.22958e-10	2.04725e-07	0.564377	0.590227	-1.1546					11	11	11	82.7	82.7	82.7	18.189	0	197.05	1705200000	61	168
Cluster H	Q9I0L8		clpA	+	1.18437e-07	5.63423e-06	0.564116	0.590485	-1.1546		adenyl nucleotide binding;adenyl ribonucleotide binding;ATP binding;ATPase activity;ATPase activity, coupled;ATP-dependent peptidase activity;binding;catalytic activity;hydrolase activity;hydrolase activity, acting on acid anhydrides;hydrolase activity, acting on acid anhydrides, in phosphorus-containing anhydrides;nucleoside-triphosphatase activity;nucleotide binding;peptidase activity;peptidase…			31	31	31	52.5	52.5	52.5	84.01	0	199.43	1176700000	129	758
[truncated: 231 more rows]

## Sheet: Cluster-Enriched Terms
Supplemental dataset 3B: Fisher exact test for enrichment in Uniprot Keywords GOBP, GOCC and KEGG terms.
Cluster ID	Type	Name	P value	Enrichment	Total	In cluster	Cluster size	Ben. Ho. FDR
Cluster A	GOCC name	intrinsic to membrane	3.3209e-05	5.6381	31	8	46	0.00087452
Cluster A	GOCC name	integral to membrane	3.3209e-05	5.6381	31	8	46	0.0013118
Cluster A	GOCC name	membrane	2.5555e-05	4.0733	59	11	46	0.0020188
Cluster A	GOCC name	membrane part	0.0002035	3.9326	50	9	46	0.0040191
Cluster C	KEGG name	ABC transporters	8.4629e-07	3.9044	39	15	99	0.0001134
Cluster C	GOCC name	periplasmic space	0.00096276	2.9004	35	10	99	0.025353
Cluster D	GOCC name	periplasmic space	0.00064687	2.8202	35	11	112	0.017034
Cluster G	GOCC name	membrane	0.00014513	2.3585	59	18	130	0.0038217
Cluster G	GOCC name	cell outer membrane	0.0001194	3.8654	18	9	130	0.0047161
[truncated: 48 more rows]
