# Supplementary material for: The Aspergillus fumigatus Secretome Alters the Proteome of Pseudomonas aeruginosa to Stimulate Bacterial Growth: Implications for Co-infection
Source: Mol Cell Proteomics. 2020 Nov 23;19(8):1346–59. doi: 10.1074/mcp.RA120.002059 (PMC8015003; doi:10.1074/mcp.RA120.002059)
Supplement: Supplementary file 1 [file mmc1.zip › 159691_1_supp_526318_q9yjv8.xlsx]

## Sheet: Division & cell wall formation
Supplemental Table 1A: Statistically significant (T-test, p < 0.05) proteins associated with bacterial cell division and cell wall formation and relative fold differences between P. aeruginosa cultured in A. fumigatus CuF and P. aeruginosa CuF, Co-culture CuF and P. aeruginosa CuF and Co-culture CuF and A. fumigatus CuF
Gene	Protein name	A. fumigatus CuF vs P. aeruginosa CuF	Co-culture CuF vs P. aeruginosa CuF	Co-culture CuF vs A. fumigatus CuF
ftsZ	Cell division protein FtsZ	23.1	26.7	ns
gyrB	DNA gyrase subunit B	18.7	9.77	ns
glmM	Phosphoglucosamine mutase	4.8	8.54	ns
kdsB	3-deoxy-manno-octulosonate cytidylyltransferase	1.7	1.9	ns
lpxC	UDP-3-O-acyl-N-acetylglucosamine deacetylase	3	2.8	ns
lpxD	UDP-3-O-acylglucosamine N-acyltransferase	ns	2.4	ns
murA	UDP-N-acetylglucosamine 1-carboxyvinyltransferase	1.6	2	1.23
murC	UDP-N-acetylmuramate--L-alanine ligase	ns	3.5	ns
murE	UDP-N-acetylmuramoyl-L-alanyl-D-glutamate-2,6-diaminopimelate ligase	6.4	7.5	ns
ZapE	Cell division protein ZapE	20.7	19.1	ns

## Sheet: Nucleotide biosynthesis
Supplemental Table 1B: Statistically significant (T-test, p < 0.05) proteins associated with nucleotide biosynthesis and relative fold differences between P. aeruginosa cultured in A. fumigatus CuF and P. aeruginosa CuF, and between Co-culture CuF and P. aeruginosa CuF.
Gene	Protein name	A. fumigatus CuF vs P. aeruginosa CuF	Co-culture CF vs P. aeruginosa CF
amn	AMP nucleosidase	2.8	2.4
dut	Deoxyuridine 5'-triphosphate nucleotidohydrolase	2.5	ns
folA	Dihydrofolate reductase	4.2	ns
guaA	GMP synthase	7.1	5.2
nadD	Probable nicotinate-nucleotide adenylyltransferase	4.5	ns
nrdA	Ribonucleoside-diphosphate reductase	66.9	44.2
nrdB	Ribonucleoside-diphosphate reductase subunit beta	16.1	6.7
prs	Ribose-phosphate pyrophosphokinase	2.2	2.3
purB	Adenylosuccinate lyase	8.1	5.6
purC	Phosphoribosylaminoimidazole-succinocarboxamide synthase	2.2	2
purF	Amidophosphoribosyltransferase	3.3	4.8
purL	Phosphoribosylformylglycinamidine synthase	3.7	3.1
purT	Phosphoribosylglycinamide formyltransferase 2	2.6	2.6
pyrB	Aspartate carbamoyltransferase	2	2
pyrE	Orotate phosphoribosyltransferase	2.2	1.7
pyrG	CTP synthase	3.1	3.9
pyrH	Uridylate kinase	2.4	2.4
tmk	Thymidylate kinase	4	3

## Sheet: Amino acid metabolism
Supplemental Table 1C: Statistically significant (T-test, p < 0.05) proteins associated with amino acid metabolism and relative fold differences between P. aeruginosa cultured in A. fumigatus CuF and P. aeruginosa CuF, Co-culture CuF and P. aeruginosa CuF and Co-culture CuF and A. fumigatus CuF
Gene	Protein name	Relative Fold change
		A. fumigatus CuF vs P. aeruginosa CuF	Co-culture CuF vs P. aeruginosa CuF	Co-culture CuF vs A. fumigatus CuF
leuC	3-isopropylmalate dehydratase large subunit	5.1	13.8	2.7
bauC	Putative 3-oxopropanoate dehydrogenase	5.7	11.9	ns
PA1750	Phospho-2-dehydro-3-deoxyheptonate aldolase	9.4	11.2	ns
trpE	Anthranilate synthase component 1	7.7	10.7	ns
serC	Phosphoserine aminotransferase	8.5	10.2	ns
metZ	O-succinylhomoserine sulfhydrylase	5.1	9.3	1.6
PA1752	2-dehydropantoate 2-reductase	ns	8.6	2.2
panD	Aspartate 1-decarboxylase	11.1	8.1	ns
asd	Aspartate-semialdehyde dehydrogenase	9.5	8	ns
PA0399	cystathionine beta-synthase	7	7.7	ns
leuA	2-isopropylmalate synthase	4.5	6.3	ns
proB	Glutamate 5-kinase	4	6.3	1.6
lysA	Diaminopimelate decarboxylase	2.9	4.6	ns
argH	Argininosuccinate lyase	2.8	4.1	ns
serA	D-3-phosphoglycerate dehydrogenase	2.6	3.9	ns
argA	Amino-acid acetyltransferase	ns	3.8	5.2
glnA	Glutamine synthetase	1.5	3.2	2.1
hom	Homoserine dehydrogenase	3.6	3.1	ns
PA2843	Phospho-2-dehydro-3-deoxyheptonate aldolase	2.5	3.1	ns
glyA2	Serine hydroxymethyltransferase 3	2.7	3.1	ns
hisC1	Histidinol-phosphate aminotransferase 1	4.4	3	-1.5
ilvD	Dihydroxy-acid dehydratase	ns	2.6	1.9
hisZ	ATP phosphoribosyltransferase regulatory subunit	2.5	2.5	ns
argG	Argininosuccinate synthase	2.5	2.4	ns
leuB	3-isopropylmalate dehydrogenase	2.6	2.4	ns
mtnB	Methylthioribulose-1-phosphate dehydratase	2	2.3	ns
proC	Pyrroline-5-carboxylate reductase	3.4	2.3	ns
leuD	3-isopropylmalate dehydratase small subunit	2	2.2	ns
gltB	Glutamate synthase large chain	3.7	2.2	ns
ilvI	Acetolactate synthase	2	2.1	ns
metF	Methylenetetrahydrofolate reductase	ns	2	2
lysC	Aspartokinase	2.6	2	-1.3
cysB	Transcriptional regulator CysB	-2.1	-2.7	ns
ggt	Gamma-glutamyltranspeptidase	-2.4	-5.5	-2.2
cysE	O-acetylserine synthase	-2.5	ns	ns

## Sheet: ABC transporters
Supplemental Table 1D: Statistically significant (T-test, p < 0.05) proteins associated with ABC transporters and relative fold difference between P. aeruginosa cultured in Co-culture CuF, A. fumigatus CuF and P. aeruginosa CuF
Gene	Protein name	Substrate	Relative fold change
			Co-culture CuF vs P. aeruginosa CuF	A. fumigatus CuF vs P. aeruginosa CF
nasS/PA1786	Nitrate ABC transporter substrate-binding protein	Nitrate	23.9	3.55035
PA4862	Probable ATP-binding component	Urea	13.2	4.09663
metN2	Methionine import ATP-binding protein	D-Methioine	3.5	4.66694
modC	Molybdenum import ATP-binding protein	Molybdate	2.7	ns
rbsB	Binding protein component of ABC ribose transporter	Ribose	-57.7	-3.85009
PA5217	Probable binding protein component of ABC iron transporter	Iron	-38.6	-4.02384
PA3858	Probable amino acid-binding protein	Amino acid	-17.1	-2.91755
PA4496	Probable binding protein component of ABC transporter	Dipeptide/nickel	-16.1	-3.13047
PA4502	Probable binding protein component of ABC transporter	Dipeptide/nickel	-13.8	ns
PA5103	ABC transporter substrate-binding protein	Amino acid	-13.7	-8.51195
PA4497	Probable binding protein component of ABC transporter	Peptide	-13	-3.28174
braC	Branched-chain amino acid transport ATP-binding protein	Branched-chain	-8.3	-0.13176
PA2338	Probable binding protein of maltose/mannitol transporter	maltose/mannitol	-7.8	-1.5645
braF	Branched-chain amino acid transport ATP-binding protein	Branched-chain	-7.7	-1.69417
PA2711	Probable periplasmic spermidine/putrescine-binding protein	Polyamine	-7.1	-2.19762
pstS	Phosphate-binding protein PstS	Phosphate	-6	ns
PA3236	Probable glycine betaine-binding protein	glycine betaine	-5.1	-2.24829
PA596	Probable binding protein component of ABC transporter	Amino acid	-4.6	-1.56211
braG	Branched-chain amino acid transport ATP-binding protein	Branched-chain	-4.4	-2.46705
PA4913	Probable binding protein component of ABC transporter	Branched-chain	-3.6	-6.10623
PA1342	Probable binding protein component of ABC transporter	Glutamate/Aspartate	-3.6	-2.86654
PA5388	Choline ABC transporter substrate-binding protein	Choline	-3.4	-4.60564
PA3931	Methionine ABC transporter substrate-binding protein	Methionine	-3.3	-1.82956
PA5378	Choline ABC transporter substrate-binding protein	Choline	-3.2	-2.33873
PA5317	Binding protein component of ABC dipeptide transporter	Amino Acid	-3.2	-2.13409
PA1339	Amino acid ABC transporter ATP binding protein	Glutamate/Aspartate	-2.3	-4.02051
PA3313	Phosphate-import protein PhnD	Phosphate	-2.3	-2.5367
aotJ	Arginine/ornithine binding protein	Arginine/ornithine	-2.3	-1.6537
aotP	Arginine/ornithine transport ATP-binding protein	Arginine/ornithine	-2	-2.30031
PA1810	Probable binding protein component	Amino acid	-1.7	-1.22805
cysP	Sulphate-binding protein	Sulphate	-1.5	1.39166
PA5076	Probable binding protein component	Amino acid	-1.5	-1.13977
spuD	Putrescine-binding periplasmic protein	Putrescine	-1.4	-1.5777
spuE	Spermidine-binding periplasmic protein	Spermidine	-1.4	-1.25062
PA2812	Probable ATP-binding component	Amino acid	-1.3	ns
